# Supplementary material for: Individuality and ethnicity eclipse a short-term dietary intervention in shaping microbiomes and viromes
Source: PLoS Biol. 2022 Aug 23;20(8):e3001758. doi: 10.1371/journal.pbio.3001758 (PMC9397868; doi:10.1371/journal.pbio.3001758)
Supplement: S1 Data — (XLSX) [file pbio.3001758.s001.xlsx]

## Sheet: Contents
TABLE OF CONTENTS
S1 Data. Numerical data funderlying Figs 1B, 1C, 2A, 2B, 2C, 2D, 2E, 2F, 3, 4, 5, S2, S3, S4, and S5

## Sheet: Fig 1BC
MDS values of nutrients intake in Fig 1BC								PERMANOVA test of nutritional profiles in Fig 1BC
Subject	Ethnicity	Cohort	Diet	NMDS1	NMDS2			Cohort One	R2	P	Cohort Two	R2	P
MB02	White	1	Habitual Diet	-0.0231784	-0.00724477			Ethnicity-Habitual	0.01432	0.127	Ethnicity-Habitual 0.01432	0.01432	0.934
MB02	White	1	Study Diet-Day 1	0.00252095	-0.00450535			All Diet Days	0.8095	0.001	All Diet Days	0.81751	0.001
MB02	White	1	Study Diet-Day 2	-0.00309432	-0.000407177			Habitual-Day 1	0.11222	0.001	Habitual-Day 1	0.20492	0.001
MB02	White	1	Study Diet-Day 3	0.0173361	0.00221728			Habitual-Day 2	0.04681	0.182	Habitual-Day 2	0.13269	0.002
MB02	White	1	Study Diet-Day 4	0.00702434	0.00800752			Habitual-Day 3	0.73904	0.001	Habitual-Day 3	0.74902	0.001
MB03	White	1	Habitual Diet	-0.0258672	0.00385967			Habitual-Day 4	0.19706	0.001	Habitual-Day 4	0.36382	0.001
MB03	White	1	Study Diet-Day 1	0.000763257	-0.00538177
MB03	White	1	Study Diet-Day 2	-0.0123268	-0.0101579			Cohort Comparison
MB03	White	1	Study Diet-Day 3	0.0287142	-0.00719156				R2	Pvalue
MB03	White	1	Study Diet-Day 4	0.00833324	0.0221829			Habitual	0.0408177	0.223
MB04	White	1	Habitual Diet	-0.0264127	0.025789			Day 1	0.0635344	0.049
MB04	White	1	Study Diet-Day 1	0.00374869	-0.00689817			Day 2	0.0584091	0.026
MB04	White	1	Study Diet-Day 2	-0.00365718	-0.000467109			Day 3	2.19162e-06	0.998
MB04	White	1	Study Diet-Day 3	0.0136678	0.00239921			Day 4	0.0704752	0.086
MB04	White	1	Study Diet-Day 4	0.00769753	0.00659515
MB05	Black	1	Habitual Diet	-0.0205544	0.0146616
MB05	Black	1	Study Diet-Day 1	0.00142915	-0.00659425
MB05	Black	1	Study Diet-Day 2	-0.00445058	-0.000918788
MB05	Black	1	Study Diet-Day 3	0.01629	-0.00272664
MB05	Black	1	Study Diet-Day 4	0.00772573	0.00966311
MB06	Black	1	Habitual Diet	-0.0259972	0.000963287
MB06	Black	1	Study Diet-Day 1	-3.78087e-05	-0.0128147
MB06	Black	1	Study Diet-Day 2	-0.0106871	-0.00528298
MB06	Black	1	Study Diet-Day 3	0.0185051	-0.0056289
MB06	Black	1	Study Diet-Day 4	0.00994006	0.011412
MB07	White	1	Habitual Diet	-0.0173404	0.00793319
MB07	White	1	Study Diet-Day 1	0.00287856	-0.00783442
MB07	White	1	Study Diet-Day 2	-0.00808856	-0.0004352
MB07	White	1	Study Diet-Day 3	0.0223899	-0.00448451
MB07	White	1	Study Diet-Day 4	0.007794	0.0135298
MB08	White	1	Habitual Diet	-0.0270962	-0.00422426
MB08	White	1	Study Diet-Day 1	0.0042597	-0.00604063
MB08	White	1	Study Diet-Day 2	-0.0041606	-0.000438003
MB08	White	1	Study Diet-Day 3	0.011727	0.00684094
MB08	White	1	Study Diet-Day 4	0.0070172	0.0098368
MB09	White	1	Habitual Diet	-0.0304701	-0.0151509
MB09	White	1	Study Diet-Day 1	0.0041087	-0.0110396
MB09	White	1	Study Diet-Day 2	-0.00633383	-0.00122689
MB09	White	1	Study Diet-Day 3	0.0161616	-0.000584419
MB09	White	1	Study Diet-Day 4	0.00891534	0.0103846
MB10	White	1	Habitual Diet	-0.0241444	0.00952789
MB10	White	1	Study Diet-Day 1	0.00391136	-0.00951669
MB10	White	1	Study Diet-Day 2	-0.0086298	-0.00202677
MB10	White	1	Study Diet-Day 3	0.0148376	-0.00194024
MB10	White	1	Study Diet-Day 4	0.00633358	0.00920874
MB11	White	1	Habitual Diet	-0.0173976	-0.0048478
MB11	White	1	Study Diet-Day 1	0.00479269	-0.00669093
MB11	White	1	Study Diet-Day 2	-0.00603607	-0.0014944
MB11	White	1	Study Diet-Day 3	0.0205043	0.000654668
MB11	White	1	Study Diet-Day 4	0.00781084	0.00753425
MB12	White	1	Habitual Diet	-0.0316325	0.0024861
MB12	White	1	Study Diet-Day 1	0.0198482	-0.0317407
MB12	White	1	Study Diet-Day 2	-0.00344045	0.0099871
MB12	White	1	Study Diet-Day 3	0.0209925	-0.000583911
MB12	White	1	Study Diet-Day 4	0.00921214	0.0115269
MB13	White	1	Habitual Diet	-0.043852	0.0100988
MB13	White	1	Study Diet-Day 1	0.00545668	-0.0108675
MB13	White	1	Study Diet-Day 2	-0.00577128	-0.000482509
MB13	White	1	Study Diet-Day 3	0.0190446	3.63161e-05
MB13	White	1	Study Diet-Day 4	0.00771567	0.0124525
MB14	Black	1	Habitual Diet	-0.0124115	0.00918305
MB14	Black	1	Study Diet-Day 1	-0.00468574	-0.0190613
MB14	Black	1	Study Diet-Day 2	-0.00583963	-0.00317034
MB14	Black	1	Study Diet-Day 3	0.0192789	-0.00172274
MB14	Black	1	Study Diet-Day 4	0.0108899	0.00829467
MB15	Black	1	Habitual Diet	-0.033249	-0.0033051
MB15	Black	1	Study Diet-Day 1	0.00893419	-0.0105679
MB15	Black	1	Study Diet-Day 2	-0.0051489	-0.00279514
MB15	Black	1	Study Diet-Day 3	0.0172989	-0.00144562
MB15	Black	1	Study Diet-Day 4	0.00919428	0.00624302
MB16	Black	1	Habitual Diet	-0.0317321	-0.00569821
MB16	Black	1	Study Diet-Day 1	0.00288536	-0.0104164
MB16	Black	1	Study Diet-Day 2	-0.00766275	-0.00261587
MB16	Black	1	Study Diet-Day 3	0.0209032	-0.00249609
MB16	Black	1	Study Diet-Day 4	0.00848795	0.0118369
MB17	Black	1	Habitual Diet	-0.0235929	-0.0153661
MB17	Black	1	Study Diet-Day 1	0.00677253	-0.00690735
MB17	Black	1	Study Diet-Day 2	-0.00444171	-0.00182823
MB17	Black	1	Study Diet-Day 3	0.0187968	-0.00111347
MB17	Black	1	Study Diet-Day 4	0.0153204	0.011556
MB19	Black	1	Habitual Diet	-0.0214395	0.000369242
MB19	Black	1	Study Diet-Day 1	0.00547827	-0.00836889
MB19	Black	1	Study Diet-Day 2	-0.00623807	0.0101316
MB19	Black	1	Study Diet-Day 3	0.0152542	0.00756991
MB19	Black	1	Study Diet-Day 4	0.0109198	0.0123824
MB20	Black	1	Habitual Diet	-0.0240025	-0.00897174
MB20	Black	1	Study Diet-Day 1	0.00656879	-0.00763362
MB20	Black	1	Study Diet-Day 2	-0.00187748	-0.000758332
MB20	Black	1	Study Diet-Day 3	0.0175791	-0.000900776
MB20	Black	1	Study Diet-Day 4	0.00900808	0.00565741
MB21	White	2	Habitual Diet	-0.00168818	-0.0374915
MB21	White	2	Study Diet-Day 1	-0.00303182	-0.0125918
MB21	White	2	Study Diet-Day 2	-0.0126815	0.000936037
MB21	White	2	Study Diet-Day 3	0.0165176	0.00739189
MB21	White	2	Study Diet-Day 4	0.00216422	0.0194451
MB22	White	2	Habitual Diet	0.0146926	0.0164263
MB22	White	2	Study Diet-Day 1	0.00295613	-0.00853231
MB22	White	2	Study Diet-Day 2	-0.00468363	-0.00529328
MB22	White	2	Study Diet-Day 3	0.01586	-0.000765887
MB22	White	2	Study Diet-Day 4	0.00695146	0.00320658
MB23	White	2	Habitual Diet	-0.0110791	-0.00378298
MB23	White	2	Study Diet-Day 1	-0.00644621	-0.0168962
MB23	White	2	Study Diet-Day 2	-0.0148088	-0.00564983
MB23	White	2	Study Diet-Day 3	0.0134125	0.00366014
MB23	White	2	Study Diet-Day 4	0.00488681	0.0102217
MB24	White	2	Habitual Diet	-0.0294393	-0.0111036
MB24	White	2	Study Diet-Day 1	0.00453989	-0.0134057
MB24	White	2	Study Diet-Day 2	-0.00628281	-0.00763744
MB24	White	2	Study Diet-Day 3	0.0197064	-0.00141163
MB24	White	2	Study Diet-Day 4	0.00627742	0.00671349
MB25	White	2	Habitual Diet	-0.0172602	0.00699563
MB25	White	2	Study Diet-Day 1	0.0013704	-0.0083399
MB25	White	2	Study Diet-Day 2	-0.0137582	-0.00133398
MB25	White	2	Study Diet-Day 3	0.0126331	0.004675
MB25	White	2	Study Diet-Day 4	0.00278872	0.0170464
MB26	White	2	Habitual Diet	-0.0247911	0.00289189
MB26	White	2	Study Diet-Day 1	0.00388182	-0.00963188
MB26	White	2	Study Diet-Day 2	-0.00559834	-0.00492528
MB26	White	2	Study Diet-Day 3	0.0167789	-0.000586162
MB26	White	2	Study Diet-Day 4	0.00793508	0.00381066
MB27	White	2	Habitual Diet	-0.0213288	0.0219982
MB27	White	2	Study Diet-Day 1	0.00105806	-0.014747
MB27	White	2	Study Diet-Day 2	-0.0093007	-0.00867942
MB27	White	2	Study Diet-Day 3	0.0187828	-0.00676331
MB27	White	2	Study Diet-Day 4	0.00863178	0.00981377
MB29	Black	2	Habitual Diet	-0.0212706	0.00626948
MB29	Black	2	Study Diet-Day 1	-0.00247173	-0.00962094
MB29	Black	2	Study Diet-Day 2	-0.0111418	-0.00174146
MB29	Black	2	Study Diet-Day 3	0.0197142	0.0069052
MB29	Black	2	Study Diet-Day 4	0.00496496	0.00898801
MB30	Black	2	Habitual Diet	-0.0304826	0.0152623
MB30	Black	2	Study Diet-Day 1	-0.0136665	-0.0204084
MB30	Black	2	Study Diet-Day 2	-0.0114086	0.0114914
MB30	Black	2	Study Diet-Day 3	0.0230709	0.0138143
MB30	Black	2	Study Diet-Day 4	0.00772589	0.0241451
MB31	Black	2	Habitual Diet	-0.0280566	0.00723843
MB31	Black	2	Study Diet-Day 1	0.00330947	-0.00984184
MB31	Black	2	Study Diet-Day 2	-0.00937521	5.88854e-05
MB31	Black	2	Study Diet-Day 3	0.0135999	0.000457664
MB31	Black	2	Study Diet-Day 4	0.0065777	0.0104624
MB32	Black	2	Habitual Diet	-0.0330141	-0.000443732
MB32	Black	2	Study Diet-Day 1	0.00514017	-0.0124141
MB32	Black	2	Study Diet-Day 2	-0.00773531	-0.00521397
MB32	Black	2	Study Diet-Day 3	0.0187951	-0.00419886
MB32	Black	2	Study Diet-Day 4	0.00560542	0.00646643
MB33	Black	2	Habitual Diet	-0.0126135	0.0164889
MB33	Black	2	Study Diet-Day 1	0.00194004	-0.00790649
MB33	Black	2	Study Diet-Day 2	-0.00723712	-0.00645712
MB33	Black	2	Study Diet-Day 3	0.0122613	-0.000849511
MB33	Black	2	Study Diet-Day 4	0.00647789	0.00319817
MB34	Black	2	Habitual Diet	-0.0366554	0.00401506
MB34	Black	2	Study Diet-Day 1	0.00457672	-0.0068086
MB34	Black	2	Study Diet-Day 2	-0.0135991	-0.000655352
MB34	Black	2	Study Diet-Day 3	0.0184766	7.31515e-05
MB34	Black	2	Study Diet-Day 4	0.00599238	0.0221289
MB35	Black	2	Habitual Diet	-0.0199739	-0.00161775
MB35	Black	2	Study Diet-Day 1	0.00180087	-0.00879505
MB35	Black	2	Study Diet-Day 2	-0.00451649	-0.00438149
MB35	Black	2	Study Diet-Day 3	0.0117244	0.000672375
MB35	Black	2	Study Diet-Day 4	0.00789738	0.00357713
MB36	White	2	Habitual Diet	-0.0271545	-0.00501617
MB36	White	2	Study Diet-Day 1	0.0197707	-0.020389
MB36	White	2	Study Diet-Day 2	-0.00923298	0.00842968
MB36	White	2	Study Diet-Day 3	0.0221017	0.0127715
MB36	White	2	Study Diet-Day 4	0.00571263	0.0246995
MB37	White	2	Habitual Diet	0.0303301	-0.0136449
MB37	White	2	Study Diet-Day 1	0.0135117	-0.010919
MB37	White	2	Study Diet-Day 2	-0.00134104	-0.00205589
MB37	White	2	Study Diet-Day 3	0.0159891	-0.0047319
MB37	White	2	Study Diet-Day 4	0.0102407	0.00314287
MB38	White	2	Habitual Diet	-0.016189	0.00300659
MB38	White	2	Study Diet-Day 1	0.00308502	-0.00847626
MB38	White	2	Study Diet-Day 2	-0.00445836	-0.0042316
MB38	White	2	Study Diet-Day 3	0.0150568	-0.00210314
MB38	White	2	Study Diet-Day 4	0.00649805	0.00349572

## Sheet: Fig 2A
Bray-Curtis distance matrix of cohort 1 gut microbial community compositions in Fig 2A
sample	Ethnicity	stage	09_f4	03_f2	10_f5	02_f1	01_f3	08_f4	03_f5	05_f4	10_f4	04_f5	09_f6	03_f4	09_f3	07_f4	06_f6	10_f7	10_f1	05_f3	01_f2	07_f2	07_f6	06_f5	06_f3	08_f7	08_f8	02_f2	10_f3	09_f5	08_f3	03_f3	06_f4	08_f6	05_f2	04_f1	01_f4	06_f2	07_f3	03_f1	05_f7	08_f2	09_f2	06_f1	07_f1	01_f1	05_f5	04_f6	10_f6
09_f4	White	during	0	0.432092	0.463686	0.475556	0.668697	0.416208	0.405178	0.391576	0.497285	0.417051	0.0996686	0.398786	0.229289	0.4296	0.618414	0.480985	0.477352	0.390637	0.695982	0.421772	0.379619	0.676366	0.641171	0.366342	0.360501	0.416402	0.498707	0.0637483	0.41878	0.401548	0.615742	0.407758	0.374002	0.403467	0.666377	0.684546	0.419968	0.378638	0.360224	0.391286	0.320273	0.659605	0.4196	0.673408	0.391029	0.405816	0.497881
03_f2	White	before	0.432092	0	0.491591	0.5849	0.716812	0.489182	0.284159	0.409106	0.496164	0.457518	0.442095	0.295267	0.47258	0.486997	0.663914	0.4729	0.477855	0.400865	0.734238	0.505494	0.421857	0.690943	0.686229	0.447992	0.433859	0.496006	0.509083	0.442598	0.469009	0.267147	0.660009	0.473873	0.399728	0.468699	0.702487	0.720811	0.501398	0.226708	0.383545	0.45764	0.52509	0.713352	0.49118	0.713	0.41566	0.465909	0.492958
10_f5	White	during	0.463686	0.491591	0	0.612874	0.725361	0.533905	0.411471	0.4144	0.175072	0.419639	0.491177	0.416837	0.51474	0.494711	0.718525	0.127171	0.233629	0.402196	0.739868	0.461815	0.340394	0.726224	0.724421	0.469673	0.472015	0.546223	0.198509	0.476758	0.522817	0.379552	0.718291	0.517314	0.411962	0.481388	0.70868	0.743711	0.445662	0.485704	0.426693	0.494859	0.580947	0.749803	0.449617	0.7096	0.425952	0.440987	0.109791
02_f1	White	before	0.475556	0.5849	0.612874	0	0.619869	0.466024	0.591919	0.535304	0.614889	0.490833	0.482814	0.595216	0.486994	0.393199	0.734988	0.619473	0.595469	0.534627	0.649775	0.390035	0.459391	0.757626	0.745966	0.505112	0.4945	0.227391	0.604414	0.468538	0.494914	0.574165	0.734291	0.487944	0.537439	0.445254	0.635019	0.752896	0.402304	0.566664	0.534274	0.474052	0.459819	0.753361	0.409415	0.627756	0.528354	0.480694	0.631571
01_f3	Black	during	0.668697	0.716812	0.725361	0.619869	0	0.5977	0.721093	0.653786	0.718505	0.637021	0.66168	0.694469	0.68844	0.602822	0.726574	0.719539	0.700461	0.652686	0.143207	0.626205	0.614718	0.743479	0.743212	0.62613	0.619292	0.587534	0.717556	0.674952	0.606336	0.696695	0.726784	0.610696	0.649872	0.610867	0.152356	0.763176	0.631538	0.695983	0.639072	0.610938	0.694368	0.758296	0.626228	0.155987	0.656372	0.633674	0.745613
08_f4	White	during	0.416208	0.489182	0.533905	0.466024	0.5977	0	0.502851	0.456437	0.529743	0.401572	0.398146	0.475245	0.442323	0.405672	0.645896	0.530966	0.494269	0.450853	0.631867	0.442844	0.400354	0.677127	0.679027	0.161248	0.154046	0.395994	0.541397	0.421413	0.110681	0.457654	0.652164	0.102972	0.447728	0.391042	0.590093	0.695331	0.449439	0.443295	0.443155	0.114927	0.473787	0.6804	0.442074	0.598491	0.45794	0.388628	0.5495
03_f5	White	after	0.405178	0.284159	0.411471	0.591919	0.721093	0.502851	0	0.371112	0.495645	0.417446	0.404922	0.221724	0.47785	0.502271	0.674066	0.447219	0.488765	0.356325	0.734231	0.488016	0.412797	0.701236	0.687805	0.433906	0.440106	0.524692	0.485409	0.418923	0.493806	0.213054	0.675912	0.476695	0.360205	0.455296	0.71068	0.70078	0.482758	0.248067	0.374234	0.470788	0.538886	0.701759	0.483771	0.716069	0.380214	0.436198	0.438435
05_f4	Black	during	0.391576	0.409106	0.4144	0.535304	0.653786	0.456437	0.371112	0	0.48459	0.370747	0.406929	0.370757	0.460862	0.459536	0.700003	0.433737	0.475465	0.055989	0.678135	0.445595	0.384828	0.716476	0.712461	0.390852	0.389445	0.463678	0.480465	0.400593	0.442733	0.369407	0.693614	0.433831	0.100628	0.412279	0.647454	0.730244	0.441068	0.440172	0.157903	0.427467	0.520805	0.72102	0.450475	0.648995	0.0964254	0.390764	0.442307
10_f4	White	during	0.497285	0.496164	0.175072	0.614889	0.718505	0.529743	0.495645	0.48459	0	0.463577	0.523288	0.449824	0.494658	0.487089	0.709134	0.148472	0.135936	0.46729	0.731667	0.47442	0.347441	0.697344	0.730837	0.48807	0.478221	0.525595	0.149485	0.511443	0.512827	0.418548	0.709701	0.522065	0.470566	0.496896	0.703354	0.759477	0.459961	0.459278	0.430397	0.485575	0.593629	0.761592	0.45522	0.708491	0.490778	0.462736	0.180514
04_f5	White	after	0.417051	0.457518	0.419639	0.490833	0.637021	0.401572	0.417446	0.370747	0.463577	0	0.425571	0.423533	0.470077	0.409355	0.720036	0.424427	0.46507	0.371768	0.66172	0.385605	0.309722	0.733081	0.730515	0.348793	0.339115	0.416788	0.46363	0.423504	0.391735	0.3947	0.713203	0.388608	0.368667	0.167711	0.630184	0.743007	0.383693	0.446953	0.365807	0.369289	0.518003	0.741006	0.38674	0.624113	0.375148	0.0788418	0.438397
09_f6	White	after	0.0996686	0.442095	0.491177	0.482814	0.66168	0.398146	0.404922	0.406929	0.523288	0.425571	0	0.38102	0.277136	0.43631	0.593058	0.505831	0.489102	0.409202	0.69091	0.438412	0.397476	0.652822	0.629562	0.347181	0.345772	0.424892	0.526382	0.128284	0.394589	0.406113	0.591906	0.382434	0.3884	0.415805	0.660459	0.656111	0.448888	0.383462	0.378026	0.379283	0.350213	0.628146	0.444321	0.663453	0.4075	0.411169	0.525553
03_f4	White	during	0.398786	0.295267	0.416837	0.595216	0.694469	0.475245	0.221724	0.370757	0.449824	0.423533	0.38102	0	0.450125	0.494901	0.607659	0.399198	0.431801	0.358159	0.715485	0.508148	0.404318	0.622806	0.656635	0.413686	0.407163	0.492643	0.492792	0.422557	0.443494	0.13311	0.610983	0.448205	0.345231	0.452779	0.681965	0.660555	0.503263	0.208487	0.321174	0.441731	0.567932	0.653484	0.493983	0.689282	0.386755	0.437265	0.415911
09_f3	White	during	0.229289	0.47258	0.51474	0.486994	0.68844	0.442323	0.47785	0.460862	0.494658	0.470077	0.277136	0.450125	0	0.424229	0.689683	0.483386	0.452314	0.450429	0.705787	0.447449	0.416472	0.675163	0.719334	0.441495	0.413933	0.418681	0.535605	0.20352	0.453483	0.431088	0.687345	0.44717	0.460427	0.45697	0.684747	0.75467	0.448261	0.446381	0.40204	0.40538	0.219668	0.744006	0.437825	0.690414	0.462314	0.467799	0.505506
07_f4	White	during	0.4296	0.486997	0.494711	0.393199	0.602822	0.405672	0.502271	0.459536	0.487089	0.409355	0.43631	0.494901	0.424229	0	0.707193	0.478254	0.457579	0.441472	0.635665	0.139303	0.256695	0.726225	0.719798	0.425342	0.405617	0.35458	0.474422	0.43651	0.423968	0.474299	0.697913	0.409185	0.449872	0.368158	0.613439	0.742771	0.151423	0.476564	0.438099	0.378386	0.446215	0.746189	0.134459	0.616484	0.459474	0.391396	0.507209
06_f6	Black	after	0.618414	0.663914	0.718525	0.734988	0.726574	0.645896	0.674066	0.700003	0.709134	0.720036	0.593058	0.607659	0.689683	0.707193	0	0.70284	0.68625	0.689557	0.760508	0.744343	0.691524	0.257847	0.229123	0.63897	0.636643	0.662814	0.734401	0.639843	0.621524	0.63043	0.127952	0.640226	0.662083	0.690334	0.732608	0.41549	0.755651	0.568302	0.639642	0.653679	0.713066	0.230805	0.746889	0.730828	0.697498	0.699198	0.729916
10_f7	White	after	0.480985	0.4729	0.127171	0.619473	0.719539	0.530966	0.447219	0.433737	0.148472	0.424427	0.505831	0.399198	0.483386	0.478254	0.70284	0	0.178881	0.419995	0.737049	0.467014	0.345521	0.697217	0.731573	0.471297	0.459199	0.527262	0.228229	0.494982	0.506527	0.367684	0.70293	0.516942	0.419616	0.479688	0.704064	0.752078	0.4535	0.454774	0.387019	0.483858	0.588019	0.755585	0.449182	0.697662	0.443801	0.445788	0.132158
10_f1	White	before	0.477352	0.477855	0.233629	0.595469	0.700461	0.494269	0.488765	0.475465	0.135936	0.46507	0.489102	0.431801	0.452314	0.457579	0.68625	0.178881	0	0.456204	0.718972	0.456901	0.354978	0.659398	0.715577	0.456426	0.442541	0.493584	0.181667	0.487791	0.470543	0.404665	0.686499	0.484979	0.454248	0.496802	0.679277	0.745354	0.453145	0.434415	0.41668	0.451467	0.571934	0.740209	0.440242	0.682281	0.482563	0.462576	0.255804
05_f3	Black	during	0.390637	0.400865	0.402196	0.534627	0.652686	0.450853	0.356325	0.055989	0.46729	0.371768	0.409202	0.358159	0.450429	0.441472	0.689557	0.419995	0.456204	0	0.678921	0.444172	0.363149	0.706934	0.702864	0.385426	0.384091	0.452616	0.469887	0.405048	0.438124	0.351589	0.687378	0.429108	0.0695121	0.40425	0.641789	0.728923	0.436635	0.420818	0.143893	0.417692	0.525812	0.726033	0.433368	0.648271	0.114774	0.386895	0.432341
01_f2	Black	during	0.695982	0.734238	0.739868	0.649775	0.143207	0.631867	0.734231	0.678135	0.731667	0.66172	0.69091	0.715485	0.705787	0.635665	0.760508	0.737049	0.718972	0.678921	0	0.655113	0.644341	0.768172	0.769701	0.652839	0.647572	0.617376	0.734809	0.698597	0.637696	0.71688	0.761395	0.63961	0.67975	0.639309	0.173523	0.784352	0.657551	0.714996	0.668927	0.640727	0.718522	0.787942	0.65297	0.168828	0.68264	0.657984	0.756253
07_f2	White	during	0.421772	0.505494	0.461815	0.390035	0.626205	0.442844	0.488016	0.445595	0.47442	0.385605	0.438412	0.508148	0.447449	0.139303	0.744343	0.467014	0.456901	0.444172	0.655113	0	0.258414	0.765719	0.748734	0.420532	0.41189	0.38992	0.449707	0.417022	0.469254	0.482451	0.736662	0.437575	0.453344	0.364924	0.639873	0.768274	0.0463883	0.49278	0.443851	0.403472	0.450904	0.769604	0.0590518	0.633872	0.442653	0.378962	0.482477
07_f6	White	after	0.379619	0.421857	0.340394	0.459391	0.614718	0.400354	0.412797	0.384828	0.347441	0.309722	0.397476	0.404318	0.416472	0.256695	0.691524	0.345521	0.354978	0.363149	0.644341	0.258414	0	0.715596	0.716811	0.363641	0.343719	0.361201	0.331977	0.388721	0.39542	0.377517	0.692099	0.398558	0.354891	0.311778	0.619085	0.734868	0.253712	0.401862	0.35831	0.363243	0.473037	0.735956	0.243165	0.613542	0.387601	0.296466	0.359656
06_f5	Black	after	0.676366	0.690943	0.726224	0.757626	0.743479	0.677127	0.701236	0.716476	0.697344	0.733081	0.652822	0.622806	0.675163	0.726225	0.257847	0.697217	0.659398	0.706934	0.768172	0.765719	0.715596	0	0.338688	0.670115	0.660309	0.691248	0.741823	0.692419	0.645152	0.632655	0.257786	0.675046	0.696112	0.713679	0.747935	0.460985	0.769922	0.61633	0.658384	0.681027	0.740725	0.364671	0.758461	0.749738	0.716993	0.72001	0.722978
06_f3	Black	during	0.641171	0.686229	0.724421	0.745966	0.743212	0.679027	0.687805	0.712461	0.730837	0.730515	0.629562	0.656635	0.719334	0.719798	0.229123	0.731573	0.715577	0.702864	0.769701	0.748734	0.716811	0.338688	0	0.666177	0.673942	0.693862	0.738977	0.65917	0.66193	0.666726	0.242764	0.670781	0.674824	0.708254	0.746373	0.445376	0.756956	0.610023	0.675585	0.687147	0.728338	0.28983	0.748838	0.746904	0.71302	0.717178	0.755288
08_f7	White	after	0.366342	0.447992	0.469673	0.505112	0.62613	0.161248	0.433906	0.390852	0.48807	0.348793	0.347181	0.413686	0.441495	0.425342	0.63897	0.471297	0.456426	0.385426	0.652839	0.420532	0.363641	0.670115	0.666177	0	0.0659398	0.423247	0.493806	0.37974	0.146112	0.406479	0.645593	0.0969068	0.383827	0.359275	0.608086	0.687156	0.427266	0.391203	0.382158	0.148708	0.503017	0.672615	0.419619	0.618652	0.393301	0.336704	0.492933
08_f8	White	after	0.360501	0.433859	0.472015	0.4945	0.619292	0.154046	0.440106	0.389445	0.478221	0.339115	0.345772	0.407163	0.413933	0.405617	0.636643	0.459199	0.442541	0.384091	0.647572	0.41189	0.343719	0.660309	0.673942	0.0659398	0	0.401889	0.494759	0.369985	0.14124	0.393199	0.638855	0.110922	0.38616	0.350621	0.602483	0.695523	0.416298	0.385575	0.370976	0.122573	0.487251	0.68185	0.4052	0.614099	0.396229	0.33311	0.479639
02_f2	White	during	0.416402	0.496006	0.546223	0.227391	0.587534	0.395994	0.524692	0.463678	0.525595	0.416788	0.424892	0.492643	0.418681	0.35458	0.662814	0.527262	0.493584	0.452616	0.617376	0.38992	0.361201	0.691248	0.693862	0.423247	0.401889	0	0.540187	0.421237	0.394463	0.464566	0.664309	0.409933	0.450461	0.375467	0.591218	0.723686	0.404194	0.467957	0.427677	0.390161	0.456222	0.72197	0.390336	0.588222	0.463423	0.403183	0.547561
10_f3	White	during	0.498707	0.509083	0.198509	0.604414	0.717556	0.541397	0.485409	0.480465	0.149485	0.46363	0.526382	0.492792	0.535605	0.474422	0.734401	0.228229	0.181667	0.469887	0.734809	0.449707	0.331977	0.741823	0.738977	0.493806	0.494759	0.540187	0	0.508049	0.536881	0.456205	0.733606	0.531408	0.467395	0.488615	0.714319	0.758564	0.435089	0.493584	0.475276	0.499515	0.579581	0.764358	0.441506	0.71172	0.486749	0.461672	0.260339
09_f5	White	after	0.0637483	0.442598	0.476758	0.468538	0.674952	0.421413	0.418923	0.400593	0.511443	0.423504	0.128284	0.422557	0.20352	0.43651	0.639843	0.494982	0.487791	0.405048	0.698597	0.417022	0.388721	0.692419	0.65917	0.37974	0.369985	0.421237	0.508049	0	0.433096	0.418408	0.638124	0.417197	0.389269	0.41465	0.676071	0.690888	0.419819	0.403109	0.376399	0.398401	0.276086	0.675159	0.422209	0.678399	0.398186	0.411447	0.511599
08_f3	White	during	0.41878	0.469009	0.522817	0.494914	0.606336	0.110681	0.493806	0.442733	0.512827	0.391735	0.394589	0.443494	0.453483	0.423968	0.621524	0.506527	0.470543	0.438124	0.637696	0.469254	0.39542	0.645152	0.66193	0.146112	0.14124	0.394463	0.536881	0.433096	0	0.433385	0.618821	0.119566	0.433289	0.39028	0.593356	0.677029	0.476956	0.417308	0.416297	0.152432	0.511555	0.656775	0.465958	0.599076	0.451759	0.380769	0.532476
03_f3	White	during	0.401548	0.267147	0.379552	0.574165	0.696695	0.457654	0.213054	0.369407	0.418548	0.3947	0.406113	0.13311	0.431088	0.474299	0.63043	0.367684	0.404665	0.351589	0.71688	0.482451	0.377517	0.632655	0.666726	0.406479	0.393199	0.464566	0.456205	0.418408	0.433385	0	0.637339	0.438324	0.35055	0.420796	0.683988	0.68369	0.475107	0.20195	0.333096	0.419797	0.541784	0.674902	0.464521	0.689717	0.38623	0.404102	0.374348
06_f4	Black	during	0.615742	0.660009	0.718291	0.734291	0.726784	0.652164	0.675912	0.693614	0.709701	0.713203	0.591906	0.610983	0.687345	0.697913	0.127952	0.70293	0.686499	0.687378	0.761395	0.736662	0.692099	0.257786	0.242764	0.645593	0.638855	0.664309	0.733606	0.638124	0.618821	0.637339	0	0.649375	0.658795	0.692422	0.732455	0.415781	0.749088	0.576408	0.637342	0.661057	0.71237	0.233914	0.740084	0.730879	0.695523	0.695433	0.731972
08_f6	White	during	0.407758	0.473873	0.517314	0.487944	0.610696	0.102972	0.476695	0.433831	0.522065	0.388608	0.382434	0.448205	0.44717	0.409185	0.640226	0.516942	0.484979	0.429108	0.63961	0.437575	0.398558	0.675046	0.670781	0.0969068	0.110922	0.409933	0.531408	0.417197	0.119566	0.438324	0.649375	0	0.426093	0.38348	0.598675	0.681782	0.444803	0.420119	0.422271	0.118391	0.497977	0.668491	0.438291	0.607309	0.435581	0.375778	0.537648
05_f2	Black	before	0.374002	0.399728	0.411962	0.537439	0.649872	0.447728	0.360205	0.100628	0.470566	0.368667	0.3884	0.345231	0.460427	0.449872	0.662083	0.419616	0.454248	0.0695121	0.67975	0.453344	0.354891	0.696112	0.674824	0.383827	0.38616	0.450461	0.467395	0.389269	0.433289	0.35055	0.658795	0.426093	0	0.402224	0.639204	0.701884	0.449456	0.395127	0.137268	0.421988	0.53161	0.694288	0.451874	0.643672	0.144402	0.37683	0.448264
04_f1	White	before	0.403467	0.468699	0.481388	0.445254	0.610867	0.391042	0.455296	0.412279	0.496896	0.167711	0.415805	0.452779	0.45697	0.368158	0.690334	0.479688	0.496802	0.40425	0.639309	0.364924	0.311778	0.713679	0.708254	0.359275	0.350621	0.375467	0.488615	0.41465	0.39028	0.420796	0.692422	0.38348	0.402224	0	0.614489	0.726306	0.36565	0.433474	0.394426	0.363917	0.497269	0.729457	0.36202	0.607954	0.409861	0.142287	0.49991
01_f4	Black	after	0.666377	0.702487	0.70868	0.635019	0.152356	0.590093	0.71068	0.647454	0.703354	0.630184	0.660459	0.681965	0.684747	0.613439	0.732608	0.704064	0.679277	0.641789	0.173523	0.639873	0.619085	0.747935	0.746373	0.608086	0.602483	0.591218	0.714319	0.676071	0.593356	0.683988	0.732455	0.598675	0.639204	0.614489	0	0.771859	0.643247	0.678708	0.630061	0.60223	0.699604	0.769281	0.634866	0.126277	0.65073	0.626693	0.731443
06_f2	Black	before	0.684546	0.720811	0.743711	0.752896	0.763176	0.695331	0.70078	0.730244	0.759477	0.743007	0.656111	0.660555	0.75467	0.742771	0.41549	0.752078	0.745354	0.728923	0.784352	0.768274	0.734868	0.460985	0.445376	0.687156	0.695523	0.723686	0.758564	0.690888	0.677029	0.68369	0.415781	0.681782	0.701884	0.726306	0.771859	0	0.775737	0.639164	0.698832	0.709117	0.751795	0.312939	0.775917	0.765548	0.727769	0.725377	0.772652
07_f3	White	during	0.419968	0.501398	0.445662	0.402304	0.631538	0.449439	0.482758	0.441068	0.459961	0.383693	0.448888	0.503263	0.448261	0.151423	0.755651	0.4535	0.453145	0.436635	0.657551	0.0463883	0.253712	0.769922	0.756956	0.427266	0.416298	0.404194	0.435089	0.419819	0.476956	0.475107	0.749088	0.444803	0.449456	0.36565	0.643247	0.775737	0	0.488766	0.442368	0.409094	0.461504	0.782138	0.0537303	0.639632	0.439674	0.380782	0.465617
03_f1	White	before	0.378638	0.226708	0.485704	0.566664	0.695983	0.443295	0.248067	0.440172	0.459278	0.446953	0.383462	0.208487	0.446381	0.476564	0.568302	0.454774	0.434415	0.420818	0.714996	0.49278	0.401862	0.61633	0.610023	0.391203	0.385575	0.467957	0.493584	0.403109	0.417308	0.20195	0.576408	0.420119	0.395127	0.433474	0.678708	0.639164	0.488766	0	0.364549	0.41354	0.542013	0.615253	0.480863	0.691046	0.446991	0.433018	0.487929
05_f7	Black	after	0.360224	0.383545	0.426693	0.534274	0.639072	0.443155	0.374234	0.157903	0.430397	0.365807	0.378026	0.321174	0.40204	0.438099	0.639642	0.387019	0.41668	0.143893	0.668927	0.443851	0.35831	0.658384	0.675585	0.382158	0.370976	0.427677	0.475276	0.376399	0.416297	0.333096	0.637342	0.422271	0.137268	0.394426	0.630061	0.698832	0.442368	0.364549	0	0.40768	0.518727	0.69067	0.435299	0.63479	0.142278	0.382931	0.428081
08_f2	White	before	0.391286	0.45764	0.494859	0.474052	0.610938	0.114927	0.470788	0.427467	0.485575	0.369289	0.379283	0.441731	0.40538	0.378386	0.653679	0.483858	0.451467	0.417692	0.640727	0.403472	0.363243	0.681027	0.687147	0.148708	0.122573	0.390161	0.499515	0.398401	0.152432	0.419797	0.661057	0.118391	0.421988	0.363917	0.60223	0.709117	0.409094	0.41354	0.40768	0	0.46959	0.699337	0.395972	0.615115	0.430362	0.358677	0.500693
09_f2	White	before	0.320273	0.52509	0.580947	0.459819	0.694368	0.473787	0.538886	0.520805	0.593629	0.518003	0.350213	0.567932	0.219668	0.446215	0.713066	0.588019	0.571934	0.525812	0.718522	0.450904	0.473037	0.740725	0.728338	0.503017	0.487251	0.456222	0.579581	0.276086	0.511555	0.541784	0.71237	0.497977	0.53161	0.497269	0.699604	0.751795	0.461504	0.542013	0.518727	0.46959	0	0.743827	0.464321	0.695903	0.515601	0.50661	0.602449
06_f1	Black	before	0.659605	0.713352	0.749803	0.753361	0.758296	0.6804	0.701759	0.72102	0.761592	0.741006	0.628146	0.653484	0.744006	0.746189	0.230805	0.755585	0.740209	0.726033	0.787942	0.769604	0.735956	0.364671	0.28983	0.672615	0.68185	0.72197	0.764358	0.675159	0.656775	0.674902	0.233914	0.668491	0.694288	0.729457	0.769281	0.312939	0.782138	0.615253	0.69067	0.699337	0.743827	0	0.783666	0.760994	0.718469	0.715769	0.778771
07_f1	White	before	0.4196	0.49118	0.449617	0.409415	0.626228	0.442074	0.483771	0.450475	0.45522	0.38674	0.444321	0.493983	0.437825	0.134459	0.746889	0.449182	0.440242	0.433368	0.65297	0.0590518	0.243165	0.758461	0.748838	0.419619	0.4052	0.390336	0.441506	0.422209	0.465958	0.464521	0.740084	0.438291	0.451874	0.36202	0.634866	0.775917	0.0537303	0.480863	0.435299	0.395972	0.464321	0.783666	0	0.63637	0.447392	0.383663	0.462588
01_f1	Black	before	0.673408	0.713	0.7096	0.627756	0.155987	0.598491	0.716069	0.648995	0.708491	0.624113	0.663453	0.689282	0.690414	0.616484	0.730828	0.697662	0.682281	0.648271	0.168828	0.633872	0.613542	0.749738	0.746904	0.618652	0.614099	0.588222	0.71172	0.678399	0.599076	0.689717	0.730879	0.607309	0.643672	0.607954	0.126277	0.765548	0.639632	0.691046	0.63479	0.615115	0.695903	0.760994	0.63637	0	0.650431	0.621592	0.737922
05_f5	Black	during	0.391029	0.41566	0.425952	0.528354	0.656372	0.45794	0.380214	0.0964254	0.490778	0.375148	0.4075	0.386755	0.462314	0.459474	0.697498	0.443801	0.482563	0.114774	0.68264	0.442653	0.387601	0.716993	0.71302	0.393301	0.396229	0.463423	0.486749	0.398186	0.451759	0.38623	0.695523	0.435581	0.144402	0.409861	0.65073	0.727769	0.439674	0.446991	0.142278	0.430362	0.515601	0.718469	0.447392	0.650431	0	0.392982	0.457817
04_f6	White	after	0.405816	0.465909	0.440987	0.480694	0.633674	0.388628	0.436198	0.390764	0.462736	0.0788418	0.411169	0.437265	0.467799	0.391396	0.699198	0.445788	0.462576	0.386895	0.657984	0.378962	0.296466	0.72001	0.717178	0.336704	0.33311	0.403183	0.461672	0.411447	0.380769	0.404102	0.695433	0.375778	0.37683	0.142287	0.626693	0.725377	0.380782	0.433018	0.382931	0.358677	0.50661	0.715769	0.383663	0.621592	0.392982	0	0.464158
10_f6	White	during	0.497881	0.492958	0.109791	0.631571	0.745613	0.5495	0.438435	0.442307	0.180514	0.438397	0.525553	0.415911	0.505506	0.507209	0.729916	0.132158	0.255804	0.432341	0.756253	0.482477	0.359656	0.722978	0.755288	0.492933	0.479639	0.547561	0.260339	0.511599	0.532476	0.374348	0.731972	0.537648	0.448264	0.49991	0.731443	0.772652	0.465617	0.487929	0.428081	0.500693	0.602449	0.778771	0.462588	0.737922	0.457817	0.464158	0
05_f1	Black	before	0.417468	0.398279	0.40688	0.552786	0.666653	0.467072	0.348807	0.104134	0.450801	0.385465	0.434872	0.357458	0.456012	0.456218	0.698758	0.408656	0.445654	0.0716228	0.687934	0.465195	0.363449	0.711831	0.718522	0.407268	0.394755	0.461462	0.463716	0.433966	0.44614	0.345348	0.696211	0.44914	0.0956499	0.418988	0.654392	0.745385	0.457162	0.426855	0.173139	0.428675	0.542047	0.743078	0.450287	0.66046	0.160592	0.399845	0.408878
08_f5	White	during	0.407143	0.474894	0.517008	0.478558	0.615331	0.105356	0.480899	0.436515	0.51556	0.382416	0.385155	0.462582	0.444192	0.409032	0.670884	0.518596	0.487286	0.438568	0.643029	0.417063	0.394503	0.702389	0.70154	0.122154	0.130098	0.417695	0.516061	0.40808	0.153758	0.452884	0.677252	0.0693644	0.434451	0.388549	0.607741	0.705209	0.422953	0.433328	0.43313	0.105102	0.482443	0.692239	0.423281	0.613459	0.437496	0.369692	0.532312
08_f1	White	before	0.391962	0.450642	0.484914	0.478759	0.618671	0.121581	0.462911	0.421785	0.477283	0.361922	0.376562	0.430571	0.421098	0.396152	0.649067	0.474464	0.442013	0.411549	0.642957	0.408274	0.357117	0.678773	0.681056	0.122637	0.114362	0.391115	0.489918	0.401416	0.13435	0.41338	0.657677	0.111214	0.412358	0.360593	0.605228	0.697905	0.414574	0.402331	0.403523	0.0739882	0.48532	0.688886	0.403813	0.615501	0.424611	0.349559	0.495563
07_f5	White	after	0.384956	0.450108	0.447967	0.410348	0.595355	0.375604	0.462549	0.428219	0.432576	0.370973	0.389879	0.438631	0.38049	0.117478	0.685484	0.418124	0.394805	0.41015	0.632221	0.176471	0.179756	0.702234	0.715551	0.380683	0.354733	0.326145	0.431618	0.393225	0.388421	0.415072	0.67995	0.382025	0.41547	0.343967	0.604339	0.734718	0.192731	0.421891	0.388371	0.339589	0.444078	0.735517	0.16677	0.604965	0.426373	0.352871	0.446755
05_f6	Black	after	0.342822	0.394122	0.450188	0.536815	0.639482	0.427455	0.400918	0.209451	0.456169	0.378577	0.341632	0.336269	0.439647	0.450941	0.620115	0.429939	0.443511	0.200593	0.670483	0.463976	0.365762	0.662412	0.666375	0.359402	0.355832	0.429832	0.484894	0.36683	0.394191	0.369969	0.614309	0.403227	0.165201	0.383788	0.624268	0.687244	0.465227	0.365639	0.127841	0.406674	0.52925	0.672882	0.458603	0.629213	0.18163	0.366025	0.461594
10_f2	White	before	0.44883	0.484553	0.18749	0.588727	0.695149	0.500219	0.464253	0.456981	0.125716	0.443332	0.468053	0.434738	0.475143	0.452164	0.662122	0.157537	0.112591	0.435994	0.716583	0.440707	0.326291	0.675187	0.687843	0.445428	0.439428	0.492337	0.140658	0.458011	0.477966	0.407763	0.661335	0.487838	0.427499	0.470176	0.683005	0.721531	0.43793	0.438437	0.404031	0.456828	0.56158	0.713862	0.427537	0.673951	0.458	0.4402	0.225338
09_f1	White	before	0.205021	0.474955	0.53303	0.457972	0.672476	0.412472	0.462917	0.470642	0.546745	0.475734	0.206415	0.45607	0.173846	0.4162	0.637313	0.531122	0.513544	0.459696	0.699944	0.443898	0.414245	0.678602	0.674279	0.423125	0.401962	0.400718	0.55652	0.176563	0.422266	0.440161	0.638374	0.423825	0.456889	0.451285	0.672792	0.706296	0.453639	0.439494	0.425799	0.400338	0.183855	0.693894	0.44458	0.673455	0.468682	0.465434	0.553563
14_f5	Black	after	0.477944	0.512134	0.455755	0.540296	0.665081	0.519659	0.421781	0.425031	0.501925	0.45198	0.49995	0.470677	0.519971	0.518004	0.76773	0.460378	0.500765	0.424839	0.682526	0.492662	0.47171	0.781295	0.791537	0.494601	0.485885	0.522104	0.508859	0.483384	0.519294	0.425409	0.773988	0.511217	0.443307	0.476492	0.657163	0.792492	0.479349	0.516326	0.453048	0.484675	0.561707	0.785514	0.48394	0.654182	0.434694	0.474652	0.466543
12_f4	White	during	0.372874	0.412618	0.43817	0.544539	0.647573	0.40548	0.417473	0.340854	0.441503	0.346673	0.379678	0.369231	0.414316	0.423306	0.677219	0.404251	0.418597	0.330992	0.673407	0.43651	0.328701	0.675323	0.70932	0.34508	0.33177	0.429339	0.471215	0.394583	0.377795	0.351673	0.670623	0.384499	0.315691	0.369172	0.627988	0.723632	0.429979	0.381035	0.301742	0.38466	0.519766	0.710167	0.420645	0.637214	0.359247	0.348385	0.436318
13_f4	White	during	0.348089	0.461234	0.490593	0.489707	0.593708	0.378289	0.47215	0.399235	0.463985	0.389663	0.337556	0.423978	0.4038	0.401818	0.640973	0.464482	0.430085	0.397239	0.62858	0.419746	0.367189	0.668349	0.685843	0.359316	0.348459	0.377619	0.481638	0.361484	0.365487	0.421603	0.639451	0.370892	0.39078	0.36496	0.586704	0.714584	0.428019	0.422437	0.365499	0.356418	0.473413	0.693436	0.418183	0.585906	0.390223	0.369191	0.504163
19_f2	Black	during	0.602958	0.628943	0.668329	0.536484	0.577068	0.506997	0.635538	0.586957	0.661779	0.552553	0.60221	0.63683	0.578272	0.514351	0.764799	0.672021	0.6434	0.59131	0.607923	0.533019	0.556784	0.777397	0.779279	0.547131	0.544146	0.549064	0.660996	0.60494	0.537871	0.620284	0.766043	0.519561	0.59457	0.543791	0.591804	0.777607	0.536685	0.607827	0.588041	0.507633	0.581613	0.764663	0.535539	0.601033	0.586844	0.54537	0.681018
12_f5	White	after	0.365149	0.415642	0.43128	0.543068	0.646624	0.407267	0.406845	0.332533	0.460518	0.337699	0.36909	0.36761	0.42533	0.424808	0.672608	0.410649	0.436763	0.32174	0.676176	0.440364	0.330274	0.684218	0.702781	0.336381	0.326728	0.432104	0.479436	0.388162	0.37856	0.35171	0.665989	0.386092	0.304731	0.369525	0.630602	0.722794	0.436095	0.392902	0.298971	0.38829	0.521219	0.704903	0.425525	0.635597	0.348633	0.347302	0.441595
15_f5	Black	during	0.545227	0.571585	0.617206	0.529394	0.48203	0.479541	0.568014	0.53593	0.623383	0.527212	0.53451	0.569894	0.573104	0.50161	0.716373	0.619255	0.591612	0.530442	0.500699	0.539885	0.492581	0.729559	0.727493	0.496744	0.497285	0.501768	0.608298	0.546254	0.485182	0.550687	0.714876	0.486446	0.52192	0.517247	0.518475	0.714862	0.550472	0.537192	0.522501	0.487713	0.588498	0.713062	0.547758	0.518748	0.532872	0.497804	0.653903
13_f7	White	after	0.352426	0.456749	0.500025	0.516919	0.608067	0.37718	0.465354	0.405639	0.485725	0.405726	0.325695	0.402995	0.424162	0.412653	0.604954	0.469273	0.447465	0.393726	0.643406	0.450316	0.362087	0.646739	0.65354	0.344146	0.338054	0.396914	0.499625	0.368082	0.346511	0.412306	0.60651	0.358329	0.367703	0.395456	0.595834	0.680452	0.462488	0.399537	0.355577	0.36014	0.494882	0.662132	0.451423	0.599653	0.399487	0.379703	0.519562
13_f3	White	during	0.37025	0.469688	0.496595	0.489173	0.59191	0.372903	0.479576	0.411186	0.476909	0.400579	0.345288	0.424703	0.413562	0.392851	0.614763	0.466132	0.43552	0.405337	0.628224	0.427877	0.362167	0.648976	0.672628	0.359039	0.350527	0.368623	0.494379	0.387065	0.351032	0.415038	0.614441	0.36133	0.398363	0.374495	0.584913	0.694012	0.441895	0.418534	0.370503	0.352541	0.477195	0.670274	0.429087	0.585427	0.402683	0.374588	0.516216
11_f2	White	during	0.440356	0.515873	0.559793	0.473216	0.608236	0.396666	0.520269	0.487232	0.572208	0.40787	0.449664	0.526074	0.43397	0.390245	0.755343	0.565647	0.556622	0.48141	0.635318	0.400889	0.424304	0.762247	0.757016	0.397397	0.380345	0.453753	0.572157	0.436257	0.427949	0.504747	0.752389	0.389046	0.492702	0.385095	0.614949	0.790968	0.395855	0.504398	0.479239	0.356365	0.467055	0.787204	0.387399	0.620264	0.488939	0.406863	0.569054
13_f1	White	before	0.34209	0.435716	0.468909	0.495698	0.60578	0.375181	0.440082	0.378054	0.436068	0.378519	0.335989	0.373969	0.39728	0.397432	0.622051	0.428164	0.408156	0.3701	0.64064	0.418141	0.329841	0.641082	0.672848	0.335143	0.328929	0.370349	0.470318	0.359763	0.351282	0.362686	0.625371	0.362714	0.363772	0.365579	0.598509	0.695902	0.426428	0.371191	0.324717	0.350627	0.4809	0.679779	0.414551	0.600348	0.375226	0.356578	0.476143
20_f5	Black	after	0.369389	0.426422	0.469954	0.501743	0.651099	0.4419	0.425303	0.435583	0.479766	0.410322	0.353488	0.420759	0.39128	0.396157	0.656128	0.473492	0.461866	0.412583	0.67849	0.412949	0.351735	0.684747	0.705921	0.407713	0.392845	0.435999	0.485666	0.367067	0.445098	0.393943	0.663799	0.421447	0.414749	0.38881	0.651479	0.70849	0.416841	0.39779	0.405115	0.412185	0.449889	0.692496	0.40559	0.649081	0.437438	0.397548	0.497119
17_f3	Black	after	0.582364	0.585231	0.640108	0.52303	0.434531	0.497135	0.61217	0.563234	0.628517	0.537407	0.588023	0.605059	0.593169	0.468964	0.731986	0.637574	0.606776	0.555411	0.469293	0.512885	0.517773	0.748055	0.742221	0.51794	0.508007	0.497552	0.637565	0.59563	0.508248	0.599344	0.723834	0.505884	0.55985	0.514352	0.454919	0.773267	0.513679	0.580101	0.541473	0.499301	0.627826	0.767387	0.499621	0.468993	0.562259	0.536648	0.644086
16_f6	Black	after	0.431763	0.44327	0.442417	0.522364	0.684413	0.46559	0.409459	0.364756	0.460015	0.378255	0.456939	0.415843	0.433627	0.423462	0.757062	0.425367	0.460268	0.349711	0.70199	0.412836	0.378192	0.763068	0.785151	0.444636	0.410793	0.456143	0.487287	0.433425	0.481289	0.383095	0.758306	0.463702	0.372527	0.38703	0.670764	0.809834	0.405058	0.459691	0.368029	0.425444	0.510764	0.813226	0.399079	0.675537	0.39181	0.398842	0.423701
15_f3	Black	during	0.519155	0.520221	0.573257	0.462379	0.499532	0.453035	0.530144	0.495019	0.572021	0.481884	0.513562	0.539036	0.533923	0.439448	0.724314	0.572736	0.550735	0.490929	0.524181	0.47103	0.456112	0.73813	0.736697	0.473951	0.470244	0.446965	0.560993	0.51963	0.4613	0.512437	0.721768	0.461924	0.488788	0.464648	0.519563	0.72804	0.482495	0.501285	0.485668	0.452363	0.538299	0.727697	0.479956	0.517677	0.490593	0.456955	0.598361
17_f1	Black	before	0.56565	0.579112	0.645334	0.510204	0.43877	0.488926	0.602191	0.562386	0.639143	0.522544	0.559435	0.597403	0.574714	0.471433	0.73962	0.641883	0.615651	0.552272	0.442714	0.501672	0.500613	0.761121	0.742695	0.507413	0.50027	0.481482	0.642964	0.573217	0.502158	0.588418	0.732339	0.498505	0.55088	0.493573	0.465017	0.773858	0.506518	0.572833	0.543051	0.490372	0.600576	0.769658	0.494019	0.473103	0.564024	0.520514	0.655313
14_f6	Black	after	0.449081	0.498484	0.533947	0.489861	0.609797	0.449629	0.510653	0.480549	0.530928	0.468345	0.450556	0.496007	0.484196	0.450398	0.698952	0.518515	0.489098	0.476797	0.649569	0.452742	0.454078	0.728584	0.734538	0.433325	0.425169	0.450628	0.525132	0.453383	0.447215	0.478134	0.698679	0.433931	0.481512	0.455451	0.617913	0.727897	0.456385	0.477261	0.471235	0.421656	0.507407	0.718704	0.45414	0.614444	0.486102	0.45877	0.559157
15_f7	Black	after	0.524794	0.542376	0.600741	0.491406	0.533336	0.457486	0.561297	0.518771	0.593176	0.487512	0.529036	0.569533	0.543617	0.45919	0.725767	0.598299	0.570493	0.513988	0.551824	0.493669	0.476373	0.739535	0.733915	0.486202	0.479756	0.47513	0.581133	0.523128	0.470728	0.541321	0.721221	0.469628	0.504862	0.47818	0.537609	0.727937	0.503679	0.520301	0.506533	0.464966	0.548042	0.725303	0.50368	0.542126	0.513059	0.458814	0.621041
14_f1	Black	before	0.563627	0.602545	0.656769	0.508174	0.666084	0.55057	0.625191	0.610739	0.651691	0.607636	0.561595	0.64114	0.578099	0.523518	0.715076	0.644251	0.618351	0.605175	0.702168	0.541331	0.574756	0.734402	0.740086	0.591104	0.582364	0.538068	0.638935	0.5591	0.571172	0.615463	0.699384	0.572384	0.61134	0.586186	0.679742	0.735264	0.547846	0.59196	0.604724	0.549941	0.539935	0.720357	0.547146	0.675122	0.60912	0.59387	0.683028
11_f3	White	during	0.476987	0.533445	0.58996	0.505527	0.471611	0.387474	0.557627	0.502336	0.577412	0.42698	0.466537	0.527998	0.486873	0.426779	0.685899	0.568465	0.555185	0.493303	0.455317	0.467147	0.432571	0.696173	0.711248	0.407919	0.387379	0.430806	0.598533	0.489573	0.382721	0.516015	0.675357	0.391855	0.4946	0.406366	0.500545	0.750586	0.480963	0.503524	0.465744	0.377119	0.529509	0.735171	0.466514	0.497594	0.499397	0.424238	0.588726
17_f2	Black	during	0.558949	0.557956	0.622375	0.441714	0.611392	0.49269	0.594766	0.527392	0.623936	0.50787	0.565563	0.613135	0.558543	0.402665	0.785565	0.627664	0.607076	0.537153	0.629487	0.428652	0.495028	0.802899	0.78074	0.522696	0.51681	0.484999	0.618304	0.556057	0.520951	0.597319	0.778591	0.503476	0.551875	0.473779	0.611287	0.811051	0.427813	0.581474	0.548412	0.492373	0.559435	0.807933	0.434105	0.618573	0.523713	0.506053	0.636393
13_f6	White	after	0.353554	0.449308	0.490204	0.528294	0.616752	0.384013	0.460536	0.40414	0.457198	0.407023	0.331708	0.372848	0.413182	0.426035	0.600368	0.438524	0.419587	0.392402	0.649869	0.453621	0.363366	0.629566	0.647463	0.340746	0.334551	0.408213	0.491818	0.37112	0.352251	0.385789	0.601366	0.363299	0.362704	0.404081	0.6027	0.677754	0.465522	0.370294	0.333907	0.368588	0.511428	0.658453	0.454406	0.607594	0.401479	0.383851	0.497883
15_f2	Black	during	0.494562	0.513031	0.575379	0.432252	0.610773	0.442584	0.52355	0.490211	0.579516	0.477249	0.498496	0.550031	0.508094	0.416132	0.723976	0.582856	0.561094	0.490435	0.636422	0.436794	0.453865	0.742322	0.73653	0.470704	0.460949	0.436457	0.564231	0.488203	0.461775	0.507541	0.718913	0.452941	0.496584	0.448385	0.620938	0.721658	0.445714	0.495685	0.487437	0.441986	0.493246	0.72071	0.448107	0.621666	0.491806	0.454972	0.595924
12_f2	White	before	0.381917	0.420628	0.447659	0.512303	0.642605	0.403748	0.425216	0.353912	0.461645	0.334786	0.397991	0.401977	0.420951	0.399319	0.682139	0.422922	0.442751	0.339153	0.670221	0.409829	0.321643	0.701221	0.714675	0.364124	0.343233	0.402855	0.475073	0.396464	0.391831	0.37282	0.681088	0.392446	0.328677	0.355423	0.62768	0.733079	0.406167	0.41162	0.321817	0.378916	0.500452	0.72137	0.399494	0.629306	0.366916	0.343585	0.451425
16_f3	Black	during	0.368405	0.408507	0.438638	0.511777	0.663581	0.405543	0.383932	0.351376	0.463664	0.366527	0.391282	0.384242	0.430544	0.409544	0.669815	0.4366	0.447791	0.3353	0.686075	0.411532	0.338476	0.700928	0.685241	0.361228	0.354904	0.42596	0.449514	0.37994	0.398396	0.355979	0.666562	0.387705	0.323325	0.368366	0.652135	0.708935	0.406457	0.372025	0.334554	0.378175	0.491342	0.704481	0.404985	0.658617	0.367653	0.354822	0.471135
19_f5	Black	after	0.60068	0.620636	0.652904	0.522541	0.614938	0.496887	0.624368	0.585877	0.647986	0.547231	0.604626	0.631805	0.573539	0.493143	0.775717	0.656785	0.630912	0.587344	0.645909	0.513838	0.544353	0.788643	0.785917	0.534216	0.533633	0.540231	0.645402	0.605349	0.532398	0.613678	0.775029	0.506858	0.593398	0.537456	0.627071	0.786274	0.519523	0.599021	0.584463	0.494219	0.571042	0.778684	0.519955	0.6385	0.579427	0.540863	0.666247
15_f4	Black	during	0.504097	0.527667	0.571127	0.45337	0.573511	0.428048	0.534972	0.490627	0.578705	0.485059	0.501246	0.54144	0.521611	0.433566	0.720995	0.568373	0.546536	0.487367	0.599717	0.466629	0.453725	0.74016	0.737078	0.461197	0.453739	0.44835	0.563826	0.501283	0.446314	0.514786	0.720823	0.438473	0.484055	0.46435	0.581636	0.721865	0.477601	0.501884	0.483787	0.43398	0.52472	0.719144	0.476731	0.58326	0.488177	0.460196	0.608015
11_f2	White	before	0.51728	0.590614	0.623449	0.535129	0.496018	0.437017	0.585766	0.537302	0.62978	0.474476	0.514405	0.586493	0.534264	0.484171	0.750577	0.620885	0.614042	0.542096	0.469179	0.50374	0.500299	0.736556	0.759704	0.449168	0.441846	0.513484	0.628788	0.518209	0.451617	0.577844	0.730075	0.433101	0.546706	0.464251	0.52738	0.777989	0.504005	0.572391	0.536258	0.427178	0.550825	0.772845	0.501845	0.52392	0.541455	0.472186	0.634876
19_f1	Black	before	0.622801	0.655725	0.686693	0.578549	0.484794	0.546837	0.664987	0.610619	0.680421	0.584347	0.618331	0.656506	0.600863	0.560987	0.767714	0.689229	0.663541	0.614741	0.467697	0.577851	0.582305	0.778287	0.782953	0.573652	0.571516	0.584225	0.680198	0.626109	0.567687	0.647719	0.767266	0.556942	0.614021	0.58087	0.523107	0.781924	0.580693	0.641164	0.611263	0.553772	0.612014	0.767836	0.57939	0.526282	0.611701	0.578177	0.699116
13_f2	White	before	0.330758	0.439407	0.468323	0.483005	0.598142	0.37599	0.44573	0.377524	0.439335	0.362971	0.336041	0.399647	0.389547	0.389518	0.642978	0.436002	0.423976	0.37647	0.633218	0.400763	0.331376	0.669332	0.690846	0.347599	0.335329	0.36573	0.459529	0.348787	0.363923	0.389797	0.64351	0.367349	0.374657	0.341941	0.594313	0.71649	0.402245	0.40091	0.337191	0.347839	0.460524	0.701429	0.395547	0.594152	0.36838	0.345269	0.469487
15_f1	Black	before	0.492433	0.494504	0.552981	0.436993	0.632487	0.452124	0.504755	0.487912	0.554668	0.456361	0.49848	0.536497	0.495972	0.400734	0.730118	0.55932	0.534588	0.485785	0.650202	0.415221	0.439388	0.745564	0.721701	0.467614	0.454401	0.43862	0.540396	0.483083	0.467692	0.492565	0.719905	0.4498	0.492687	0.43632	0.640771	0.734412	0.420514	0.485305	0.486765	0.431802	0.497647	0.729822	0.418715	0.638929	0.490601	0.440481	0.566847
20_f2	Black	before	0.430982	0.476485	0.527334	0.525616	0.658202	0.469252	0.491913	0.488978	0.524858	0.475969	0.415473	0.454208	0.419056	0.405284	0.658931	0.510238	0.502805	0.476049	0.686248	0.449995	0.408713	0.683761	0.718441	0.470416	0.447456	0.441251	0.539906	0.426838	0.46399	0.431153	0.664857	0.462369	0.481754	0.440654	0.662398	0.711335	0.462509	0.444529	0.453753	0.462255	0.4654	0.698269	0.444619	0.656468	0.493712	0.457981	0.533531
19_f4	Black	after	0.59154	0.609872	0.647587	0.504529	0.613675	0.488847	0.615242	0.573767	0.64225	0.533568	0.596799	0.62373	0.560931	0.47455	0.781369	0.652242	0.625691	0.575544	0.641353	0.496925	0.536075	0.790812	0.787864	0.529487	0.524131	0.528561	0.63931	0.595251	0.525667	0.604136	0.78184	0.501484	0.583883	0.520419	0.627326	0.788682	0.496766	0.58858	0.575405	0.48378	0.560448	0.783734	0.498698	0.637504	0.571348	0.527415	0.659502
14_f3	Black	during	0.459218	0.499271	0.505076	0.493168	0.667814	0.52439	0.488628	0.459249	0.528682	0.466853	0.478441	0.502427	0.492788	0.485897	0.770126	0.500146	0.518433	0.456411	0.689814	0.454021	0.465838	0.780979	0.78574	0.514802	0.502301	0.491521	0.531163	0.453481	0.536786	0.481639	0.765662	0.533264	0.467182	0.479037	0.668842	0.791734	0.439462	0.51529	0.458904	0.500782	0.514351	0.789367	0.448536	0.666022	0.457986	0.488422	0.524254
13_f5	White	during	0.336785	0.46277	0.4934	0.480127	0.587245	0.374284	0.469511	0.399035	0.471545	0.399351	0.330966	0.422463	0.389679	0.387755	0.650392	0.470089	0.435597	0.395247	0.623655	0.408423	0.36675	0.675094	0.692301	0.353535	0.341301	0.382254	0.490755	0.350777	0.364304	0.428339	0.648514	0.360723	0.39329	0.373913	0.584272	0.716216	0.41659	0.425765	0.367935	0.349328	0.460176	0.699699	0.403793	0.585298	0.390586	0.381588	0.510014
16_f2	Black	before	0.368744	0.378717	0.430492	0.52181	0.663556	0.403807	0.377021	0.331681	0.449552	0.349861	0.388418	0.365121	0.414326	0.405278	0.668692	0.40838	0.430386	0.315271	0.685691	0.416548	0.336526	0.677527	0.699754	0.352124	0.332008	0.414206	0.459436	0.382454	0.382455	0.337115	0.654715	0.383474	0.30864	0.378074	0.651261	0.719647	0.412112	0.371089	0.301068	0.365542	0.5042	0.719913	0.403316	0.658722	0.350612	0.356513	0.442891
16_f5	Black	after	0.418696	0.423413	0.422036	0.525605	0.672188	0.445477	0.396318	0.347504	0.450427	0.359683	0.441675	0.399562	0.431191	0.407874	0.735794	0.409364	0.448297	0.332116	0.690281	0.408141	0.354815	0.743533	0.765364	0.415714	0.384292	0.442203	0.470713	0.425803	0.450178	0.369966	0.736075	0.436829	0.350291	0.376414	0.656102	0.789753	0.401405	0.440382	0.350995	0.397467	0.509818	0.790998	0.393908	0.662566	0.372104	0.373588	0.415726
12_f3	White	during	0.365986	0.414678	0.447087	0.510301	0.649964	0.388071	0.42376	0.338753	0.459087	0.331203	0.387801	0.393495	0.402622	0.40396	0.687906	0.428038	0.442496	0.325817	0.675307	0.419915	0.336812	0.69655	0.712796	0.350002	0.327696	0.406934	0.478812	0.381713	0.374332	0.358641	0.687223	0.377022	0.324308	0.342213	0.632003	0.73627	0.409838	0.392318	0.311873	0.354664	0.494303	0.729568	0.402031	0.645168	0.354482	0.338929	0.44163
11_f4	White	during	0.441539	0.502608	0.55515	0.478491	0.463684	0.362349	0.520916	0.46089	0.55457	0.397603	0.439467	0.504129	0.455278	0.377585	0.694567	0.54542	0.532538	0.453799	0.49773	0.425143	0.398199	0.706362	0.714029	0.375997	0.362281	0.400182	0.564149	0.454336	0.365911	0.490325	0.687658	0.361397	0.455842	0.382844	0.490819	0.744363	0.435154	0.477455	0.43412	0.348139	0.503389	0.734297	0.420243	0.491958	0.461912	0.391652	0.562734
14_f4	Black	during	0.455681	0.516062	0.540978	0.480995	0.660003	0.516615	0.516128	0.490828	0.532793	0.495365	0.47532	0.529928	0.484173	0.465222	0.759479	0.53766	0.516911	0.487784	0.68537	0.435637	0.47126	0.769478	0.769122	0.507917	0.495935	0.477386	0.53334	0.449179	0.530869	0.507729	0.754252	0.524391	0.495415	0.481352	0.662163	0.783322	0.427534	0.511292	0.484766	0.49029	0.49798	0.781894	0.431331	0.661065	0.491212	0.496785	0.559639
20_f4	Black	during	0.419426	0.473548	0.508776	0.522434	0.667021	0.478421	0.4742	0.473571	0.521803	0.466447	0.404866	0.470949	0.435968	0.420348	0.67522	0.516934	0.506541	0.462212	0.695043	0.446957	0.418578	0.702977	0.718017	0.470033	0.462233	0.46927	0.513256	0.410549	0.487505	0.444594	0.681725	0.463436	0.460955	0.444833	0.675169	0.71123	0.456977	0.453479	0.459747	0.470098	0.462974	0.700566	0.451109	0.665482	0.475721	0.446946	0.542611
12_f6	White	after	0.368237	0.423144	0.426641	0.508192	0.642012	0.397444	0.397954	0.327399	0.465659	0.32758	0.386101	0.388594	0.406371	0.39215	0.691957	0.411627	0.442127	0.31378	0.669248	0.405255	0.320476	0.708103	0.715951	0.354436	0.334095	0.416955	0.467972	0.382031	0.389846	0.360308	0.691528	0.386779	0.311956	0.347425	0.630566	0.735734	0.396964	0.408554	0.307582	0.365439	0.487687	0.72931	0.389406	0.635666	0.334916	0.343816	0.442152
16_f1	Black	before	0.38308	0.381208	0.410178	0.521635	0.663638	0.411212	0.365774	0.314106	0.443373	0.345453	0.405079	0.361542	0.414759	0.405801	0.687509	0.391588	0.429682	0.302114	0.683621	0.410087	0.337918	0.695846	0.716996	0.361483	0.340288	0.417596	0.459473	0.398961	0.394359	0.329634	0.681114	0.390327	0.306066	0.376689	0.65031	0.738155	0.406077	0.388009	0.304839	0.370697	0.508126	0.739054	0.397406	0.658948	0.334248	0.359085	0.414653
15_f6	Black	after	0.60667	0.638312	0.677674	0.633328	0.460491	0.556787	0.64134	0.590208	0.669455	0.578458	0.602376	0.637941	0.647147	0.587525	0.744737	0.676358	0.655145	0.586404	0.406802	0.618645	0.582019	0.754012	0.754394	0.566284	0.56748	0.574015	0.669577	0.610065	0.551173	0.62565	0.742909	0.561316	0.57745	0.58156	0.482799	0.765993	0.627435	0.618285	0.582344	0.575506	0.663177	0.763731	0.622018	0.49041	0.594085	0.558992	0.695448
12_f1	White	before	0.37812	0.406269	0.436618	0.530026	0.652881	0.40132	0.406822	0.338176	0.449736	0.332674	0.392442	0.361992	0.407925	0.416677	0.668234	0.399709	0.425655	0.322581	0.677526	0.428329	0.31978	0.667639	0.69836	0.351571	0.331113	0.411616	0.471635	0.394044	0.3767	0.329956	0.667396	0.381524	0.304565	0.357251	0.634399	0.71517	0.422719	0.374909	0.294087	0.380438	0.513824	0.709935	0.414993	0.642059	0.357205	0.343281	0.434929
20_f6	Black	after	0.414072	0.498124	0.534074	0.522105	0.67837	0.480032	0.485935	0.49385	0.550997	0.489076	0.400429	0.485812	0.433579	0.450025	0.664342	0.545357	0.531601	0.482688	0.703393	0.474935	0.435239	0.706383	0.713587	0.48605	0.47782	0.488272	0.542203	0.39247	0.495498	0.469173	0.674711	0.478825	0.467781	0.470411	0.684993	0.69878	0.48273	0.459642	0.472208	0.488366	0.439147	0.680158	0.482992	0.675571	0.489925	0.461633	0.573598
20_f1	Black	before	0.441356	0.481619	0.519483	0.529577	0.6595	0.470946	0.494395	0.490259	0.504863	0.477638	0.424486	0.433389	0.418935	0.413241	0.66434	0.490188	0.484046	0.472429	0.687054	0.452857	0.404008	0.677553	0.718633	0.471385	0.448666	0.442186	0.532356	0.438057	0.462653	0.412634	0.671864	0.462185	0.475945	0.448967	0.661837	0.711012	0.463487	0.436736	0.445865	0.464341	0.474364	0.703118	0.446725	0.656358	0.496317	0.458209	0.520032
16_f4	Black	during	0.419707	0.424847	0.416653	0.530136	0.674154	0.457696	0.381625	0.344932	0.451785	0.364646	0.448168	0.400126	0.442292	0.413353	0.741314	0.410032	0.454353	0.329508	0.690822	0.415316	0.360572	0.753262	0.767726	0.421832	0.393971	0.447841	0.471279	0.432295	0.45646	0.354671	0.740226	0.44962	0.352953	0.384634	0.658917	0.791296	0.408685	0.450896	0.355875	0.408629	0.518277	0.795896	0.396506	0.667214	0.372444	0.382444	0.40474
14_f2	Black	during	0.5852	0.614441	0.664011	0.516924	0.698791	0.576515	0.641066	0.626092	0.659232	0.628915	0.586627	0.656608	0.59663	0.554392	0.739303	0.662255	0.632791	0.624659	0.732081	0.56843	0.599637	0.760773	0.763487	0.613918	0.606263	0.559944	0.646429	0.57869	0.595425	0.629374	0.727872	0.595474	0.626963	0.60357	0.711053	0.757022	0.571878	0.613366	0.62297	0.573492	0.559792	0.744329	0.572908	0.714138	0.623292	0.616046	0.687414
19_f3	Black	during	0.577271	0.588895	0.639277	0.49745	0.52766	0.469854	0.598662	0.554241	0.634055	0.521145	0.578502	0.604899	0.54866	0.464727	0.756275	0.642562	0.613831	0.556646	0.55675	0.488827	0.51817	0.770146	0.765991	0.506276	0.503329	0.508507	0.631322	0.580699	0.503513	0.589574	0.753399	0.478686	0.561742	0.507812	0.532504	0.771429	0.490471	0.571499	0.553979	0.467893	0.556294	0.766653	0.490054	0.548734	0.551777	0.514727	0.651368
11_f6	White	after	0.446044	0.514308	0.530153	0.503295	0.475219	0.379187	0.515519	0.446963	0.542666	0.390653	0.43956	0.507823	0.468215	0.397967	0.700338	0.52834	0.520009	0.443673	0.482019	0.435375	0.396832	0.699757	0.714965	0.377605	0.367413	0.424481	0.54554	0.457766	0.376502	0.491885	0.681503	0.373526	0.441859	0.38411	0.497856	0.738279	0.442558	0.487346	0.431193	0.371789	0.511847	0.728953	0.435687	0.496436	0.451253	0.383747	0.543975
20_f3	Black	during	0.464866	0.476366	0.529583	0.526874	0.674079	0.495219	0.501667	0.502091	0.523293	0.480297	0.448417	0.464389	0.468034	0.426043	0.688182	0.512777	0.508751	0.490648	0.702097	0.455588	0.408943	0.712267	0.728661	0.486315	0.46866	0.451752	0.529059	0.468854	0.482941	0.442647	0.693618	0.483141	0.491905	0.447839	0.677784	0.716154	0.472535	0.459801	0.475876	0.476468	0.510928	0.713462	0.452553	0.670468	0.506535	0.46342	0.536474
[truncated: 58 more columns]

## Sheet: Fig 2B
Bray-Curtis distance matrix of cohort 1 oral microbial community compositions in Fig 2B
sample	Ethnicity	stage	06_o2	05_o2	01_o2	05_o1	07_o2	03_o2	09_o1	04_o1	04_o2	09_o2	02_o2	06_o1	08_o2	03_o1	08_o1	07_o1	01_o1	10_o1	10_o2	19_o2	16_o2	20_o2	11_o2	14_o1	19_o1	11_o1	20_o1	12_o1	13_o2	15_o2	17_o2	14_o2	13_o1	12_o2	17_o1	16_o1	15_o1
06_o2	Black	after	0	0.292872	0.342301	0.405577	0.421396	0.536626	0.394853	0.645036	0.590071	0.367805	0.446504	0.265703	0.524355	0.551106	0.455302	0.389749	0.358789	0.457016	0.347739	0.348569	0.526272	0.76133	0.42274	0.340282	0.389029	0.429631	0.736255	0.510613	0.364844	0.47597	0.380594	0.332823	0.344529	0.508798	0.379812	0.538897	0.347277
05_o2	Black	after	0.292872	0	0.259875	0.312301	0.335435	0.513584	0.325401	0.652145	0.587432	0.291289	0.441359	0.327022	0.482781	0.520101	0.440605	0.28431	0.228059	0.431745	0.300834	0.325288	0.528363	0.744671	0.341435	0.336511	0.316798	0.369364	0.70216	0.494512	0.36966	0.489392	0.34938	0.288066	0.350414	0.50802	0.336037	0.543972	0.303458
01_o2	Black	after	0.342301	0.259875	0	0.338367	0.312918	0.543329	0.365368	0.599961	0.582475	0.344439	0.43501	0.344335	0.516303	0.556618	0.419129	0.277044	0.126618	0.479457	0.352217	0.372145	0.453501	0.723679	0.336037	0.33999	0.383272	0.334518	0.683503	0.474498	0.426839	0.490558	0.340679	0.358207	0.403132	0.482849	0.294845	0.461759	0.342434
05_o1	Black	before	0.405577	0.312301	0.338367	0	0.409844	0.544048	0.401964	0.512927	0.526599	0.427722	0.401039	0.468002	0.445538	0.491654	0.405013	0.37552	0.312811	0.425687	0.375748	0.364799	0.410732	0.779032	0.465713	0.2874	0.477182	0.423619	0.744856	0.40512	0.341898	0.37015	0.353447	0.3891	0.316733	0.438677	0.369597	0.418557	0.356822
07_o2	White	after	0.421396	0.335435	0.312918	0.409844	0	0.617937	0.444433	0.670054	0.620127	0.421595	0.482824	0.40716	0.580826	0.573148	0.450738	0.235007	0.280964	0.546467	0.479886	0.46875	0.55273	0.727248	0.427387	0.460717	0.47696	0.437119	0.671535	0.56462	0.491715	0.524569	0.425949	0.399086	0.481256	0.519726	0.32329	0.558913	0.372617
03_o2	White	after	0.536626	0.513584	0.543329	0.544048	0.617937	0	0.40988	0.463503	0.348716	0.476114	0.381985	0.560916	0.370732	0.375053	0.420246	0.512709	0.572092	0.419451	0.422982	0.435255	0.56765	0.784156	0.452755	0.492022	0.46188	0.383384	0.768343	0.399879	0.492079	0.500958	0.421919	0.566332	0.533098	0.327419	0.494376	0.626801	0.483848
09_o1	White	before	0.394853	0.325401	0.365368	0.401964	0.444433	0.40988	0	0.512413	0.460918	0.178258	0.336461	0.371253	0.359745	0.432181	0.354369	0.358756	0.387082	0.351313	0.24909	0.319562	0.502325	0.730063	0.247917	0.330868	0.319858	0.294154	0.701705	0.388528	0.318652	0.44257	0.280696	0.429566	0.350075	0.380899	0.314081	0.541277	0.323743
04_o1	White	before	0.645036	0.652145	0.599961	0.512927	0.670054	0.463503	0.512413	0	0.216136	0.621844	0.336006	0.720041	0.390558	0.410794	0.448497	0.577386	0.663877	0.391273	0.47861	0.489753	0.453523	0.855969	0.60764	0.491096	0.603748	0.47539	0.836152	0.303216	0.530383	0.395527	0.498888	0.680576	0.583418	0.354468	0.555925	0.5177	0.473575
04_o2	White	after	0.590071	0.587432	0.582475	0.526599	0.620127	0.348716	0.460918	0.216136	0	0.556499	0.300302	0.652892	0.353206	0.36305	0.415382	0.528208	0.632676	0.360093	0.437769	0.434076	0.50206	0.812479	0.53732	0.502263	0.531943	0.414358	0.78827	0.317288	0.480407	0.400348	0.450876	0.630364	0.533978	0.325603	0.515882	0.565087	0.426932
09_o2	White	after	0.367805	0.291289	0.344439	0.427722	0.421595	0.476114	0.178258	0.621844	0.556499	0	0.3961	0.348194	0.436377	0.519567	0.390244	0.373145	0.347795	0.433109	0.283855	0.33373	0.541681	0.727149	0.258798	0.341584	0.303531	0.315271	0.70346	0.478664	0.376366	0.508445	0.308645	0.388918	0.359506	0.442705	0.333821	0.569476	0.362503
02_o2	White	after	0.446504	0.441359	0.43501	0.401039	0.482824	0.381985	0.336461	0.336006	0.300302	0.3961	0	0.522382	0.272768	0.308254	0.285624	0.378298	0.48082	0.230517	0.273349	0.309915	0.417316	0.762385	0.400397	0.351355	0.402824	0.303032	0.736946	0.262621	0.348521	0.314742	0.330666	0.498362	0.397991	0.245064	0.375948	0.485922	0.299483
06_o1	Black	before	0.265703	0.327022	0.344335	0.468002	0.40716	0.560916	0.371253	0.720041	0.652892	0.348194	0.522382	0	0.563306	0.587602	0.500563	0.375978	0.34712	0.532453	0.416121	0.443818	0.620118	0.755214	0.35114	0.425939	0.406943	0.406072	0.723811	0.58703	0.441142	0.582552	0.428027	0.410724	0.439152	0.577662	0.39295	0.620098	0.411996
08_o2	White	after	0.524355	0.482781	0.516303	0.445538	0.580826	0.370732	0.359745	0.390558	0.353206	0.436377	0.272768	0.563306	0	0.376195	0.230005	0.478991	0.540268	0.29134	0.339003	0.376269	0.442218	0.76807	0.43158	0.401306	0.434652	0.337351	0.739836	0.318588	0.35715	0.361714	0.366401	0.542673	0.404616	0.321652	0.421285	0.503963	0.359234
03_o1	White	before	0.551106	0.520101	0.556618	0.491654	0.573148	0.375053	0.432181	0.410794	0.36305	0.519567	0.308254	0.587602	0.376195	0	0.407613	0.480825	0.583267	0.293081	0.405699	0.41157	0.523568	0.793058	0.495505	0.489082	0.488824	0.399671	0.765388	0.340899	0.461568	0.405976	0.423426	0.585205	0.511935	0.374336	0.488254	0.592907	0.420168
08_o1	White	before	0.455302	0.440605	0.419129	0.405013	0.450738	0.420246	0.354369	0.448497	0.415382	0.390244	0.285624	0.500563	0.230005	0.407613	0	0.376144	0.45231	0.339326	0.355213	0.336762	0.364813	0.74643	0.426712	0.345951	0.435596	0.335163	0.719255	0.362453	0.34571	0.353416	0.338153	0.485067	0.386344	0.294299	0.370531	0.422838	0.315483
07_o1	White	before	0.389749	0.28431	0.277044	0.37552	0.235007	0.512709	0.358756	0.577386	0.528208	0.373145	0.378298	0.375978	0.478991	0.480825	0.376144	0	0.266458	0.438128	0.381602	0.37531	0.491046	0.727916	0.327096	0.38799	0.382106	0.319159	0.674421	0.467301	0.450507	0.460749	0.3629	0.344342	0.449422	0.436767	0.302911	0.522749	0.337403
01_o1	Black	before	0.358789	0.228059	0.126618	0.312811	0.280964	0.572092	0.387082	0.663877	0.632676	0.347795	0.48082	0.34712	0.540268	0.583267	0.45231	0.266458	0	0.51331	0.372581	0.378577	0.522098	0.722384	0.340019	0.385037	0.376372	0.369485	0.67935	0.522602	0.442366	0.532297	0.377425	0.308555	0.407209	0.528362	0.319613	0.519668	0.366348
10_o1	White	before	0.457016	0.431745	0.479457	0.425687	0.546467	0.419451	0.351313	0.391273	0.360093	0.433109	0.230517	0.532453	0.29134	0.293081	0.339326	0.438128	0.51331	0	0.20832	0.328925	0.449582	0.787326	0.429412	0.37214	0.424174	0.330447	0.761455	0.252534	0.341628	0.344003	0.349734	0.528194	0.39768	0.319088	0.404036	0.511045	0.324908
10_o2	White	after	0.347739	0.300834	0.352217	0.375748	0.479886	0.422982	0.24909	0.47861	0.437769	0.283855	0.273349	0.416121	0.339003	0.405699	0.355213	0.381602	0.372581	0.20832	0	0.242978	0.458932	0.760113	0.315077	0.279007	0.316943	0.30127	0.73053	0.313563	0.301569	0.39547	0.296371	0.406039	0.32634	0.346533	0.340066	0.494324	0.291855
19_o2	Black	after	0.348569	0.325288	0.372145	0.364799	0.46875	0.435255	0.319562	0.489753	0.434076	0.33373	0.309915	0.443818	0.376269	0.41157	0.336762	0.37531	0.378577	0.328925	0.242978	0	0.436103	0.760535	0.37088	0.273158	0.214075	0.310161	0.727197	0.352663	0.342583	0.379828	0.308402	0.334709	0.320962	0.357574	0.351677	0.477544	0.319352
16_o2	Black	after	0.526272	0.528363	0.453501	0.410732	0.55273	0.56765	0.502325	0.453523	0.50206	0.541681	0.417316	0.620118	0.442218	0.523568	0.364813	0.491046	0.522098	0.449582	0.458932	0.436103	0	0.785338	0.570251	0.35929	0.561964	0.486753	0.761909	0.408197	0.409883	0.303703	0.418021	0.570231	0.43681	0.432125	0.441892	0.178665	0.405586
20_o2	Black	after	0.76133	0.744671	0.723679	0.779032	0.727248	0.784156	0.730063	0.855969	0.812479	0.727149	0.762385	0.755214	0.76807	0.793058	0.74643	0.727916	0.722384	0.787326	0.760113	0.760535	0.785338	0	0.702546	0.77199	0.727299	0.728	0.0789016	0.797264	0.764053	0.799258	0.709113	0.765217	0.72691	0.780282	0.70782	0.792954	0.731151
11_o2	White	after	0.42274	0.341435	0.336037	0.465713	0.427387	0.452755	0.247917	0.60764	0.53732	0.258798	0.400397	0.35114	0.43158	0.495505	0.426712	0.327096	0.340019	0.429412	0.315077	0.37088	0.570251	0.702546	0	0.407641	0.269286	0.231475	0.674595	0.478595	0.413959	0.516803	0.330255	0.400705	0.440859	0.462198	0.359599	0.601064	0.39285
14_o1	Black	before	0.340282	0.336511	0.33999	0.2874	0.460717	0.492022	0.330868	0.491096	0.502263	0.341584	0.351355	0.425939	0.401306	0.489082	0.345951	0.38799	0.385037	0.37214	0.279007	0.273158	0.35929	0.77199	0.407641	0	0.371669	0.380902	0.738208	0.361995	0.28931	0.334256	0.308724	0.339095	0.282482	0.383835	0.329111	0.387514	0.309058
19_o1	Black	before	0.389029	0.316798	0.383272	0.477182	0.47696	0.46188	0.319858	0.603748	0.531943	0.303531	0.402824	0.406943	0.434652	0.488824	0.435596	0.382106	0.376372	0.424174	0.316943	0.214075	0.561964	0.727299	0.269286	0.371669	0	0.310096	0.703577	0.454486	0.429689	0.505991	0.341294	0.334225	0.421372	0.476216	0.389611	0.58567	0.382675
11_o1	White	before	0.429631	0.369364	0.334518	0.423619	0.437119	0.383384	0.294154	0.47539	0.414358	0.315271	0.303032	0.406072	0.337351	0.399671	0.335163	0.319159	0.369485	0.330447	0.30127	0.310161	0.486753	0.728	0.231475	0.380902	0.310096	0	0.68682	0.327872	0.407353	0.422512	0.303986	0.427983	0.40955	0.340391	0.346935	0.529961	0.344226
20_o1	Black	before	0.736255	0.70216	0.683503	0.744856	0.671535	0.768343	0.701705	0.836152	0.78827	0.70346	0.736946	0.723811	0.739836	0.765388	0.719255	0.674421	0.67935	0.761455	0.73053	0.727197	0.761909	0.0789016	0.674595	0.738208	0.703577	0.68682	0	0.773567	0.73792	0.77243	0.687306	0.72729	0.699706	0.758584	0.668394	0.765833	0.693016
12_o1	White	before	0.510613	0.494512	0.474498	0.40512	0.56462	0.399879	0.388528	0.303216	0.317288	0.478664	0.262621	0.58703	0.318588	0.340899	0.362453	0.467301	0.522602	0.252534	0.313563	0.352663	0.408197	0.797264	0.478595	0.361995	0.454486	0.327872	0.773567	0	0.400827	0.327292	0.397756	0.535519	0.434937	0.240863	0.444418	0.477691	0.382676
13_o2	White	after	0.364844	0.36966	0.426839	0.341898	0.491715	0.492079	0.318652	0.530383	0.480407	0.376366	0.348521	0.441142	0.35715	0.461568	0.34571	0.450507	0.442366	0.341628	0.301569	0.342583	0.409883	0.764053	0.413959	0.28931	0.429689	0.407353	0.73792	0.400827	0	0.330551	0.330933	0.474582	0.189578	0.414928	0.364632	0.45129	0.318738
15_o2	Black	after	0.47597	0.489392	0.490558	0.37015	0.524569	0.500958	0.44257	0.395527	0.400348	0.508445	0.314742	0.582552	0.361714	0.405976	0.353416	0.460749	0.532297	0.344003	0.39547	0.379828	0.303703	0.799258	0.516803	0.334256	0.505991	0.422512	0.77243	0.327292	0.330551	0	0.35909	0.536703	0.385402	0.378548	0.400128	0.374575	0.293715
17_o2	Black	after	0.380594	0.34938	0.340679	0.353447	0.425949	0.421919	0.280696	0.498888	0.450876	0.308645	0.330666	0.428027	0.366401	0.423426	0.338153	0.3629	0.377425	0.349734	0.296371	0.308402	0.418021	0.709113	0.330255	0.308724	0.341294	0.303986	0.687306	0.397756	0.330933	0.35909	0	0.429682	0.334781	0.380932	0.18493	0.478003	0.245195
14_o2	Black	after	0.332823	0.288066	0.358207	0.3891	0.399086	0.566332	0.429566	0.680576	0.630364	0.388918	0.498362	0.410724	0.542673	0.585205	0.485067	0.344342	0.308555	0.528194	0.406039	0.334709	0.570231	0.765217	0.400705	0.339095	0.334225	0.427983	0.72729	0.535519	0.474582	0.536703	0.429682	0	0.414408	0.534838	0.389641	0.598066	0.452414
13_o1	White	before	0.344529	0.350414	0.403132	0.316733	0.481256	0.533098	0.350075	0.583418	0.533978	0.359506	0.397991	0.439152	0.404616	0.511935	0.386344	0.449422	0.407209	0.39768	0.32634	0.320962	0.43681	0.72691	0.440859	0.282482	0.421372	0.40955	0.699706	0.434937	0.189578	0.385402	0.334781	0.414408	0	0.444617	0.36126	0.467084	0.339042
12_o2	White	after	0.508798	0.50802	0.482849	0.438677	0.519726	0.327419	0.380899	0.354468	0.325603	0.442705	0.245064	0.577662	0.321652	0.374336	0.294299	0.436767	0.528362	0.319088	0.346533	0.357574	0.432125	0.780282	0.462198	0.383835	0.476216	0.340391	0.758584	0.240863	0.414928	0.378548	0.380932	0.534838	0.444617	0	0.416108	0.493629	0.390046
17_o1	Black	before	0.379812	0.336037	0.294845	0.369597	0.32329	0.494376	0.314081	0.555925	0.515882	0.333821	0.375948	0.39295	0.421285	0.488254	0.370531	0.302911	0.319613	0.404036	0.340066	0.351677	0.441892	0.70782	0.359599	0.329111	0.389611	0.346935	0.668394	0.444418	0.364632	0.400128	0.18493	0.389641	0.36126	0.416108	0	0.477209	0.291711
16_o1	Black	before	0.538897	0.543972	0.461759	0.418557	0.558913	0.626801	0.541277	0.5177	0.565087	0.569476	0.485922	0.620098	0.503963	0.592907	0.422838	0.522749	0.519668	0.511045	0.494324	0.477544	0.178665	0.792954	0.601064	0.387514	0.58567	0.529961	0.765833	0.477691	0.45129	0.374575	0.478003	0.598066	0.467084	0.493629	0.477209	0	0.454092
15_o1	Black	before	0.347277	0.303458	0.342434	0.356822	0.372617	0.483848	0.323743	0.473575	0.426932	0.362503	0.299483	0.411996	0.359234	0.420168	0.315483	0.337403	0.366348	0.324908	0.291855	0.319352	0.405586	0.731151	0.39285	0.309058	0.382675	0.344226	0.693016	0.382676	0.318738	0.293715	0.245195	0.452414	0.339042	0.390046	0.291711	0.454092	0

## Sheet: Fig 2C
Bray-Curtis distance matrix of cohort 1 gut viral community compositions in Fig 2C
sample	Ethnicity	Stage	MB01F1	MB01F2	MB01F3	MB01F4	MB02F1	MB02F2	MB02F3	MB02F4	MB03F1	MB03F2	MB03F3	MB03F4	MB03F5	MB04F1	MB04F2	MB04F3	MB04F4	MB04F5	MB04F6	MB05F1	MB05F2	MB05F3	MB05F5	MB05F6	MB05F7	MB06F1	MB06F2	MB06F4	MB06F5	MB06F6	MB07F1	MB07F2	MB07F3	MB07F4	MB07F5	MB07F6	MB08F1	MB08F2	MB08F3	MB08F4	MB08F5	MB08F6	MB08F7	MB08F8	MB09F2	MB09F3	MB09F5
MB01F1	Black	Before	0	0.263819	0.370018	0.345182	0.995914	0.9849	0.989207	0.992048	0.998212	0.998415	0.997993	0.995195	0.997034	0.989686	0.990042	0.98761	0.989184	0.992	0.990735	0.994058	0.990059	0.992616	0.990867	0.993768	0.99055	0.986949	0.986702	0.98764	0.988542	0.988542	0.990526	0.988724	0.989786	0.984741	0.984632	0.991495	0.98765	0.987347	0.983249	0.983593	0.984266	0.980612	0.981503	0.983711	0.994122	0.994973	0.984117
MB01F2	Black	During	0.263819	0	0.251111	0.333374	0.992002	0.981412	0.986357	0.989472	0.997341	0.997286	0.995551	0.992692	0.995503	0.988461	0.988392	0.986303	0.988595	0.991109	0.990836	0.986696	0.981363	0.984985	0.983886	0.98641	0.981459	0.991052	0.990472	0.990896	0.992378	0.991798	0.987626	0.98707	0.988144	0.984394	0.981785	0.988866	0.983523	0.982111	0.975777	0.978369	0.977612	0.974371	0.976442	0.976758	0.991902	0.993578	0.978716
MB01F3	Black	During	0.370018	0.251111	0	0.245942	0.989905	0.97644	0.982326	0.988836	0.992022	0.996798	0.992531	0.991432	0.992117	0.984192	0.983182	0.981655	0.985254	0.98754	0.986861	0.981821	0.978383	0.979757	0.979213	0.984963	0.978899	0.990217	0.989748	0.990666	0.992037	0.991568	0.984232	0.981659	0.98249	0.977265	0.976176	0.985015	0.976723	0.975145	0.968358	0.970785	0.969685	0.965173	0.970146	0.969681	0.986443	0.989968	0.969877
MB01F4	Black	After	0.345182	0.333374	0.245942	0	0.988743	0.970072	0.979176	0.986665	0.992574	0.99668	0.992534	0.990858	0.992087	0.985605	0.984317	0.982745	0.983862	0.985129	0.987282	0.980782	0.977061	0.979857	0.979736	0.981795	0.974729	0.988142	0.986821	0.987997	0.989526	0.988863	0.984303	0.982147	0.983243	0.976804	0.97667	0.985624	0.977763	0.976403	0.969271	0.972263	0.970892	0.966384	0.971243	0.970438	0.987145	0.990302	0.969669
MB02F1	White	Before	0.995914	0.992002	0.989905	0.988743	0	0.278643	0.239505	0.324723	0.984186	0.978861	0.972693	0.974481	0.977941	0.925455	0.926755	0.925165	0.929098	0.922723	0.939178	0.931599	0.9318	0.931346	0.936563	0.937045	0.936674	0.998953	0.996773	0.997468	0.999267	0.998592	0.924592	0.921358	0.923237	0.925276	0.924955	0.930608	0.91434	0.910717	0.90391	0.911905	0.915797	0.911111	0.910044	0.905697	0.93176	0.930982	0.954509
MB02F2	White	During	0.9849	0.981412	0.97644	0.970072	0.278643	0	0.126802	0.302542	0.961779	0.958718	0.944407	0.940795	0.949833	0.89491	0.88685	0.886566	0.889011	0.881438	0.902956	0.879115	0.879477	0.878679	0.885344	0.88838	0.8839	0.992458	0.990443	0.990184	0.995544	0.992064	0.894097	0.887457	0.891088	0.890855	0.886689	0.892556	0.877182	0.869978	0.864859	0.877556	0.878632	0.86765	0.864755	0.857249	0.888201	0.903924	0.942012
MB02F3	White	During	0.989207	0.986357	0.982326	0.979176	0.239505	0.126802	0	0.24798	0.970154	0.968779	0.956043	0.954565	0.962335	0.901699	0.893002	0.893747	0.894898	0.889919	0.910037	0.902806	0.905239	0.904265	0.909638	0.910945	0.910158	0.994635	0.992455	0.992907	0.996235	0.994372	0.904426	0.899633	0.897047	0.90172	0.90032	0.901518	0.880675	0.874348	0.867464	0.880153	0.882584	0.873536	0.869641	0.861518	0.91284	0.912084	0.94568
MB02F4	White	After	0.992048	0.989472	0.988836	0.986665	0.324723	0.302542	0.24798	0	0.983768	0.984818	0.978559	0.980218	0.985164	0.916365	0.91925	0.922394	0.920399	0.9175	0.931683	0.931864	0.931814	0.932393	0.932961	0.932424	0.932239	0.997474	0.995293	0.995989	0.99807	0.997396	0.930918	0.932079	0.931343	0.928097	0.928919	0.931864	0.914858	0.910863	0.896659	0.913191	0.913243	0.908905	0.897111	0.900302	0.933591	0.933294	0.964327
MB03F1	White	Before	0.998212	0.997341	0.992022	0.992574	0.984186	0.961779	0.970154	0.983768	0	0.25188	0.277577	0.339642	0.420364	0.90216	0.889647	0.894641	0.885432	0.882852	0.896789	0.897272	0.89758	0.896136	0.89685	0.898195	0.895313	0.999425	0.998089	0.998339	0.99925	0.998576	0.908851	0.91062	0.910904	0.911595	0.897299	0.887801	0.926237	0.929597	0.937353	0.939131	0.935946	0.930992	0.929276	0.912774	0.932715	0.944264	0.961766
MB03F2	White	Before	0.998415	0.997286	0.996798	0.99668	0.978861	0.958718	0.968779	0.984818	0.25188	0	0.286287	0.33895	0.242856	0.886352	0.87953	0.884906	0.874726	0.871891	0.885971	0.896904	0.896948	0.895776	0.896437	0.897783	0.8955	0.999382	0.998046	0.998755	0.999382	0.998708	0.904303	0.906482	0.907456	0.908624	0.895204	0.886303	0.914384	0.921541	0.928356	0.929337	0.926881	0.924884	0.922429	0.904553	0.915171	0.932338	0.956987
MB03F3	White	During	0.997993	0.995551	0.992531	0.992534	0.972693	0.944407	0.956043	0.978559	0.277577	0.286287	0	0.192626	0.361836	0.821764	0.808253	0.822653	0.799299	0.79913	0.83384	0.837764	0.843244	0.84163	0.847247	0.840746	0.835122	0.99907	0.99689	0.997055	0.99907	0.998395	0.842348	0.84542	0.842926	0.843005	0.826774	0.797551	0.903791	0.909369	0.914999	0.923016	0.916877	0.912483	0.906036	0.8806	0.891552	0.909284	0.954764
MB03F4	White	During	0.995195	0.992692	0.991432	0.990858	0.974481	0.940795	0.954565	0.980218	0.339642	0.33895	0.192626	0	0.284761	0.849909	0.830215	0.83828	0.822477	0.81824	0.840738	0.852456	0.85607	0.854382	0.858419	0.855267	0.849287	0.997102	0.994922	0.995051	0.997205	0.99653	0.863099	0.864137	0.86244	0.860592	0.843669	0.827828	0.900728	0.901359	0.913084	0.915535	0.907653	0.900833	0.898484	0.875146	0.893359	0.910356	0.950209
MB03F5	White	After	0.997034	0.995503	0.992117	0.992087	0.977941	0.949833	0.962335	0.985164	0.420364	0.242856	0.361836	0.284761	0	0.899393	0.881528	0.886059	0.876153	0.870487	0.882948	0.900945	0.902141	0.901385	0.902386	0.904117	0.902563	0.999447	0.998054	0.998442	0.999728	0.998809	0.911904	0.909623	0.910926	0.913985	0.903665	0.897869	0.925717	0.923858	0.936352	0.934935	0.933361	0.927728	0.927336	0.916265	0.922035	0.936298	0.957276
MB04F1	White	Before	0.989686	0.988461	0.984192	0.985605	0.925455	0.89491	0.901699	0.916365	0.90216	0.886352	0.821764	0.849909	0.899393	0	0.171565	0.233648	0.281192	0.392795	0.397924	0.806706	0.811803	0.807017	0.815246	0.812969	0.812679	0.995407	0.993227	0.993338	0.99626	0.995201	0.799517	0.804926	0.797196	0.796735	0.781132	0.7438	0.849578	0.850676	0.833569	0.86326	0.845408	0.843936	0.824694	0.816065	0.88594	0.904772	0.924326
MB04F2	White	Before	0.990042	0.988392	0.983182	0.984317	0.926755	0.88685	0.893002	0.91925	0.889647	0.87953	0.808253	0.830215	0.881528	0.171565	0	0.190825	0.307622	0.432756	0.416265	0.836519	0.844311	0.837931	0.847528	0.846436	0.843833	0.993159	0.991823	0.991843	0.995582	0.993017	0.784402	0.78363	0.772982	0.771036	0.763664	0.743482	0.842209	0.839037	0.829951	0.855586	0.835396	0.832308	0.816828	0.802406	0.873397	0.892822	0.917702
MB04F3	White	During	0.98761	0.986303	0.981655	0.982745	0.925165	0.886566	0.893747	0.922394	0.894641	0.884906	0.822653	0.83828	0.886059	0.233648	0.190825	0	0.276736	0.350338	0.327058	0.85211	0.856174	0.852097	0.852521	0.860201	0.857629	0.993065	0.99173	0.992045	0.994254	0.992933	0.801912	0.800699	0.789852	0.785795	0.776985	0.769578	0.845794	0.842947	0.841578	0.855804	0.844994	0.837701	0.834509	0.814688	0.877292	0.896028	0.917602
MB04F4	White	During	0.989184	0.988595	0.985254	0.983862	0.929098	0.889011	0.894898	0.920399	0.885432	0.874726	0.799299	0.822477	0.876153	0.281192	0.307622	0.276736	0	0.269475	0.308366	0.810081	0.813488	0.808647	0.816706	0.815782	0.814618	0.994137	0.992801	0.993048	0.995166	0.993897	0.795694	0.801982	0.793322	0.792269	0.774615	0.733018	0.848949	0.847088	0.839238	0.864796	0.847553	0.843214	0.828115	0.813541	0.885377	0.90402	0.926314
MB04F5	White	After	0.992	0.991109	0.98754	0.985129	0.922723	0.881438	0.889919	0.9175	0.882852	0.871891	0.79913	0.81824	0.870487	0.392795	0.432756	0.350338	0.269475	0	0.161307	0.812126	0.818687	0.814183	0.818425	0.818494	0.815325	0.9965	0.99432	0.994495	0.997618	0.995755	0.795805	0.800645	0.798287	0.799489	0.7791	0.748243	0.845811	0.84486	0.844824	0.86634	0.852425	0.843109	0.834244	0.813636	0.857705	0.875242	0.933145
MB04F6	White	After	0.990735	0.990836	0.986861	0.987282	0.939178	0.902956	0.910037	0.931683	0.896789	0.885971	0.83384	0.840738	0.882948	0.397924	0.416265	0.327058	0.308366	0.161307	0	0.873676	0.877176	0.872242	0.872637	0.878605	0.875629	0.99391	0.992575	0.993029	0.995574	0.993526	0.832904	0.833833	0.827628	0.828113	0.820933	0.807678	0.867735	0.8618	0.855992	0.873269	0.864179	0.859114	0.8493	0.838653	0.889579	0.908262	0.934384
MB05F1	Black	Before	0.994058	0.986696	0.981821	0.980782	0.931599	0.879115	0.902806	0.931864	0.897272	0.896904	0.837764	0.852456	0.900945	0.806706	0.836519	0.85211	0.810081	0.812126	0.873676	0	0.0866078	0.0905502	0.222	0.222614	0.199085	0.99421	0.991421	0.991558	0.998556	0.993467	0.841535	0.850803	0.84707	0.845476	0.81932	0.767155	0.869383	0.872624	0.879043	0.891605	0.882525	0.870613	0.863342	0.83964	0.853861	0.886176	0.938055
MB05F2	Black	Before	0.990059	0.981363	0.978383	0.977061	0.9318	0.879477	0.905239	0.931814	0.89758	0.896948	0.843244	0.85607	0.902141	0.811803	0.844311	0.856174	0.813488	0.818687	0.877176	0.0866078	0	0.0602384	0.220048	0.240051	0.222381	0.995122	0.992111	0.992085	0.997238	0.994193	0.840706	0.849632	0.847263	0.845682	0.816584	0.772303	0.872469	0.875874	0.881883	0.89312	0.884158	0.872388	0.864545	0.842521	0.858861	0.890593	0.939976
MB05F3	Black	During	0.992616	0.984985	0.979757	0.979857	0.931346	0.878679	0.904265	0.932393	0.896136	0.895776	0.84163	0.854382	0.901385	0.807017	0.837931	0.852097	0.808647	0.814183	0.872242	0.0905502	0.0602384	0	0.201853	0.238514	0.221031	0.994875	0.992086	0.991929	0.998077	0.993842	0.839266	0.846982	0.844374	0.843816	0.81507	0.769341	0.866199	0.868875	0.875847	0.886617	0.877474	0.866263	0.859386	0.83628	0.853749	0.886092	0.938003
MB05F5	Black	During	0.990867	0.983886	0.979213	0.979736	0.936563	0.885344	0.909638	0.932961	0.89685	0.896437	0.847247	0.858419	0.902386	0.815246	0.847528	0.852521	0.816706	0.818425	0.872637	0.222	0.220048	0.201853	0	0.228531	0.249351	0.992288	0.973782	0.974477	0.983439	0.975606	0.828626	0.844412	0.842715	0.84207	0.81412	0.7771	0.87398	0.876246	0.879983	0.880015	0.879856	0.867854	0.866254	0.838865	0.852387	0.884804	0.935735
MB05F6	Black	After	0.993768	0.98641	0.984963	0.981795	0.937045	0.88838	0.910945	0.932424	0.898195	0.897783	0.840746	0.855267	0.904117	0.812969	0.846436	0.860201	0.815782	0.818494	0.878605	0.222614	0.240051	0.238514	0.228531	0	0.176971	0.996898	0.985778	0.986626	0.99024	0.987726	0.833106	0.853743	0.850427	0.846006	0.820685	0.774422	0.885143	0.887017	0.884996	0.897226	0.891469	0.881637	0.870574	0.847944	0.859391	0.890765	0.94575
MB05F7	Black	After	0.99055	0.981459	0.978899	0.974729	0.936674	0.8839	0.910158	0.932239	0.895313	0.8955	0.835122	0.849287	0.902563	0.812679	0.843833	0.857629	0.814618	0.815325	0.875629	0.199085	0.222381	0.221031	0.249351	0.176971	0	0.99238	0.981813	0.982509	0.989481	0.983557	0.829274	0.848748	0.847148	0.843028	0.814465	0.77072	0.878504	0.880102	0.88131	0.890063	0.885334	0.875077	0.866308	0.842985	0.856436	0.888224	0.937442
MB06F1	Black	Before	0.986949	0.991052	0.990217	0.988142	0.998953	0.992458	0.994635	0.997474	0.999425	0.999382	0.99907	0.997102	0.999447	0.995407	0.993159	0.993065	0.994137	0.9965	0.99391	0.99421	0.995122	0.994875	0.992288	0.996898	0.99238	0	0.513546	0.525695	0.659112	0.666234	0.995378	0.995934	0.995394	0.992855	0.993699	0.996018	0.989058	0.990007	0.986417	0.985718	0.989379	0.985507	0.987338	0.988414	0.994625	0.995521	0.995159
MB06F2	Black	Before	0.986702	0.990472	0.989748	0.986821	0.996773	0.990443	0.992455	0.995293	0.998089	0.998046	0.99689	0.994922	0.998054	0.993227	0.991823	0.99173	0.992801	0.99432	0.992575	0.991421	0.992111	0.992086	0.973782	0.985778	0.981813	0.513546	0	0.492524	0.640252	0.581412	0.984741	0.992992	0.993146	0.990675	0.990943	0.993548	0.980172	0.981525	0.976021	0.968488	0.979401	0.973699	0.980234	0.979759	0.992426	0.99332	0.993416
MB06F4	Black	During	0.98764	0.990896	0.990666	0.987997	0.997468	0.990184	0.992907	0.995989	0.998339	0.998755	0.997055	0.995051	0.998442	0.993338	0.991843	0.992045	0.993048	0.994495	0.993029	0.991558	0.992085	0.991929	0.974477	0.986626	0.982509	0.525695	0.492524	0	0.311613	0.436127	0.984917	0.99318	0.993215	0.990831	0.991193	0.993898	0.985788	0.985536	0.978792	0.974045	0.982765	0.978256	0.982924	0.981574	0.992752	0.993639	0.993921
MB06F5	Black	After	0.988542	0.992378	0.992037	0.989526	0.999267	0.995544	0.996235	0.99807	0.99925	0.999382	0.99907	0.997205	0.999728	0.99626	0.995582	0.994254	0.995166	0.997618	0.995574	0.998556	0.997238	0.998077	0.983439	0.99024	0.989481	0.659112	0.640252	0.311613	0	0.528871	0.987574	0.995623	0.995795	0.992855	0.993227	0.996071	0.994824	0.99509	0.988669	0.986389	0.99256	0.991843	0.992759	0.991003	0.99706	0.99723	0.997526
MB06F6	Black	After	0.988542	0.991798	0.991568	0.988863	0.998592	0.992064	0.994372	0.997396	0.998576	0.998708	0.998395	0.99653	0.998809	0.995201	0.993017	0.992933	0.993897	0.995755	0.993526	0.993467	0.994193	0.993842	0.975606	0.987726	0.983557	0.666234	0.581412	0.436127	0.528871	0	0.986247	0.994593	0.99482	0.992181	0.992552	0.995284	0.987816	0.987568	0.981923	0.975902	0.984839	0.981602	0.986242	0.984648	0.993915	0.994814	0.994639
MB07F1	White	Before	0.990526	0.987626	0.984232	0.984303	0.924592	0.894097	0.904426	0.930918	0.908851	0.904303	0.842348	0.863099	0.911904	0.799517	0.784402	0.801912	0.795694	0.795805	0.832904	0.841535	0.840706	0.839266	0.828626	0.833106	0.829274	0.995378	0.984741	0.984917	0.987574	0.986247	0	0.0847472	0.12247	0.193129	0.258143	0.380607	0.887606	0.886065	0.889005	0.889643	0.889291	0.884814	0.886833	0.860398	0.868368	0.887694	0.894399
MB07F2	White	During	0.988724	0.98707	0.981659	0.982147	0.921358	0.887457	0.899633	0.932079	0.91062	0.906482	0.84542	0.864137	0.909623	0.804926	0.78363	0.800699	0.801982	0.800645	0.833833	0.850803	0.849632	0.846982	0.844412	0.853743	0.848748	0.995934	0.992992	0.99318	0.995623	0.994593	0.0847472	0	0.0701831	0.197717	0.259269	0.387108	0.8826	0.875866	0.887304	0.886897	0.880986	0.876475	0.88472	0.861235	0.863379	0.880212	0.883448
MB07F3	White	During	0.989786	0.988144	0.98249	0.983243	0.923237	0.891088	0.897047	0.931343	0.910904	0.907456	0.842926	0.86244	0.910926	0.797196	0.772982	0.789852	0.793322	0.798287	0.827628	0.84707	0.847263	0.844374	0.842715	0.850427	0.847148	0.995394	0.993146	0.993215	0.995795	0.99482	0.12247	0.0701831	0	0.171565	0.250095	0.365652	0.882075	0.875285	0.883266	0.8852	0.879406	0.874032	0.881812	0.860356	0.868474	0.883968	0.885444
MB07F4	White	During	0.984741	0.984394	0.977265	0.976804	0.925276	0.890855	0.90172	0.928097	0.911595	0.908624	0.843005	0.860592	0.913985	0.796735	0.771036	0.785795	0.792269	0.799489	0.828113	0.845476	0.845682	0.843816	0.84207	0.846006	0.843028	0.992855	0.990675	0.990831	0.992855	0.992181	0.193129	0.197717	0.171565	0	0.168886	0.34543	0.88749	0.880748	0.883919	0.887745	0.882134	0.877004	0.883146	0.862904	0.867879	0.883517	0.884119
MB07F5	White	After	0.984632	0.981785	0.976176	0.97667	0.924955	0.886689	0.90032	0.928919	0.897299	0.895204	0.826774	0.843669	0.903665	0.781132	0.763664	0.776985	0.774615	0.7791	0.820933	0.81932	0.816584	0.81507	0.81412	0.820685	0.814465	0.993699	0.990943	0.991193	0.993227	0.992552	0.258143	0.259269	0.250095	0.168886	0	0.290566	0.874525	0.874613	0.883563	0.882592	0.878804	0.872965	0.878054	0.850146	0.859653	0.879909	0.884234
MB07F6	White	After	0.991495	0.988866	0.985015	0.985624	0.930608	0.892556	0.901518	0.931864	0.887801	0.886303	0.797551	0.827828	0.897869	0.7438	0.743482	0.769578	0.733018	0.748243	0.807678	0.767155	0.772303	0.769341	0.7771	0.774422	0.77072	0.996018	0.993548	0.993898	0.996071	0.995284	0.380607	0.387108	0.365652	0.34543	0.290566	0	0.878104	0.882538	0.891057	0.893771	0.888454	0.883439	0.883831	0.856105	0.858612	0.87819	0.896877
MB08F1	White	Before	0.98765	0.983523	0.976723	0.977763	0.91434	0.877182	0.880675	0.914858	0.926237	0.914384	0.903791	0.900728	0.925717	0.849578	0.842209	0.845794	0.848949	0.845811	0.867735	0.869383	0.872469	0.866199	0.87398	0.885143	0.878504	0.989058	0.980172	0.985788	0.994824	0.987816	0.887606	0.8826	0.882075	0.88749	0.874525	0.878104	0	0.163275	0.24959	0.202478	0.268829	0.226604	0.273368	0.281364	0.877671	0.895925	0.909955
MB08F2	White	Before	0.987347	0.982111	0.975145	0.976403	0.910717	0.869978	0.874348	0.910863	0.929597	0.921541	0.909369	0.901359	0.923858	0.850676	0.839037	0.842947	0.847088	0.84486	0.8618	0.872624	0.875874	0.868875	0.876246	0.887017	0.880102	0.990007	0.981525	0.985536	0.99509	0.987568	0.886065	0.875866	0.875285	0.880748	0.874613	0.882538	0.163275	0	0.21959	0.186313	0.213112	0.183442	0.23706	0.256779	0.865196	0.880349	0.907796
MB08F3	White	During	0.983249	0.975777	0.968358	0.969271	0.90391	0.864859	0.867464	0.896659	0.937353	0.928356	0.914999	0.913084	0.936352	0.833569	0.829951	0.841578	0.839238	0.844824	0.855992	0.879043	0.881883	0.875847	0.879983	0.884996	0.88131	0.986417	0.976021	0.978792	0.988669	0.981923	0.889005	0.887304	0.883266	0.883919	0.883563	0.891057	0.24959	0.21959	0	0.211868	0.253939	0.208835	0.205056	0.250406	0.860568	0.870154	0.919291
MB08F4	White	During	0.983593	0.978369	0.970785	0.972263	0.911905	0.877556	0.880153	0.913191	0.939131	0.929337	0.923016	0.915535	0.934935	0.86326	0.855586	0.855804	0.864796	0.86634	0.873269	0.891605	0.89312	0.886617	0.880015	0.897226	0.890063	0.985718	0.968488	0.974045	0.986389	0.975902	0.889643	0.886897	0.8852	0.887745	0.882592	0.893771	0.202478	0.186313	0.211868	0	0.165776	0.157485	0.285692	0.256279	0.877076	0.890102	0.905569
MB08F5	White	During	0.984266	0.977612	0.969685	0.970892	0.915797	0.878632	0.882584	0.913243	0.935946	0.926881	0.916877	0.907653	0.933361	0.845408	0.835396	0.844994	0.847553	0.852425	0.864179	0.882525	0.884158	0.877474	0.879856	0.891469	0.885334	0.989379	0.979401	0.982765	0.99256	0.984839	0.889291	0.880986	0.879406	0.882134	0.878804	0.888454	0.268829	0.213112	0.253939	0.165776	0	0.108554	0.263756	0.220818	0.870615	0.881281	0.906839
MB08F6	White	During	0.980612	0.974371	0.965173	0.966384	0.911111	0.86765	0.873536	0.908905	0.930992	0.924884	0.912483	0.900833	0.927728	0.843936	0.832308	0.837701	0.843214	0.843109	0.859114	0.870613	0.872388	0.866263	0.867854	0.881637	0.875077	0.985507	0.973699	0.978256	0.991843	0.981602	0.884814	0.876475	0.874032	0.877004	0.872965	0.883439	0.226604	0.183442	0.208835	0.157485	0.108554	0	0.205716	0.189525	0.866141	0.877644	0.906691
MB08F7	White	After	0.981503	0.976442	0.970146	0.971243	0.910044	0.864755	0.869641	0.897111	0.929276	0.922429	0.906036	0.898484	0.927336	0.824694	0.816828	0.834509	0.828115	0.834244	0.8493	0.863342	0.864545	0.859386	0.866254	0.870574	0.866308	0.987338	0.980234	0.982924	0.992759	0.986242	0.886833	0.88472	0.881812	0.883146	0.878054	0.883831	0.273368	0.23706	0.205056	0.285692	0.263756	0.205716	0	0.171816	0.858396	0.872602	0.921514
MB08F8	White	After	0.983711	0.976758	0.969681	0.970438	0.905697	0.857249	0.861518	0.900302	0.912774	0.904553	0.8806	0.875146	0.916265	0.816065	0.802406	0.814688	0.813541	0.813636	0.838653	0.83964	0.842521	0.83628	0.838865	0.847944	0.842985	0.988414	0.979759	0.981574	0.991003	0.984648	0.860398	0.861235	0.860356	0.862904	0.850146	0.856105	0.281364	0.256779	0.250406	0.256279	0.220818	0.189525	0.171816	0	0.849609	0.867697	0.913496
MB09F2	White	Before	0.994122	0.991902	0.986443	0.987145	0.93176	0.888201	0.91284	0.933591	0.932715	0.915171	0.891552	0.893359	0.922035	0.88594	0.873397	0.877292	0.885377	0.857705	0.889579	0.853861	0.858861	0.853749	0.852387	0.859391	0.856436	0.994625	0.992426	0.992752	0.99706	0.993915	0.868368	0.863379	0.868474	0.867879	0.859653	0.858612	0.877671	0.865196	0.860568	0.877076	0.870615	0.866141	0.858396	0.849609	0	0.0979657	0.923623
MB09F3	White	During	0.994973	0.993578	0.989968	0.990302	0.930982	0.903924	0.912084	0.933294	0.944264	0.932338	0.909284	0.910356	0.936298	0.904772	0.892822	0.896028	0.90402	0.875242	0.908262	0.886176	0.890593	0.886092	0.884804	0.890765	0.888224	0.995521	0.99332	0.993639	0.99723	0.994814	0.887694	0.880212	0.883968	0.883517	0.879909	0.87819	0.895925	0.880349	0.870154	0.890102	0.881281	0.877644	0.872602	0.867697	0.0979657	0	0.924228
MB09F5	White	After	0.984117	0.978716	0.969877	0.969669	0.954509	0.942012	0.94568	0.964327	0.961766	0.956987	0.954764	0.950209	0.957276	0.924326	0.917702	0.917602	0.926314	0.933145	0.934384	0.938055	0.939976	0.938003	0.935735	0.94575	0.937442	0.995159	0.993416	0.993921	0.997526	0.994639	0.894399	0.883448	0.885444	0.884119	0.884234	0.896877	0.909955	0.907796	0.919291	0.905569	0.906839	0.906691	0.921514	0.913496	0.923623	0.924228	0
MB09F6	White	After	0.975679	0.966504	0.954359	0.953277	0.955287	0.930401	0.941807	0.958906	0.95226	0.946566	0.942118	0.935887	0.946372	0.926673	0.919812	0.921014	0.92596	0.924463	0.932043	0.917287	0.912303	0.913989	0.91189	0.922647	0.907753	0.990182	0.989591	0.988162	0.994422	0.991639	0.901666	0.895514	0.896996	0.890738	0.891092	0.908607	0.920597	0.91708	0.918522	0.909069	0.909711	0.908006	0.921625	0.916819	0.911544	0.918193	0.422344
MB10F1	White	Before	0.973707	0.966512	0.953824	0.951946	0.949849	0.91487	0.929605	0.955063	0.933238	0.930214	0.897016	0.907951	0.930654	0.878685	0.887719	0.898943	0.876647	0.866694	0.923306	0.833109	0.830859	0.829731	0.828475	0.837193	0.83121	0.988515	0.986335	0.98476	0.994126	0.988077	0.865531	0.871261	0.87268	0.870642	0.849263	0.826226	0.904264	0.915288	0.923143	0.921407	0.917032	0.905403	0.910068	0.8905	0.902952	0.924415	0.944299
MB10F2	White	Before	0.979163	0.973782	0.962775	0.961148	0.95539	0.918913	0.933993	0.961496	0.941111	0.938673	0.916184	0.917476	0.929728	0.909401	0.890201	0.896926	0.904119	0.894367	0.921649	0.889733	0.887277	0.885971	0.885935	0.89302	0.889997	0.993358	0.991178	0.990153	0.995401	0.99347	0.88065	0.873764	0.872422	0.868026	0.866475	0.878042	0.912218	0.91409	0.925774	0.922774	0.918054	0.907375	0.915281	0.902352	0.910699	0.928857	0.936373
MB10F3	White	During	0.974995	0.971392	0.961739	0.961143	0.953358	0.920325	0.933364	0.956985	0.932513	0.929792	0.883601	0.89582	0.932017	0.885305	0.888502	0.898725	0.881892	0.876591	0.924335	0.840327	0.837117	0.837697	0.834764	0.841626	0.837075	0.991876	0.989695	0.988525	0.994131	0.991743	0.869166	0.87793	0.87738	0.870172	0.85196	0.833144	0.908811	0.921704	0.931494	0.93058	0.92439	0.913889	0.917804	0.897403	0.899856	0.920682	0.947949
MB10F4	White	During	0.988623	0.989707	0.977621	0.97863	0.954026	0.933811	0.943815	0.958698	0.958259	0.946264	0.919781	0.934108	0.953036	0.890502	0.922046	0.929157	0.892277	0.892704	0.941806	0.852543	0.851995	0.851683	0.853216	0.854412	0.853456	0.995191	0.993011	0.99225	0.998255	0.99566	0.906971	0.915681	0.916497	0.912906	0.897725	0.871805	0.927278	0.941877	0.948582	0.947275	0.949218	0.942615	0.939406	0.924937	0.922532	0.942924	0.960765
MB10F5	White	During	0.979099	0.975646	0.964839	0.964294	0.952856	0.920285	0.933436	0.956719	0.93292	0.930033	0.889319	0.902165	0.931326	0.875536	0.899583	0.906364	0.872814	0.872765	0.925794	0.824672	0.822578	0.821589	0.82082	0.827775	0.823552	0.996305	0.994125	0.992707	0.998503	0.995909	0.881465	0.889945	0.890088	0.884229	0.867277	0.840541	0.909014	0.922629	0.934462	0.931417	0.925598	0.915612	0.919608	0.898821	0.917731	0.938584	0.949067
MB10F6	White	During	0.982392	0.981482	0.981246	0.976705	0.964239	0.939913	0.952682	0.972848	0.95684	0.951726	0.948257	0.941265	0.948764	0.92288	0.915187	0.91739	0.925217	0.928164	0.934153	0.923874	0.925155	0.923948	0.933647	0.935166	0.932062	0.991945	0.988748	0.987677	0.991949	0.990254	0.948845	0.946511	0.943302	0.941383	0.934852	0.931915	0.929029	0.921153	0.907824	0.923998	0.919232	0.91307	0.906524	0.907267	0.933337	0.934104	0.949176
MB10F7	White	After	0.983785	0.981348	0.981103	0.978186	0.965319	0.939677	0.954804	0.974323	0.943251	0.930861	0.924384	0.921486	0.937269	0.904284	0.895627	0.898611	0.902882	0.90925	0.920258	0.90486	0.904576	0.903433	0.911338	0.914667	0.911681	0.991291	0.989197	0.9883	0.991611	0.989858	0.930927	0.933438	0.931815	0.930785	0.913643	0.909579	0.907928	0.914595	0.907744	0.91707	0.917564	0.911282	0.902078	0.890065	0.930794	0.947233	0.961579
MB11F1	White	Before	0.989516	0.987292	0.985374	0.9846	0.963082	0.937697	0.950805	0.973056	0.952605	0.940365	0.936689	0.929687	0.941141	0.909818	0.904944	0.902198	0.913388	0.912132	0.921208	0.910979	0.914499	0.912208	0.915405	0.922459	0.921055	0.994473	0.991924	0.992561	0.994812	0.993429	0.933809	0.932646	0.932581	0.933179	0.920242	0.914489	0.908338	0.907675	0.908724	0.913484	0.914365	0.906454	0.901954	0.894156	0.922434	0.938991	0.956924
MB11F2	White	During	0.993031	0.989816	0.988217	0.987554	0.969393	0.956723	0.960916	0.980567	0.971624	0.968633	0.965998	0.95867	0.964507	0.951441	0.942696	0.939608	0.948749	0.950245	0.954051	0.947949	0.949432	0.947745	0.952753	0.958948	0.957726	0.995132	0.994201	0.991797	0.995035	0.993103	0.962651	0.958167	0.95606	0.957347	0.95194	0.945233	0.943575	0.939959	0.943252	0.93811	0.940492	0.937613	0.945819	0.937741	0.957356	0.957112	0.961914
MB11F5	White	After	0.998072	0.996546	0.996675	0.995744	0.964759	0.952127	0.961066	0.96785	0.964757	0.948697	0.934732	0.948624	0.959229	0.925354	0.938744	0.944509	0.932432	0.928068	0.948664	0.922282	0.923279	0.921866	0.923264	0.922523	0.9214	0.99773	0.99555	0.996245	1	0.997056	0.931578	0.937936	0.939574	0.937933	0.927813	0.920636	0.919457	0.931381	0.923621	0.938384	0.933838	0.927568	0.916509	0.903529	0.897586	0.915223	0.973824
MB12F3	White	During	0.998072	0.993217	0.993645	0.991584	0.963238	0.950547	0.959459	0.966329	0.950125	0.939055	0.910359	0.925908	0.946627	0.874404	0.927839	0.932599	0.891522	0.889322	0.939497	0.79997	0.771754	0.77858	0.792918	0.773625	0.811705	1	0.99782	0.998515	1	0.999325	0.911809	0.924981	0.92776	0.926438	0.90703	0.881719	0.921136	0.932388	0.923749	0.939199	0.934196	0.92792	0.909774	0.902056	0.905844	0.920805	0.97516
MB12F4	White	During	0.998006	0.99717	0.997028	0.996788	0.98023	0.965184	0.975366	0.986406	0.95636	0.943138	0.937248	0.939114	0.951604	0.934823	0.936193	0.938956	0.936718	0.933706	0.943945	0.932779	0.933004	0.932635	0.933428	0.934366	0.93182	0.998689	0.996509	0.99675	0.999304	0.997922	0.944137	0.946729	0.949283	0.949546	0.939472	0.936235	0.939561	0.951634	0.957903	0.957239	0.960229	0.956033	0.95219	0.940294	0.951514	0.968938	0.951092
MB12F5	White	After	0.997885	0.996927	0.996785	0.996228	0.978461	0.961796	0.971288	0.985283	0.956217	0.944406	0.940301	0.938396	0.941634	0.942809	0.942492	0.942448	0.943027	0.940244	0.942484	0.945895	0.946553	0.946125	0.949222	0.950424	0.946907	0.998633	0.996255	0.996712	0.999075	0.997958	0.962312	0.959787	0.960361	0.961264	0.959735	0.954778	0.955276	0.950695	0.951938	0.956515	0.958263	0.954225	0.952236	0.951983	0.949545	0.958223	0.950107
MB13F2	White	Before	0.998051	0.997571	0.997545	0.996585	0.966477	0.953112	0.961505	0.971943	0.925694	0.916927	0.865871	0.867404	0.908464	0.867244	0.919205	0.925254	0.878308	0.875281	0.926656	0.794497	0.767075	0.772814	0.79122	0.775469	0.809648	1	0.99782	0.998515	1	0.999325	0.925511	0.933811	0.937715	0.939493	0.921152	0.891459	0.937645	0.950544	0.954761	0.95847	0.96051	0.956696	0.945915	0.934514	0.942829	0.959472	0.953168
MB13F4	White	During	0.991835	0.992908	0.992502	0.987018	0.979306	0.956571	0.966822	0.975849	0.916365	0.921847	0.868193	0.860899	0.903337	0.896224	0.919697	0.924439	0.894098	0.892386	0.922826	0.899273	0.902776	0.901921	0.909462	0.910813	0.902201	0.994339	0.9928	0.993128	0.995341	0.993664	0.957997	0.959556	0.962046	0.960384	0.949744	0.934184	0.944843	0.948176	0.948826	0.95524	0.958549	0.954598	0.948446	0.939207	0.939742	0.95195	0.949138
MB13F5	White	During	0.998072	0.996546	0.996675	0.995744	0.969563	0.954799	0.965138	0.979571	0.940143	0.925495	0.883735	0.907664	0.944946	0.82228	0.829523	0.855246	0.822716	0.850256	0.864043	0.914357	0.9148	0.912809	0.915937	0.914611	0.914941	1	0.99782	0.998515	1	0.999325	0.856218	0.859513	0.848585	0.851115	0.850106	0.845979	0.914973	0.915917	0.912938	0.920991	0.917115	0.917793	0.906003	0.896538	0.914412	0.933441	0.961636
MB13F6	White	After	0.994926	0.99208	0.992196	0.990961	0.963321	0.947016	0.957767	0.972137	0.940684	0.92473	0.873121	0.907755	0.945605	0.796879	0.825786	0.852046	0.799598	0.827169	0.864096	0.888864	0.888266	0.887008	0.89049	0.889302	0.887855	0.998288	0.996108	0.996804	0.998288	0.997614	0.845146	0.849215	0.84125	0.841002	0.838454	0.825304	0.907145	0.913191	0.909975	0.917959	0.914051	0.914736	0.902403	0.890691	0.909614	0.928412	0.959089
MB13F7	White	After	0.987271	0.981756	0.975378	0.974159	0.939752	0.903698	0.912122	0.947426	0.911592	0.919577	0.843316	0.861747	0.919137	0.806264	0.792564	0.807723	0.787847	0.805743	0.823493	0.841116	0.849047	0.843337	0.853314	0.85763	0.849778	0.994059	0.991879	0.992234	0.99618	0.993385	0.827655	0.819015	0.80975	0.809479	0.810131	0.803219	0.866946	0.842333	0.841114	0.860047	0.844282	0.835422	0.840406	0.823806	0.866204	0.869074	0.924465
MB14F3	Black	During	0.997169	0.995642	0.995771	0.994841	0.96755	0.946659	0.956964	0.97763	0.92786	0.91476	0.845987	0.88296	0.934975	0.793672	0.818727	0.84288	0.789803	0.81143	0.852769	0.858515	0.859928	0.858225	0.865253	0.861856	0.858651	0.999096	0.996916	0.997612	0.999096	0.998422	0.831677	0.836092	0.827155	0.826911	0.822713	0.802696	0.896088	0.89987	0.895759	0.909267	0.901677	0.899725	0.887197	0.870139	0.89642	0.914762	0.955162
MB14F4	Black	During	1	0.998871	0.998729	0.998782	0.969392	0.955256	0.964861	0.97089	0.955148	0.940478	0.918494	0.937347	0.955419	0.869184	0.908114	0.919456	0.883635	0.895348	0.938533	0.847278	0.844063	0.843637	0.846032	0.842493	0.848289	0.995444	0.994921	0.995755	1	0.997406	0.890164	0.899267	0.897412	0.896002	0.877919	0.852899	0.934898	0.946491	0.946162	0.949092	0.949579	0.949045	0.941656	0.927482	0.940305	0.95759	0.826483
MB14F5	Black	After	0.98665	0.991301	0.98227	0.986829	0.957412	0.939012	0.948427	0.961275	0.948702	0.933914	0.905714	0.926866	0.952412	0.845598	0.878691	0.892741	0.857665	0.875601	0.917	0.849615	0.848578	0.847506	0.84753	0.846055	0.853037	0.988039	0.986703	0.986399	0.990644	0.98805	0.865561	0.871995	0.872572	0.864119	0.848589	0.827401	0.92018	0.929378	0.924967	0.928592	0.928346	0.927728	0.921318	0.906305	0.926742	0.944987	0.958999
MB14F6	Black	After	0.989313	0.986283	0.986853	0.984543	0.948487	0.930792	0.940497	0.948459	0.954023	0.937473	0.909584	0.93052	0.953756	0.846088	0.890801	0.905331	0.865788	0.879319	0.928394	0.830787	0.830364	0.829581	0.82952	0.826397	0.829877	0.99159	0.986858	0.987553	0.989038	0.988363	0.861782	0.874075	0.871073	0.865803	0.849415	0.823016	0.923974	0.9342	0.935422	0.937137	0.937597	0.936185	0.929536	0.914519	0.909067	0.927109	0.957876
MB15F1	Black	Before	0.984755	0.984222	0.984729	0.979637	0.950248	0.928054	0.940876	0.948889	0.94724	0.932847	0.900879	0.922433	0.950876	0.85437	0.883145	0.897111	0.869233	0.879067	0.920064	0.8497	0.848807	0.850768	0.851867	0.843925	0.843588	0.988395	0.98485	0.983513	0.988406	0.985929	0.856595	0.868714	0.871399	0.863299	0.841632	0.81693	0.916718	0.926177	0.91775	0.926233	0.925272	0.922323	0.91478	0.899601	0.904394	0.921769	0.961349
MB15F2	Black	During	0.989247	0.989706	0.989678	0.986175	0.955593	0.937566	0.948352	0.956008	0.95334	0.938485	0.91962	0.932497	0.955285	0.886079	0.902329	0.913606	0.898681	0.905253	0.93468	0.887974	0.887973	0.888745	0.890221	0.885519	0.882673	0.985782	0.982854	0.983675	0.988778	0.986183	0.883534	0.894192	0.896527	0.893481	0.875689	0.865455	0.926192	0.937229	0.935581	0.939269	0.939876	0.93767	0.929385	0.91581	0.924296	0.941758	0.966445
MB15F6	Black	After	0.992589	0.990151	0.986745	0.983754	0.968166	0.940929	0.948316	0.97667	0.947358	0.951234	0.934881	0.929698	0.937677	0.947588	0.930499	0.930324	0.934851	0.920566	0.938413	0.912534	0.924862	0.922851	0.924043	0.917756	0.912186	0.996117	0.99388	0.994444	0.996277	0.994687	0.935421	0.927677	0.927827	0.92879	0.922547	0.922548	0.939137	0.933608	0.947552	0.941597	0.938302	0.933056	0.944669	0.931162	0.927747	0.928569	0.931571
MB15F7	Black	After	0.995609	0.993926	0.993671	0.993724	0.975208	0.966948	0.973317	0.980088	0.973604	0.967686	0.965099	0.965309	0.967309	0.963678	0.963753	0.965196	0.965333	0.95913	0.965992	0.954498	0.963324	0.963981	0.963708	0.95431	0.951515	0.999294	0.997114	0.99781	0.999294	0.99862	0.965258	0.962908	0.964795	0.965079	0.962621	0.964099	0.96798	0.966976	0.968637	0.968341	0.96828	0.966828	0.967801	0.966679	0.959474	0.960072	0.952574
MB16F1	Black	Before	0.996633	0.99495	0.993721	0.993774	0.975242	0.96803	0.972557	0.979612	0.97153	0.967644	0.963382	0.964207	0.966055	0.962696	0.9626	0.962862	0.96272	0.957509	0.963969	0.954689	0.964504	0.963603	0.964526	0.955808	0.953184	0.99947	0.99729	0.997986	0.99947	0.998796	0.966506	0.964616	0.965932	0.966141	0.964167	0.964418	0.968276	0.966148	0.967321	0.967335	0.966901	0.9656	0.967103	0.965789	0.959614	0.959341	0.953002
MB16F2	Black	Before	0.984612	0.984156	0.984005	0.982458	0.969772	0.957178	0.963768	0.972203	0.954799	0.952442	0.943479	0.942583	0.949312	0.95137	0.952341	0.952883	0.948762	0.946786	0.952167	0.960898	0.958355	0.959256	0.959578	0.960438	0.955634	0.993111	0.990659	0.991354	0.992839	0.992164	0.957851	0.956919	0.957651	0.954256	0.952262	0.955854	0.965491	0.963728	0.962041	0.963963	0.964387	0.960099	0.960828	0.960766	0.953936	0.95329	0.95095
MB16F3	Black	During	0.990281	0.988598	0.987806	0.982323	0.966881	0.940181	0.950561	0.972861	0.912441	0.910897	0.872763	0.873889	0.910168	0.917967	0.901355	0.910443	0.900517	0.894346	0.913404	0.876593	0.888784	0.888404	0.894142	0.87856	0.871441	0.994985	0.992805	0.993501	0.995921	0.994311	0.916695	0.921498	0.921151	0.918207	0.903383	0.89454	0.926042	0.930913	0.943075	0.940653	0.939599	0.930316	0.929205	0.910221	0.913126	0.929392	0.947482
MB19F2	Black	During	0.991347	0.98982	0.989454	0.985583	0.935564	0.917028	0.927639	0.93274	0.932046	0.918794	0.867881	0.894414	0.935324	0.818454	0.836855	0.851741	0.828817	0.83925	0.866447	0.855266	0.852393	0.85107	0.849096	0.852184	0.851073	0.996883	0.994703	0.993792	0.997594	0.996208	0.816508	0.82236	0.823484	0.827184	0.804946	0.804542	0.910684	0.914937	0.910464	0.91575	0.914531	0.91256	0.906905	0.891218	0.878597	0.899729	0.953814
MB19F3	Black	During	0.998072	0.996546	0.996078	0.991356	0.95371	0.926581	0.948635	0.9551	0.96535	0.949114	0.934465	0.949027	0.960105	0.895397	0.938833	0.943354	0.900353	0.900492	0.943825	0.850614	0.850218	0.850476	0.851505	0.84978	0.855382	0.99642	0.994239	0.994935	0.99642	0.995745	0.922201	0.930139	0.933209	0.937267	0.914737	0.891721	0.940382	0.955619	0.959136	0.959665	0.962434	0.959126	0.952642	0.939521	0.874109	0.904613	0.975034
MB19F5	Black	After	0.993429	0.987252	0.9855	0.979857	0.957121	0.936365	0.950119	0.961619	0.934245	0.919062	0.883639	0.893244	0.931502	0.84835	0.870632	0.867645	0.829184	0.841226	0.856261	0.899047	0.896895	0.896716	0.897156	0.899482	0.898691	0.993284	0.991104	0.990194	0.997522	0.99261	0.868953	0.865054	0.866645	0.865438	0.857883	0.86279	0.90374	0.901058	0.895876	0.898731	0.902761	0.897332	0.90124	0.887038	0.89524	0.913657	0.945924
MB20F1	Black	Before	0.996552	0.993411	0.992947	0.992432	0.979024	0.96447	0.974486	0.981763	0.978359	0.967471	0.96485	0.96587	0.967666	0.962095	0.95601	0.954887	0.96028	0.963394	0.96261	0.961618	0.960469	0.961491	0.962259	0.961746	0.961389	0.998258	0.996923	0.997632	0.998258	0.997584	0.959184	0.959709	0.956438	0.957187	0.957032	0.953934	0.961871	0.959864	0.958817	0.961114	0.961166	0.959838	0.957786	0.957178	0.962439	0.970397	0.974181
MB20F2	Black	Before	0.998072	0.996546	0.996675	0.995744	0.983972	0.970264	0.980701	0.989105	0.966426	0.949911	0.940501	0.951721	0.960479	0.927303	0.945888	0.949984	0.927331	0.928045	0.955209	0.926973	0.926488	0.926756	0.926767	0.926316	0.926514	1	0.998664	0.999373	1	0.999325	0.939285	0.949047	0.951951	0.953194	0.935994	0.926294	0.945815	0.961223	0.965478	0.963048	0.966122	0.964636	0.959148	0.946559	0.954147	0.971628	0.958756
MB20F3	Black	During	0.998072	0.995091	0.995092	0.99352	0.95474	0.934329	0.94998	0.956876	0.96535	0.949114	0.934465	0.949027	0.960105	0.889608	0.942833	0.947933	0.908154	0.906731	0.953633	0.837252	0.836875	0.837043	0.838155	0.83612	0.84157	1	0.99782	0.998515	1	0.999325	0.923392	0.935277	0.938474	0.938605	0.919794	0.892148	0.940196	0.954876	0.959299	0.959734	0.962221	0.959089	0.952866	0.939284	0.922135	0.947427	0.889815
MB20F4	Black	During	0.991298	0.987609	0.98319	0.981081	0.933059	0.877986	0.906631	0.920259	0.928436	0.909012	0.861792	0.871964	0.921379	0.857632	0.84203	0.857334	0.855935	0.838468	0.869832	0.852041	0.853699	0.849878	0.853111	0.855127	0.848031	0.991166	0.988986	0.988367	0.994694	0.990492	0.818344	0.821185	0.822317	0.814034	0.805484	0.81696	0.878465	0.873398	0.856137	0.880784	0.87368	0.868945	0.851146	0.840674	0.296459	0.329526	0.933408
MB20F5	Black	After	0.996213	0.993076	0.993188	0.992195	0.945379	0.903659	0.930064	0.938305	0.93522	0.920172	0.869008	0.898407	0.9392	0.859969	0.860241	0.876082	0.865148	0.85212	0.890825	0.863317	0.863975	0.861841	0.862284	0.862039	0.860717	0.994684	0.992504	0.991758	0.99814	0.994009	0.837614	0.844288	0.845608	0.840671	0.832623	0.826129	0.906263	0.912916	0.902495	0.917315	0.914352	0.911607	0.89817	0.883957	0.3225	0.292311	0.948413
MB20F6	Black	After	0.994341	0.991262	0.986113	0.986452	0.927831	0.903383	0.909149	0.931247	0.944638	0.933823	0.909467	0.909339	0.935929	0.901776	0.888257	0.893586	0.902057	0.873511	0.906533	0.880749	0.885584	0.880136	0.880471	0.887019	0.884	0.99464	0.99246	0.992615	0.996857	0.993997	0.869652	0.862166	0.866273	0.862473	0.854404	0.864331	0.892465	0.876365	0.866766	0.885903	0.877297	0.87376	0.868768	0.863773	0.1408	0.180936	0.922444
[truncated: 39 more columns]

## Sheet: Fig 2D
Bray-Curtis distance matrix of cohort 2 gut microbial community compositions in Fig 2D
sample	Ethnicity	stage	mb21_f1	mb32_f4	mb32_f5	mb32_f6	mb33_f2	mb33_f3	mb33_f4	mb33_f5	mb33_f6	mb33_f7	mb33_f8	mb34_f1	mb34_f2	mb34_f3	mb22_f1	mb34_f4	mb34_f5	mb34_f6	mb34_f7	mb35_f1	mb35_f2	mb35_f3	mb22_f2	mb35_f5	mb35_f7	mb35_f8	mb36_f1	mb36_f2	mb22_f3	mb36_f3	mb36_f4	mb37_f2	mb37_f3	mb37_f4	mb37_f5	mb37_f6	mb37_f7	mb38_f1	mb38_f2	mb38_f3	mb38_f4	mb38_f5	mb22_f5	mb38_f6	mb22_f6	mb22_f7	mb22_f8
mb21_f1	White	Before	0	0.408353	0.395685	0.421044	0.332084	0.354235	0.356776	0.387415	0.364312	0.368867	0.39658	0.480036	0.452744	0.450137	0.639171	0.438934	0.558176	0.499898	0.553237	0.371264	0.376303	0.382804	0.636244	0.384752	0.39596	0.388427	0.589855	0.548902	0.638078	0.532151	0.638787	0.50319	0.482227	0.496637	0.486696	0.520486	0.588676	0.417566	0.419408	0.351373	0.385873	0.406519	0.616352	0.383385	0.597099	0.614311	0.593593
mb32_f4	Black	During	0.408353	0	0.0780008	0.135166	0.404447	0.424912	0.406668	0.42404	0.377357	0.432555	0.419402	0.408063	0.382183	0.379646	0.607427	0.36823	0.495334	0.43753	0.503874	0.343271	0.363832	0.337934	0.595001	0.428641	0.335262	0.367095	0.564409	0.483736	0.597759	0.522544	0.63432	0.451781	0.432124	0.44121	0.499971	0.428181	0.551755	0.443795	0.341428	0.374098	0.415391	0.463758	0.576473	0.436092	0.553462	0.560069	0.529244
mb32_f5	Black	After	0.395685	0.0780008	0	0.100961	0.391189	0.409449	0.393313	0.411759	0.366585	0.416784	0.404527	0.416023	0.386567	0.379321	0.615997	0.37351	0.497224	0.440693	0.503764	0.344816	0.353979	0.328598	0.603321	0.423365	0.333581	0.360469	0.570963	0.494987	0.601239	0.528081	0.637363	0.456904	0.430763	0.43827	0.486615	0.430721	0.554414	0.440736	0.345758	0.365912	0.411514	0.458759	0.589197	0.4367	0.562886	0.572867	0.542712
mb32_f6	Black	After	0.421044	0.135166	0.100961	0	0.402122	0.403661	0.406238	0.403885	0.402119	0.418651	0.39188	0.403317	0.398294	0.398087	0.631198	0.385413	0.490728	0.456018	0.489192	0.345286	0.346505	0.338061	0.622698	0.409752	0.338186	0.346946	0.575801	0.488923	0.618672	0.531132	0.630867	0.452871	0.423271	0.422632	0.482938	0.417692	0.547228	0.441791	0.388327	0.409156	0.419412	0.466204	0.594986	0.439403	0.569812	0.580857	0.550286
mb33_f2	Black	During	0.332084	0.404447	0.391189	0.402122	0	0.0485954	0.121095	0.176594	0.151696	0.166944	0.214739	0.488246	0.458678	0.448909	0.68275	0.426607	0.556746	0.494031	0.545769	0.321574	0.349318	0.321916	0.67117	0.338392	0.35319	0.352741	0.63539	0.572069	0.664977	0.588563	0.680632	0.475197	0.463875	0.471811	0.486603	0.481725	0.604138	0.397486	0.403901	0.337294	0.339515	0.366301	0.66256	0.361409	0.639588	0.658353	0.632146
mb33_f3	Black	During	0.354235	0.424912	0.409449	0.403661	0.0485954	0	0.116339	0.13987	0.180953	0.142055	0.181813	0.491959	0.470934	0.462981	0.684723	0.437712	0.54629	0.50753	0.537702	0.320797	0.344845	0.327263	0.672571	0.33275	0.351286	0.347632	0.631567	0.571961	0.666355	0.587946	0.678143	0.480106	0.47044	0.476725	0.491792	0.485343	0.607155	0.390878	0.412237	0.346203	0.332491	0.360509	0.662938	0.353562	0.640613	0.656474	0.630515
mb33_f4	Black	During	0.356776	0.406668	0.393313	0.406238	0.121095	0.116339	0	0.0863435	0.215217	0.0865114	0.140502	0.485639	0.455438	0.450216	0.681166	0.426557	0.556426	0.499399	0.552826	0.329967	0.348474	0.343014	0.669446	0.356657	0.372945	0.371618	0.627506	0.572431	0.665311	0.594507	0.678405	0.492626	0.481162	0.483494	0.503195	0.486236	0.609008	0.388706	0.378184	0.307568	0.299794	0.324374	0.65727	0.313225	0.635947	0.647315	0.622477
mb33_f5	Black	During	0.387415	0.42404	0.411759	0.403885	0.176594	0.13987	0.0863435	0	0.261263	0.0664892	0.0823216	0.485434	0.47016	0.46523	0.686186	0.441885	0.532417	0.507998	0.531421	0.323816	0.336142	0.343447	0.67321	0.357507	0.36802	0.359827	0.621428	0.563171	0.671155	0.589888	0.676881	0.491941	0.482815	0.48586	0.505692	0.488011	0.614846	0.40079	0.407788	0.334902	0.333001	0.356091	0.662149	0.343922	0.641874	0.652488	0.625532
mb33_f6	Black	During	0.364312	0.377357	0.366585	0.402119	0.151696	0.180953	0.215217	0.261263	0	0.262833	0.285022	0.490515	0.449119	0.436182	0.687251	0.423692	0.555405	0.481099	0.543492	0.348815	0.374127	0.336536	0.673683	0.385372	0.36777	0.36384	0.655502	0.581438	0.665308	0.608456	0.699218	0.465254	0.459841	0.47502	0.479104	0.47818	0.603571	0.402595	0.34632	0.346989	0.384115	0.418282	0.680079	0.409689	0.648579	0.675433	0.64378
mb33_f7	Black	After	0.368867	0.432555	0.416784	0.418651	0.166944	0.142055	0.0865114	0.0664892	0.262833	0	0.0808459	0.49514	0.476668	0.467642	0.68696	0.445954	0.540627	0.508867	0.539456	0.332982	0.346835	0.346032	0.674186	0.359759	0.37682	0.374146	0.627993	0.57918	0.670569	0.598367	0.685007	0.505665	0.49474	0.502018	0.51163	0.507643	0.62101	0.400953	0.408714	0.336166	0.328664	0.345997	0.664532	0.334784	0.644214	0.654928	0.629237
mb33_f8	Black	After	0.39658	0.419402	0.404527	0.39188	0.214739	0.181813	0.140502	0.0823216	0.285022	0.0808459	0	0.490294	0.478969	0.473407	0.686477	0.450489	0.523677	0.510057	0.520424	0.342605	0.346676	0.359078	0.672889	0.379559	0.384831	0.372695	0.62044	0.555305	0.671277	0.594422	0.680313	0.505783	0.49331	0.495797	0.512068	0.49885	0.620342	0.406143	0.416955	0.35514	0.346905	0.37093	0.663388	0.355747	0.642931	0.652373	0.626083
mb34_f1	Black	Before	0.480036	0.408063	0.416023	0.403317	0.488246	0.491959	0.485639	0.485434	0.490515	0.49514	0.490294	0	0.103415	0.122197	0.629204	0.156122	0.213881	0.161506	0.201478	0.39811	0.396218	0.398419	0.629988	0.459921	0.36921	0.39604	0.55823	0.487558	0.632675	0.50006	0.629718	0.584339	0.564274	0.559711	0.62916	0.536823	0.640245	0.549227	0.501806	0.527845	0.537322	0.576585	0.606096	0.551387	0.579046	0.577578	0.551327
mb34_f2	Black	During	0.452744	0.382183	0.386567	0.398294	0.458678	0.470934	0.455438	0.47016	0.449119	0.476668	0.478969	0.103415	0	0.0776871	0.620347	0.0994458	0.270121	0.159953	0.263095	0.391388	0.392779	0.385337	0.619618	0.457771	0.358473	0.397489	0.555563	0.481748	0.625252	0.500231	0.628292	0.580667	0.559083	0.551352	0.62351	0.525779	0.635801	0.54323	0.465572	0.499822	0.529547	0.571215	0.598716	0.550369	0.573573	0.569253	0.542762
mb34_f3	Black	During	0.450137	0.379646	0.379321	0.398087	0.448909	0.462981	0.450216	0.46523	0.436182	0.467642	0.473407	0.122197	0.0776871	0	0.61951	0.123402	0.246127	0.142918	0.244819	0.397463	0.395826	0.382599	0.614165	0.460238	0.370442	0.401417	0.556789	0.48256	0.620886	0.502591	0.633324	0.580341	0.561188	0.55381	0.623347	0.531936	0.634821	0.540666	0.457948	0.493795	0.530046	0.573083	0.60283	0.552138	0.576355	0.576272	0.54712
mb22_f1	White	Before	0.639171	0.607427	0.615997	0.631198	0.68275	0.684723	0.681166	0.686186	0.687251	0.68696	0.686477	0.629204	0.620347	0.61951	0	0.612358	0.636704	0.630664	0.653823	0.605644	0.627755	0.616966	0.0441989	0.663943	0.61238	0.6334	0.31485	0.62634	0.0694002	0.474683	0.263368	0.721243	0.712941	0.70965	0.727071	0.693516	0.710663	0.687794	0.647726	0.674288	0.682841	0.700356	0.146088	0.680235	0.140568	0.196225	0.203357
mb34_f4	Black	During	0.438934	0.36823	0.37351	0.385413	0.426607	0.437712	0.426557	0.441885	0.423692	0.445954	0.450489	0.156122	0.0994458	0.123402	0.612358	0	0.288861	0.185409	0.295452	0.362507	0.367423	0.36088	0.611599	0.429511	0.338634	0.376891	0.56905	0.496717	0.617975	0.509111	0.637735	0.563736	0.544635	0.536172	0.599591	0.518538	0.63023	0.523294	0.455114	0.483794	0.511815	0.552254	0.591316	0.531289	0.566379	0.563637	0.538814
mb34_f5	Black	During	0.558176	0.495334	0.497224	0.490728	0.556746	0.54629	0.556426	0.532417	0.555405	0.540627	0.523677	0.213881	0.270121	0.246127	0.636704	0.288861	0	0.162913	0.078415	0.48477	0.47137	0.466236	0.63381	0.522547	0.459547	0.477127	0.566292	0.464768	0.637972	0.498022	0.64575	0.64822	0.638149	0.631154	0.689781	0.612192	0.690743	0.616252	0.580267	0.609299	0.616892	0.648612	0.619716	0.63326	0.596157	0.600297	0.574301
mb34_f6	Black	After	0.499898	0.43753	0.440693	0.456018	0.494031	0.50753	0.499399	0.507998	0.481099	0.508867	0.510057	0.161506	0.159953	0.142918	0.630664	0.185409	0.162913	0	0.167471	0.438697	0.43486	0.41572	0.628373	0.481832	0.403588	0.433795	0.56729	0.475424	0.632178	0.495097	0.636092	0.61663	0.598051	0.590987	0.656481	0.571359	0.663896	0.583946	0.52003	0.550867	0.576434	0.614685	0.608907	0.597868	0.580471	0.590683	0.556883
mb34_f7	Black	After	0.553237	0.503874	0.503764	0.489192	0.545769	0.537702	0.552826	0.531421	0.543492	0.539456	0.520424	0.201478	0.263095	0.244819	0.653823	0.295452	0.078415	0.167471	0	0.484603	0.466283	0.457505	0.653624	0.518432	0.451878	0.460723	0.584077	0.490143	0.651174	0.513866	0.646769	0.635608	0.624459	0.619419	0.675322	0.599153	0.682602	0.611103	0.579234	0.605723	0.612064	0.641822	0.631324	0.623255	0.605911	0.617237	0.588793
mb35_f1	Black	Before	0.371264	0.343271	0.344816	0.345286	0.321574	0.320797	0.329967	0.323816	0.348815	0.332982	0.342605	0.39811	0.391388	0.397463	0.605644	0.362507	0.48477	0.438697	0.484603	0	0.0918617	0.126072	0.604513	0.178925	0.132646	0.112565	0.582904	0.528609	0.61307	0.535858	0.642701	0.458195	0.45028	0.457427	0.482542	0.465958	0.581019	0.439674	0.436944	0.417145	0.42118	0.448382	0.576531	0.429214	0.555679	0.56254	0.538483
mb35_f2	Black	Before	0.376303	0.363832	0.353979	0.346505	0.349318	0.344845	0.348474	0.336142	0.374127	0.346835	0.346676	0.396218	0.392779	0.395826	0.627755	0.367423	0.47137	0.43486	0.466283	0.0918617	0	0.139207	0.62279	0.183788	0.160385	0.117406	0.583595	0.523281	0.625087	0.536451	0.641506	0.450721	0.448889	0.458206	0.47917	0.467098	0.584895	0.441022	0.452505	0.426151	0.427257	0.448504	0.593374	0.441897	0.573879	0.585251	0.562468
mb35_f3	Black	During	0.382804	0.337934	0.328598	0.338061	0.321916	0.327263	0.343014	0.343447	0.336536	0.346032	0.359078	0.398419	0.385337	0.382599	0.616966	0.36088	0.466236	0.41572	0.457505	0.126072	0.139207	0	0.6123	0.218832	0.118899	0.119792	0.599582	0.536702	0.613457	0.553781	0.656389	0.444129	0.441802	0.44995	0.482826	0.458397	0.579352	0.441894	0.422292	0.412223	0.425128	0.457437	0.607728	0.446643	0.579681	0.599761	0.567725
mb22_f2	White	Before	0.636244	0.595001	0.603321	0.622698	0.67117	0.672571	0.669446	0.67321	0.673683	0.674186	0.672889	0.629988	0.619618	0.614165	0.0441989	0.611599	0.63381	0.628373	0.653624	0.604513	0.62279	0.6123	0	0.673557	0.616193	0.634685	0.309671	0.621473	0.0569347	0.481724	0.276415	0.708069	0.706887	0.703462	0.721625	0.688616	0.704289	0.67712	0.636493	0.663552	0.669719	0.691047	0.155388	0.677465	0.149425	0.204661	0.212859
mb35_f5	Black	During	0.384752	0.428641	0.423365	0.409752	0.338392	0.33275	0.356657	0.357507	0.385372	0.359759	0.379559	0.459921	0.457771	0.460238	0.663943	0.429511	0.522547	0.481832	0.518432	0.178925	0.183788	0.218832	0.673557	0	0.222415	0.167174	0.624029	0.571134	0.677017	0.555841	0.651355	0.476299	0.469164	0.479808	0.496252	0.49382	0.601753	0.497745	0.516854	0.455121	0.440138	0.448727	0.601087	0.444022	0.599622	0.612873	0.589961
mb35_f7	Black	After	0.39596	0.335262	0.333581	0.338186	0.35319	0.351286	0.372945	0.36802	0.36777	0.37682	0.384831	0.36921	0.358473	0.370442	0.61238	0.338634	0.459547	0.403588	0.451878	0.132646	0.160385	0.118899	0.616193	0.222415	0	0.106982	0.576916	0.517669	0.623674	0.519334	0.63561	0.456613	0.44386	0.452364	0.496729	0.456592	0.587027	0.459038	0.42746	0.436172	0.443387	0.474779	0.577922	0.450094	0.553701	0.555051	0.532459
mb35_f8	Black	After	0.388427	0.367095	0.360469	0.346946	0.352741	0.347632	0.371618	0.359827	0.36384	0.374146	0.372695	0.39604	0.397489	0.401417	0.6334	0.376891	0.477127	0.433795	0.460723	0.112565	0.117406	0.119792	0.634685	0.167174	0.106982	0	0.594235	0.534071	0.63313	0.543959	0.64145	0.45645	0.454495	0.462793	0.484359	0.470344	0.588138	0.448041	0.457864	0.429225	0.430958	0.456281	0.594109	0.434449	0.571057	0.588437	0.562355
mb36_f1	White	During	0.589855	0.564409	0.570963	0.575801	0.63539	0.631567	0.627506	0.621428	0.655502	0.627993	0.62044	0.55823	0.555563	0.556789	0.31485	0.56905	0.566292	0.56729	0.584077	0.582904	0.583595	0.599582	0.309671	0.624029	0.576916	0.594235	0	0.366715	0.314339	0.222656	0.177598	0.668699	0.652889	0.650472	0.69414	0.6336	0.697528	0.661437	0.627898	0.648442	0.652202	0.681461	0.282775	0.663246	0.267624	0.278799	0.275973
mb36_f2	White	During	0.548902	0.483736	0.494987	0.488923	0.572069	0.571961	0.572431	0.563171	0.581438	0.57918	0.555305	0.487558	0.481748	0.48256	0.62634	0.496717	0.464768	0.475424	0.490143	0.528609	0.523281	0.536702	0.621473	0.571134	0.517669	0.534071	0.366715	0	0.625264	0.240075	0.502708	0.617505	0.594475	0.585751	0.672059	0.564047	0.684182	0.624538	0.570963	0.606324	0.616068	0.658269	0.59032	0.636059	0.568724	0.570457	0.534903
mb22_f3	White	During	0.638078	0.597759	0.601239	0.618672	0.664977	0.666355	0.665311	0.671155	0.665308	0.670569	0.671277	0.632675	0.625252	0.620886	0.0694002	0.617975	0.637972	0.632178	0.651174	0.61307	0.625087	0.613457	0.0569347	0.677017	0.623674	0.63313	0.314339	0.625264	0	0.485486	0.252601	0.697435	0.698497	0.694851	0.713205	0.68003	0.696858	0.66943	0.640295	0.656532	0.662105	0.683806	0.163535	0.667794	0.146475	0.221581	0.223486
mb36_f3	White	During	0.532151	0.522544	0.528081	0.531132	0.588563	0.587946	0.594507	0.589888	0.608456	0.598367	0.594422	0.50006	0.500231	0.502591	0.474683	0.509111	0.498022	0.495097	0.513866	0.535858	0.536451	0.553781	0.481724	0.555841	0.519334	0.543959	0.222656	0.240075	0.485486	0	0.336711	0.617731	0.593966	0.59088	0.648395	0.576672	0.660182	0.628366	0.594972	0.612872	0.6257	0.646242	0.416141	0.632077	0.414186	0.417834	0.392202
mb36_f4	White	After	0.638787	0.63432	0.637363	0.630867	0.680632	0.678143	0.678405	0.676881	0.699218	0.685007	0.680313	0.629718	0.628292	0.633324	0.263368	0.637735	0.64575	0.636092	0.646769	0.642701	0.641506	0.656389	0.276415	0.651355	0.63561	0.64145	0.177598	0.502708	0.252601	0.336711	0	0.693906	0.679249	0.678066	0.69984	0.667724	0.708675	0.701809	0.687122	0.692611	0.692898	0.70823	0.270176	0.694381	0.276899	0.332455	0.336831
mb37_f2	White	During	0.50319	0.451781	0.456904	0.452871	0.475197	0.480106	0.492626	0.491941	0.465254	0.505665	0.505783	0.584339	0.580667	0.580341	0.721243	0.563736	0.64822	0.61663	0.635608	0.458195	0.450721	0.444129	0.708069	0.476299	0.456613	0.45645	0.668699	0.617505	0.697435	0.617731	0.693906	0	0.0864514	0.133828	0.219476	0.217736	0.313009	0.475405	0.499817	0.467419	0.464515	0.48462	0.693749	0.470798	0.675989	0.698779	0.680234
mb37_f3	White	During	0.482227	0.432124	0.430763	0.423271	0.463875	0.47044	0.481162	0.482815	0.459841	0.49474	0.49331	0.564274	0.559083	0.561188	0.712941	0.544635	0.638149	0.598051	0.624459	0.45028	0.448889	0.441802	0.706887	0.469164	0.44386	0.454495	0.652889	0.594475	0.698497	0.593966	0.679249	0.0864514	0	0.065902	0.214356	0.170731	0.307964	0.481724	0.481672	0.464056	0.464831	0.495787	0.675265	0.470109	0.654758	0.677651	0.652315
mb37_f4	White	During	0.496637	0.44121	0.43827	0.422632	0.471811	0.476725	0.483494	0.48586	0.47502	0.502018	0.495797	0.559711	0.551352	0.55381	0.70965	0.536172	0.631154	0.590987	0.619419	0.457427	0.458206	0.44995	0.703462	0.479808	0.452364	0.462793	0.650472	0.585751	0.694851	0.59088	0.678066	0.133828	0.065902	0	0.228429	0.140022	0.294147	0.506864	0.48575	0.486326	0.487784	0.522972	0.671367	0.495863	0.651115	0.673723	0.648144
mb37_f5	White	During	0.486696	0.499971	0.486615	0.482938	0.486603	0.491792	0.503195	0.505692	0.479104	0.51163	0.512068	0.62916	0.62351	0.623347	0.727071	0.599591	0.689781	0.656481	0.675322	0.482542	0.47917	0.482826	0.721625	0.496252	0.496729	0.484359	0.69414	0.672059	0.713205	0.648395	0.69984	0.219476	0.214356	0.228429	0	0.283967	0.215033	0.496535	0.539803	0.474628	0.461768	0.476053	0.695153	0.464471	0.684707	0.709901	0.693868
mb37_f6	White	After	0.520486	0.428181	0.430721	0.417692	0.481725	0.485343	0.486236	0.488011	0.47818	0.507643	0.49885	0.536823	0.525779	0.531936	0.693516	0.518538	0.612192	0.571359	0.599153	0.465958	0.467098	0.458397	0.688616	0.49382	0.456592	0.470344	0.6336	0.564047	0.68003	0.576672	0.667724	0.217736	0.170731	0.140022	0.283967	0	0.328832	0.525633	0.480177	0.502358	0.506804	0.544552	0.649096	0.512571	0.629943	0.648049	0.622203
mb37_f7	White	After	0.588676	0.551755	0.554414	0.547228	0.604138	0.607155	0.609008	0.614846	0.603571	0.62101	0.620342	0.640245	0.635801	0.634821	0.710663	0.63023	0.690743	0.663896	0.682602	0.581019	0.584895	0.579352	0.704289	0.601753	0.587027	0.588138	0.697528	0.684182	0.696858	0.660182	0.708675	0.313009	0.307964	0.294147	0.215033	0.328832	0	0.609594	0.606764	0.595454	0.594109	0.611144	0.687017	0.593607	0.677339	0.701792	0.687215
mb38_f1	White	Before	0.417566	0.443795	0.440736	0.441791	0.397486	0.390878	0.388706	0.40079	0.402595	0.400953	0.406143	0.549227	0.54323	0.540666	0.687794	0.523294	0.616252	0.583946	0.611103	0.439674	0.441022	0.441894	0.67712	0.497745	0.459038	0.448041	0.661437	0.624538	0.66943	0.628366	0.701809	0.475405	0.481724	0.506864	0.496535	0.525633	0.609594	0	0.255756	0.184066	0.208293	0.230404	0.671247	0.219523	0.647775	0.667842	0.646801
mb38_f2	White	During	0.419408	0.341428	0.345758	0.388327	0.403901	0.412237	0.378184	0.407788	0.34632	0.408714	0.416955	0.501806	0.465572	0.457948	0.647726	0.455114	0.580267	0.52003	0.579234	0.436944	0.452505	0.422292	0.636493	0.516854	0.42746	0.457864	0.627898	0.570963	0.640295	0.594972	0.687122	0.499817	0.481672	0.48575	0.539803	0.480177	0.606764	0.255756	0	0.176983	0.25616	0.332275	0.630247	0.281549	0.613166	0.61173	0.587719
mb38_f3	White	During	0.351373	0.374098	0.365912	0.409156	0.337294	0.346203	0.307568	0.334902	0.346989	0.336166	0.35514	0.527845	0.499822	0.493795	0.674288	0.483794	0.609299	0.550867	0.605723	0.417145	0.426151	0.412223	0.663552	0.455121	0.436172	0.429225	0.648442	0.606324	0.656532	0.612872	0.692611	0.467419	0.464056	0.486326	0.474628	0.502358	0.595454	0.184066	0.176983	0	0.10555	0.165697	0.648828	0.144962	0.630926	0.64271	0.618037
mb38_f4	White	During	0.385873	0.415391	0.411514	0.419412	0.339515	0.332491	0.299794	0.333001	0.384115	0.328664	0.346905	0.537322	0.529547	0.530046	0.682841	0.511815	0.616892	0.576434	0.612064	0.42118	0.427257	0.425128	0.669719	0.440138	0.443387	0.430958	0.652202	0.616068	0.662105	0.6257	0.692898	0.464515	0.464831	0.487784	0.461768	0.506804	0.594109	0.208293	0.25616	0.10555	0	0.0923549	0.657682	0.0719115	0.637727	0.651181	0.625859
mb38_f5	White	After	0.406519	0.463758	0.458759	0.466204	0.366301	0.360509	0.324374	0.356091	0.418282	0.345997	0.37093	0.576585	0.571215	0.573083	0.700356	0.552254	0.648612	0.614685	0.641822	0.448382	0.448504	0.457437	0.691047	0.448727	0.474779	0.456281	0.681461	0.658269	0.683806	0.646242	0.70823	0.48462	0.495787	0.522972	0.476053	0.544552	0.611144	0.230404	0.332275	0.165697	0.0923549	0	0.677925	0.101209	0.667739	0.685803	0.668077
mb22_f5	White	During	0.616352	0.576473	0.589197	0.594986	0.66256	0.662938	0.65727	0.662149	0.680079	0.664532	0.663388	0.606096	0.598716	0.60283	0.146088	0.591316	0.619716	0.608907	0.631324	0.576531	0.593374	0.607728	0.155388	0.601087	0.577922	0.594109	0.282775	0.59032	0.163535	0.416141	0.270176	0.693749	0.675265	0.671367	0.695153	0.649096	0.687017	0.671247	0.630247	0.648828	0.657682	0.677925	0	0.652963	0.0638782	0.112459	0.122897
mb38_f6	White	After	0.383385	0.436092	0.4367	0.439403	0.361409	0.353562	0.313225	0.343922	0.409689	0.334784	0.355747	0.551387	0.550369	0.552138	0.680235	0.531289	0.63326	0.597868	0.623255	0.429214	0.441897	0.446643	0.677465	0.444022	0.450094	0.434449	0.663246	0.636059	0.667794	0.632077	0.694381	0.470798	0.470109	0.495863	0.464471	0.512571	0.593607	0.219523	0.281549	0.144962	0.0719115	0.101209	0.652963	0	0.630981	0.648994	0.626303
mb22_f6	White	During	0.597099	0.553462	0.562886	0.569812	0.639588	0.640613	0.635947	0.641874	0.648579	0.644214	0.642931	0.579046	0.573573	0.576355	0.140568	0.566379	0.596157	0.580471	0.605911	0.555679	0.573879	0.579681	0.149425	0.599622	0.553701	0.571057	0.267624	0.568724	0.146475	0.414186	0.276899	0.675989	0.654758	0.651115	0.684707	0.629943	0.677339	0.647775	0.613166	0.630926	0.637727	0.667739	0.0638782	0.630981	0	0.104882	0.101453
mb22_f7	White	After	0.614311	0.560069	0.572867	0.580857	0.658353	0.656474	0.647315	0.652488	0.675433	0.654928	0.652373	0.577578	0.569253	0.576272	0.196225	0.563637	0.600297	0.590683	0.617237	0.56254	0.585251	0.599761	0.204661	0.612873	0.555051	0.588437	0.278799	0.570457	0.221581	0.417834	0.332455	0.698779	0.677651	0.673723	0.709901	0.648049	0.701792	0.667842	0.61173	0.64271	0.651181	0.685803	0.112459	0.648994	0.104882	0	0.0620553
mb22_f8	White	After	0.593593	0.529244	0.542712	0.550286	0.632146	0.630515	0.622477	0.625532	0.64378	0.629237	0.626083	0.551327	0.542762	0.54712	0.203357	0.538814	0.574301	0.556883	0.588793	0.538483	0.562468	0.567725	0.212859	0.589961	0.532459	0.562355	0.275973	0.534903	0.223486	0.392202	0.336831	0.680234	0.652315	0.648144	0.693868	0.622203	0.687215	0.646801	0.587719	0.618037	0.625859	0.668077	0.122897	0.626303	0.101453	0.0620553	0
mb21_f2	White	Before	0.114787	0.379688	0.3632	0.406697	0.350026	0.373517	0.367815	0.399089	0.348416	0.381471	0.409168	0.473901	0.437401	0.436218	0.629512	0.416776	0.559533	0.492099	0.554857	0.360399	0.384787	0.373594	0.624795	0.426316	0.375884	0.397105	0.592208	0.545362	0.628512	0.543347	0.641371	0.502632	0.472881	0.485015	0.496751	0.5047	0.585145	0.417516	0.378016	0.359868	0.405714	0.443512	0.606643	0.404912	0.582845	0.595679	0.569026
mb22_f9	White	After	0.603765	0.567839	0.570662	0.588032	0.636867	0.637318	0.636019	0.641915	0.637838	0.642484	0.641713	0.595647	0.588839	0.589686	0.113348	0.585955	0.606127	0.59575	0.616405	0.571054	0.582806	0.579353	0.101115	0.628008	0.576482	0.588646	0.283414	0.5878	0.0999774	0.442179	0.26561	0.679106	0.666892	0.664313	0.688454	0.650961	0.677627	0.646427	0.615584	0.631341	0.637626	0.660757	0.120064	0.641523	0.0930123	0.172107	0.168872
mb23_f1	White	Before	0.663377	0.624584	0.635665	0.629917	0.688993	0.682958	0.692864	0.689103	0.706378	0.697308	0.694424	0.621715	0.620629	0.615991	0.528199	0.619886	0.628396	0.631434	0.647057	0.608524	0.629412	0.626219	0.536293	0.624305	0.605533	0.6201	0.496146	0.571735	0.55528	0.465656	0.547958	0.709361	0.706076	0.700331	0.734757	0.681583	0.722964	0.726454	0.677345	0.71049	0.714814	0.735444	0.509696	0.715986	0.50877	0.49451	0.483992
mb23_f2	White	During	0.632888	0.587773	0.600274	0.60736	0.666464	0.660806	0.660606	0.656648	0.683263	0.665973	0.668488	0.595024	0.582661	0.578779	0.527739	0.579705	0.597755	0.59343	0.628784	0.578836	0.597879	0.594735	0.529459	0.619899	0.579664	0.606683	0.490148	0.537795	0.55004	0.464462	0.567579	0.698978	0.695764	0.68961	0.73533	0.670241	0.718266	0.701325	0.642498	0.680331	0.691075	0.716947	0.511162	0.699905	0.50884	0.486308	0.471292
mb23_f3	White	During	0.67075	0.632915	0.644285	0.655753	0.700461	0.699866	0.696298	0.700258	0.718356	0.699197	0.707098	0.649523	0.634504	0.631698	0.43717	0.632037	0.656445	0.648308	0.678772	0.636544	0.647232	0.648953	0.441115	0.679033	0.634462	0.663588	0.428565	0.613568	0.461314	0.462571	0.464017	0.740529	0.730344	0.726244	0.750691	0.710049	0.745597	0.728191	0.680212	0.705497	0.718787	0.737425	0.427296	0.727709	0.426851	0.415114	0.408482
mb23_f4	White	During	0.630213	0.573692	0.584736	0.599863	0.657735	0.658551	0.650284	0.65316	0.675348	0.651898	0.6621	0.599404	0.580033	0.573735	0.536585	0.577766	0.603262	0.599534	0.633281	0.58711	0.602397	0.591743	0.533394	0.634739	0.580881	0.613212	0.495484	0.543391	0.551604	0.47558	0.569412	0.696643	0.694073	0.688243	0.729951	0.669875	0.714939	0.701416	0.64324	0.671751	0.68858	0.712082	0.523021	0.697644	0.517024	0.503035	0.490517
mb23_f5	White	During	0.664369	0.612902	0.624466	0.631054	0.692198	0.686875	0.680387	0.678701	0.710366	0.682216	0.685279	0.627774	0.618864	0.614281	0.472922	0.616525	0.636161	0.638901	0.664725	0.621054	0.631338	0.633459	0.471904	0.665979	0.621936	0.647788	0.448214	0.59024	0.491587	0.451324	0.501203	0.728645	0.720917	0.715465	0.745629	0.698724	0.733183	0.719875	0.674704	0.701291	0.709052	0.73012	0.4635	0.717133	0.462804	0.449306	0.438277
mb23_f6	White	After	0.629032	0.593404	0.602802	0.599471	0.660507	0.656556	0.659546	0.659511	0.68116	0.667985	0.668735	0.581711	0.57943	0.575706	0.585034	0.581147	0.603848	0.598943	0.619291	0.577007	0.593677	0.598719	0.592907	0.603401	0.572759	0.592033	0.529202	0.52957	0.608858	0.480772	0.584042	0.701251	0.685476	0.681507	0.715843	0.660407	0.722503	0.702875	0.649074	0.681523	0.687198	0.70632	0.551528	0.690451	0.555068	0.538833	0.527109
mb23_f7	White	After	0.708918	0.669041	0.677898	0.673754	0.7367	0.731337	0.724705	0.723224	0.752559	0.725587	0.725228	0.670059	0.669385	0.665611	0.451063	0.667995	0.680555	0.685867	0.697698	0.675347	0.681931	0.68458	0.456253	0.69926	0.668966	0.681771	0.440395	0.640536	0.471379	0.499264	0.46132	0.758381	0.751774	0.748835	0.768439	0.733305	0.765797	0.754695	0.714312	0.739965	0.745081	0.764065	0.437735	0.749098	0.439865	0.417795	0.416683
mb21_f3	White	During	0.122283	0.380192	0.368877	0.411259	0.358831	0.382066	0.376546	0.40601	0.351323	0.389044	0.414622	0.462872	0.427279	0.420213	0.626218	0.415677	0.542558	0.475324	0.540664	0.366597	0.387695	0.370601	0.620762	0.422231	0.374784	0.400346	0.580722	0.528193	0.625811	0.527834	0.636652	0.497626	0.47156	0.482269	0.515284	0.502954	0.59012	0.437041	0.376105	0.383516	0.430213	0.46264	0.607322	0.429485	0.581404	0.596556	0.568835
mb24_f1	White	During	0.375182	0.289636	0.306788	0.301274	0.387717	0.393505	0.398897	0.400759	0.380038	0.41681	0.406789	0.358551	0.351582	0.347286	0.578642	0.329792	0.436268	0.396279	0.437416	0.32514	0.335469	0.316569	0.581744	0.413883	0.324887	0.348101	0.536353	0.454951	0.581825	0.480227	0.605563	0.440861	0.429467	0.434294	0.486681	0.438662	0.543837	0.421959	0.372027	0.393001	0.407806	0.455704	0.56615	0.428521	0.540807	0.552054	0.519918
mb24_f2	White	During	0.3714	0.306891	0.309887	0.319998	0.389282	0.394399	0.382627	0.385718	0.405535	0.392804	0.403724	0.386104	0.376902	0.371071	0.591986	0.343909	0.491523	0.444762	0.493879	0.310196	0.336293	0.344512	0.585957	0.40715	0.338428	0.356167	0.552686	0.495986	0.591201	0.50866	0.62125	0.464461	0.442981	0.454245	0.495068	0.461867	0.560501	0.426283	0.376742	0.397378	0.408771	0.453507	0.560251	0.423571	0.54094	0.548404	0.520349
mb24_f3	White	During	0.359745	0.323601	0.321544	0.3285	0.38384	0.388113	0.376877	0.386329	0.400921	0.383657	0.401116	0.37985	0.374181	0.368957	0.598614	0.349975	0.482744	0.439144	0.480977	0.314282	0.33495	0.343183	0.59401	0.395403	0.335405	0.353341	0.54608	0.487499	0.598042	0.496151	0.616108	0.460683	0.443902	0.457396	0.496049	0.465738	0.564434	0.433964	0.394115	0.409026	0.417998	0.458809	0.566213	0.427435	0.543977	0.549769	0.521891
mb24_f4	White	After	0.374101	0.304511	0.31254	0.313995	0.384927	0.389217	0.379137	0.38955	0.395139	0.389805	0.400387	0.3599	0.34776	0.341358	0.58978	0.328237	0.454758	0.408245	0.458387	0.328299	0.350923	0.350896	0.583724	0.416611	0.340878	0.364623	0.528578	0.461115	0.590391	0.487973	0.609449	0.481235	0.462791	0.456036	0.517656	0.457459	0.564439	0.448949	0.38142	0.418817	0.428224	0.475097	0.563251	0.447957	0.540304	0.54711	0.512549
mb21_f4	White	During	0.124599	0.382967	0.370865	0.40481	0.349331	0.369633	0.367455	0.402981	0.360542	0.383574	0.410561	0.480131	0.445813	0.441791	0.632201	0.424657	0.554943	0.493648	0.551685	0.359438	0.3764	0.373417	0.62488	0.419594	0.374946	0.382443	0.595864	0.555454	0.629651	0.548916	0.642147	0.502107	0.483648	0.496493	0.492472	0.518756	0.589254	0.401511	0.38198	0.350914	0.390964	0.417665	0.605062	0.390115	0.581939	0.593354	0.571612
mb25_f1	White	Before	0.390831	0.452075	0.446208	0.419079	0.384104	0.376754	0.408958	0.389793	0.409694	0.395492	0.385239	0.530881	0.528002	0.527482	0.708214	0.505404	0.575504	0.564143	0.553406	0.396728	0.361132	0.41292	0.710698	0.384745	0.431366	0.40071	0.653588	0.604713	0.705067	0.595194	0.676676	0.463106	0.459423	0.486408	0.439373	0.513711	0.590209	0.427913	0.482254	0.398418	0.385721	0.398386	0.651819	0.393713	0.64658	0.661112	0.647584
mb25_f2	White	During	0.443286	0.397665	0.394906	0.368022	0.444225	0.429816	0.458986	0.43474	0.467221	0.44373	0.424419	0.464574	0.467668	0.460992	0.651421	0.452468	0.494932	0.495162	0.484182	0.409943	0.375856	0.400718	0.652259	0.444143	0.41157	0.417781	0.579799	0.509409	0.647434	0.528537	0.628135	0.488112	0.466276	0.470685	0.51999	0.473759	0.568729	0.472803	0.457861	0.469583	0.470801	0.512112	0.602341	0.484623	0.578919	0.587557	0.563334
mb25_f3	White	During	0.437337	0.341958	0.362237	0.336866	0.425117	0.422274	0.434071	0.422148	0.417289	0.435083	0.414768	0.441512	0.438025	0.435346	0.656376	0.427499	0.501727	0.482504	0.495414	0.387315	0.371641	0.399201	0.65168	0.442638	0.402062	0.406544	0.580371	0.49175	0.649043	0.533256	0.635745	0.473055	0.449881	0.448923	0.514917	0.423216	0.57461	0.466849	0.398109	0.445283	0.452306	0.501592	0.600017	0.469664	0.579295	0.584012	0.55767
mb25_f4	White	During	0.464946	0.405148	0.407914	0.382633	0.447088	0.434794	0.445633	0.433293	0.465457	0.446617	0.429018	0.510196	0.49895	0.499986	0.68276	0.47117	0.55027	0.535392	0.549448	0.410554	0.392311	0.422003	0.682178	0.448742	0.433014	0.441852	0.632996	0.554092	0.679214	0.583979	0.675642	0.508256	0.489092	0.476386	0.542745	0.477478	0.592459	0.51129	0.455906	0.490103	0.497273	0.541834	0.622405	0.514831	0.60634	0.609444	0.584457
mb25_f5	White	After	0.42429	0.319563	0.327811	0.309342	0.432922	0.433891	0.427181	0.424158	0.4291	0.440006	0.420169	0.48079	0.464345	0.465535	0.646504	0.442553	0.538183	0.514147	0.542014	0.384514	0.410275	0.406613	0.642776	0.457196	0.408602	0.425233	0.60944	0.521941	0.645183	0.563094	0.656909	0.474332	0.452169	0.448467	0.488932	0.433758	0.546091	0.452605	0.388745	0.418803	0.428857	0.482581	0.614626	0.447574	0.596568	0.596169	0.571541
mb26_f1	White	Before	0.356621	0.364658	0.37361	0.371376	0.435876	0.43919	0.441773	0.445877	0.438103	0.445203	0.448431	0.447137	0.445554	0.4578	0.635627	0.431881	0.529041	0.48875	0.516548	0.374575	0.382567	0.394154	0.643945	0.419498	0.37091	0.392035	0.570746	0.509497	0.64651	0.507732	0.61254	0.455769	0.438452	0.46374	0.466396	0.481935	0.571749	0.407663	0.425105	0.391593	0.381672	0.400158	0.591735	0.386071	0.575496	0.577865	0.554259
mb26_f2	White	During	0.376829	0.343023	0.365186	0.357088	0.434899	0.440355	0.434921	0.44123	0.437803	0.444978	0.444706	0.440545	0.43184	0.442191	0.628993	0.414115	0.52718	0.486329	0.520856	0.38658	0.407246	0.411902	0.632886	0.453605	0.395132	0.415547	0.570422	0.501229	0.636783	0.519504	0.622792	0.486487	0.466616	0.473822	0.489829	0.482122	0.567005	0.416266	0.413125	0.397606	0.406201	0.433682	0.593286	0.420781	0.57779	0.575827	0.55154
mb26_f3	White	During	0.385388	0.332529	0.360321	0.351513	0.451645	0.455608	0.447111	0.452647	0.448554	0.457391	0.454676	0.410278	0.403385	0.410774	0.615983	0.396059	0.489216	0.450933	0.486532	0.387416	0.407965	0.412911	0.619827	0.460078	0.39671	0.416508	0.550631	0.46569	0.624026	0.491285	0.61382	0.501392	0.483475	0.489914	0.520277	0.480643	0.571288	0.439898	0.419276	0.409551	0.430634	0.460742	0.588087	0.446179	0.569358	0.56617	0.539113
mb21_f5	White	During	0.228457	0.354954	0.340801	0.395187	0.407801	0.419922	0.389095	0.424024	0.375724	0.412852	0.433102	0.470634	0.423637	0.425727	0.627519	0.401591	0.558299	0.484483	0.559724	0.397177	0.431263	0.422129	0.620156	0.468154	0.395982	0.446399	0.588437	0.539801	0.626046	0.540766	0.646469	0.542757	0.509229	0.509632	0.547219	0.50371	0.591204	0.461975	0.348568	0.381893	0.432784	0.479673	0.582275	0.43536	0.56597	0.558972	0.534684
mb26_f4	White	During	0.40966	0.33749	0.366378	0.353676	0.473822	0.474842	0.459323	0.462669	0.465851	0.469084	0.463586	0.41568	0.409375	0.418435	0.626259	0.413129	0.493292	0.457947	0.491703	0.404034	0.42521	0.427583	0.627194	0.467628	0.40887	0.427054	0.554868	0.459821	0.633198	0.498133	0.616487	0.507781	0.488976	0.494468	0.529481	0.478739	0.57402	0.452555	0.431294	0.432082	0.446611	0.480247	0.588696	0.461284	0.571397	0.564582	0.538373
mb26_f5	White	During	0.408024	0.35962	0.386407	0.36691	0.473992	0.474021	0.467011	0.466758	0.477236	0.468985	0.466206	0.412228	0.419773	0.418193	0.641042	0.422894	0.48243	0.448757	0.478128	0.40324	0.410564	0.421769	0.64129	0.456254	0.406874	0.414992	0.55703	0.452966	0.643065	0.485274	0.616648	0.497445	0.479063	0.488576	0.525722	0.485187	0.577303	0.45616	0.462814	0.446069	0.455361	0.48383	0.599413	0.468671	0.580485	0.585861	0.557066
mb26_f6	White	During	0.379328	0.311117	0.342328	0.338375	0.440988	0.442401	0.426121	0.434575	0.43441	0.441315	0.433712	0.399634	0.385091	0.401608	0.613974	0.377718	0.485037	0.440526	0.487897	0.37328	0.392734	0.402032	0.618757	0.444954	0.37764	0.405423	0.552978	0.45529	0.623845	0.484773	0.617576	0.495397	0.477511	0.483325	0.53019	0.470881	0.560868	0.465676	0.409227	0.434176	0.441852	0.483042	0.576446	0.455563	0.559044	0.553286	0.52742
mb26_f7	White	After	0.349675	0.329435	0.343518	0.342224	0.414487	0.416491	0.402009	0.407139	0.421512	0.410083	0.410488	0.42716	0.421713	0.436126	0.633115	0.399011	0.530845	0.48689	0.525297	0.357225	0.375227	0.387608	0.635605	0.420599	0.362363	0.386789	0.575987	0.508754	0.638844	0.523434	0.627392	0.464734	0.448236	0.46694	0.473537	0.482654	0.561278	0.422507	0.402415	0.378626	0.386634	0.419061	0.590476	0.390997	0.57546	0.569546	0.547126
mb26_f8	White	After	0.381934	0.328993	0.356238	0.346435	0.452584	0.452408	0.440753	0.43975	0.45595	0.448557	0.43743	0.413641	0.407664	0.43121	0.636401	0.387323	0.516151	0.474386	0.510509	0.378503	0.394318	0.411646	0.642874	0.43303	0.376021	0.408492	0.568324	0.488203	0.646298	0.504499	0.618574	0.485397	0.465845	0.473513	0.511314	0.464832	0.571697	0.460596	0.416935	0.423971	0.431238	0.468638	0.582342	0.435467	0.571215	0.559976	0.541859
mb26_f9	White	After	0.374646	0.327952	0.347716	0.337221	0.440729	0.439661	0.420387	0.427459	0.438082	0.43214	0.424388	0.437859	0.431574	0.446457	0.640002	0.41033	0.536411	0.496015	0.53352	0.380238	0.40018	0.412949	0.64464	0.44266	0.389065	0.413919	0.577896	0.500374	0.649248	0.524697	0.629213	0.480175	0.461716	0.468253	0.48727	0.461507	0.566267	0.453421	0.396561	0.406882	0.412439	0.452048	0.592776	0.416247	0.581646	0.565123	0.547561
mb21_f6	White	During	0.171704	0.3697	0.356117	0.398886	0.37534	0.387382	0.369983	0.402956	0.37671	0.391277	0.409941	0.466862	0.425555	0.42958	0.629894	0.405667	0.55092	0.485696	0.55067	0.381544	0.409727	0.403266	0.6272	0.433546	0.386581	0.424042	0.585677	0.536589	0.631506	0.532493	0.638251	0.528737	0.500454	0.505602	0.514101	0.503752	0.588653	0.439273	0.383307	0.365745	0.409093	0.451175	0.588062	0.410357	0.568989	0.569473	0.543746
mb27_f1	White	Before	0.317608	0.352692	0.344544	0.385569	0.36494	0.380534	0.372796	0.394738	0.360111	0.389408	0.403427	0.453565	0.410821	0.407436	0.635585	0.407364	0.516467	0.445151	0.511117	0.331128	0.333917	0.354426	0.627105	0.368837	0.356958	0.350402	0.587383	0.535015	0.629527	0.534013	0.640057	0.471279	0.464716	0.493169	0.451706	0.514476	0.585245	0.40875	0.406022	0.336718	0.340161	0.357376	0.594638	0.350273	0.586635	0.597099	0.574158
mb27_f2	White	During	0.340476	0.423415	0.410082	0.410011	0.366386	0.366518	0.372443	0.38791	0.407979	0.38227	0.399773	0.493595	0.473772	0.476767	0.661717	0.46788	0.558417	0.510681	0.547116	0.36261	0.356871	0.391185	0.654549	0.362732	0.395322	0.361969	0.603701	0.560729	0.648595	0.557631	0.647852	0.484539	0.484603	0.505345	0.459307	0.531643	0.589968	0.428688	0.467579	0.372823	0.335978	0.347869	0.620071	0.34652	0.612414	0.629707	0.610687
mb27_f3	White	During	0.348077	0.323257	0.320202	0.334704	0.377528	0.384324	0.382214	0.394482	0.369663	0.407697	0.400777	0.436199	0.401756	0.410815	0.635674	0.4067	0.525866	0.46047	0.511934	0.329357	0.33832	0.344697	0.626578	0.396928	0.341252	0.336236	0.587386	0.512705	0.627542	0.542534	0.645389	0.463764	0.45193	0.462169	0.456341	0.458016	0.568088	0.402083	0.374096	0.337038	0.324663	0.372858	0.598357	0.352876	0.584818	0.588041	0.560343
mb27_f4	White	During	0.388183	0.395056	0.382641	0.376279	0.378256	0.378591	0.374794	0.404745	0.404267	0.405701	0.41502	0.519742	0.50421	0.509035	0.670358	0.495211	0.595741	0.553393	0.574399	0.396622	0.408173	0.410372	0.664568	0.423375	0.413624	0.406807	0.647849	0.59061	0.657694	0.616904	0.681397	0.476906	0.468537	0.478315	0.468185	0.476519	0.565512	0.413261	0.402858	0.337323	0.292965	0.336633	0.642458	0.310207	0.626125	0.632877	0.609383
mb27_f5	White	After	0.336872	0.346179	0.326832	0.371432	0.361685	0.381862	0.361814	0.39374	0.357155	0.389789	0.406005	0.490343	0.45113	0.448671	0.63673	0.440094	0.569632	0.500164	0.561386	0.377136	0.397823	0.387153	0.629342	0.419672	0.389123	0.401122	0.622676	0.573249	0.633005	0.58648	0.670653	0.487827	0.472078	0.482918	0.468167	0.482571	0.575522	0.402219	0.348048	0.291507	0.299495	0.343075	0.61539	0.319205	0.602831	0.602115	0.579695
mb27_f6	White	After	0.323233	0.373607	0.355896	0.351813	0.327043	0.329217	0.32984	0.363507	0.357605	0.355093	0.371551	0.458209	0.436706	0.441778	0.659241	0.421356	0.538795	0.489165	0.529656	0.324876	0.325409	0.358073	0.647822	0.340433	0.37291	0.353374	0.602188	0.531501	0.643881	0.555911	0.653338	0.458621	0.449651	0.46179	0.450279	0.48052	0.574049	0.407437	0.418982	0.333019	0.292139	0.332904	0.61865	0.318869	0.605514	0.618671	0.592383
mb29_f1	Black	Before	0.499524	0.434486	0.432074	0.441195	0.517145	0.525952	0.527514	0.5342	0.513628	0.539666	0.541819	0.51023	0.507065	0.512255	0.393162	0.506162	0.571918	0.536112	0.564165	0.481072	0.485066	0.478499	0.384679	0.539864	0.479209	0.495425	0.341563	0.55238	0.377368	0.398954	0.379996	0.525621	0.506657	0.512982	0.562808	0.523307	0.583516	0.527709	0.515907	0.50925	0.522353	0.543484	0.36118	0.534681	0.338792	0.360017	0.341194
mb29_f2	Black	Before	0.640257	0.59124	0.596673	0.606309	0.64475	0.650757	0.649639	0.654772	0.646056	0.657148	0.658178	0.643404	0.645818	0.646878	0.293756	0.647811	0.665448	0.65496	0.663177	0.627356	0.63096	0.623954	0.295881	0.658948	0.624401	0.635006	0.33144	0.622048	0.263009	0.471662	0.225969	0.659712	0.651078	0.651977	0.672557	0.645968	0.684182	0.664771	0.645368	0.651258	0.656572	0.671161	0.312204	0.665551	0.309128	0.36685	0.365243
mb21_f7	White	After	0.154374	0.373209	0.360583	0.400534	0.339711	0.355634	0.344652	0.38144	0.354097	0.370197	0.388631	0.485889	0.447989	0.446406	0.640132	0.42793	0.569371	0.511186	0.569159	0.373002	0.397694	0.400757	0.634976	0.428308	0.394992	0.412142	0.593995	0.552366	0.63841	0.551313	0.64791	0.525297	0.497206	0.502723	0.491444	0.511307	0.593192	0.408828	0.367416	0.312053	0.354993	0.402095	0.599433	0.358435	0.581574	0.578662	0.555266
mb29_f3	Black	During	0.562724	0.489007	0.498772	0.501076	0.566097	0.569721	0.572727	0.57821	0.570105	0.586124	0.58477	0.553521	0.553454	0.558842	0.373145	0.55624	0.589134	0.565722	0.576339	0.529265	0.527532	0.524914	0.366446	0.563996	0.521983	0.531127	0.311539	0.557933	0.356228	0.405938	0.341262	0.558786	0.544154	0.5472	0.605248	0.555467	0.618739	0.589907	0.569809	0.575115	0.581954	0.605205	0.328396	0.590816	0.309687	0.33424	0.333079
mb29_f4	Black	During	0.610332	0.551479	0.556591	0.568901	0.618483	0.625211	0.624161	0.630124	0.62828	0.634127	0.637094	0.607201	0.606241	0.610022	0.275993	0.608145	0.642176	0.624434	0.64404	0.584481	0.58955	0.587678	0.284794	0.620861	0.582798	0.598814	0.316556	0.604674	0.268309	0.438382	0.256575	0.6365	0.622286	0.623644	0.652718	0.622583	0.666059	0.639873	0.611555	0.618325	0.628234	0.643578	0.297219	0.634384	0.295577	0.348407	0.349471
mb29_f5	Black	During	0.466852	0.372217	0.377286	0.418379	0.483241	0.506581	0.498434	0.517524	0.473716	0.51926	0.532738	0.472962	0.45002	0.447482	0.53045	0.453267	0.544504	0.469707	0.537745	0.44593	0.45919	0.437396	0.52691	0.512867	0.42794	0.464845	0.484773	0.512442	0.523837	0.406908	0.528674	0.521844	0.48672	0.492132	0.56905	0.502337	0.590722	0.525238	0.456091	0.46514	0.50216	0.536707	0.491088	0.518557	0.464651	0.477799	0.449688
mb29_f6	Black	During	0.620338	0.570592	0.57412	0.579331	0.648315	0.651426	0.644508	0.648963	0.653632	0.651245	0.65289	0.611921	0.610915	0.622119	0.281295	0.610964	0.654046	0.63432	0.652678	0.584099	0.594118	0.604009	0.29271	0.624819	0.576004	0.592456	0.323278	0.600566	0.264078	0.441007	0.237381	0.649272	0.630494	0.630382	0.663254	0.622231	0.673144	0.654684	0.631582	0.636212	0.643406	0.659058	0.288682	0.638005	0.284847	0.337423	0.340348
mb29_f7	Black	After	0.548546	0.509767	0.504981	0.525958	0.587838	0.595516	0.586706	0.595997	0.598035	0.595116	0.604892	0.577419	0.563745	0.569725	0.290136	0.562721	0.629602	0.584354	0.625946	0.538835	0.550878	0.551324	0.290582	0.589342	0.536098	0.561746	0.317651	0.592014	0.286872	0.421477	0.280316	0.605203	0.587612	0.591331	0.607654	0.587835	0.625309	0.586026	0.571042	0.557943	0.572983	0.585146	0.287941	0.574734	0.285584	0.339978	0.341712
mb29_f8	Black	After	0.575748	0.477286	0.490422	0.500863	0.583059	0.589951	0.579646	0.587717	0.565845	0.60159	0.592014	0.549709	0.538077	0.54132	0.365247	0.542943	0.577577	0.557169	0.583456	0.5389	0.54671	0.526167	0.356739	0.606829	0.533791	0.549861	0.319075	0.522476	0.347664	0.407526	0.364728	0.602368	0.585886	0.578942	0.645655	0.564117	0.642575	0.612786	0.556944	0.577647	0.587921	0.631875	0.340036	0.610955	0.314797	0.335586	0.309346
mb30_f1	Black	Before	0.400688	0.361118	0.359052	0.369305	0.441702	0.445596	0.425764	0.429078	0.453644	0.431352	0.43766	0.397408	0.381519	0.375241	0.613752	0.371834	0.46876	0.433131	0.477581	0.396975	0.412613	0.396038	0.603845	0.479114	0.408247	0.434172	0.514396	0.436792	0.604174	0.457768	0.592425	0.498266	0.477161	0.473114	0.534001	0.461329	0.573382	0.468194	0.428303	0.438952	0.45903	0.493701	0.601548	0.476932	0.573779	0.587173	0.552258
mb30_f2	Black	During	0.430126	0.35951	0.360556	0.383409	0.466	0.476742	0.449684	0.45498	0.471784	0.457671	0.456154	0.381296	0.35858	0.346236	0.619721	0.371257	0.446255	0.397146	0.456678	0.428139	0.436856	0.419887	0.608982	0.504287	0.427699	0.455479	0.508199	0.407541	0.608545	0.442161	0.591945	0.524612	0.50184	0.494564	0.568973	0.476982	0.578063	0.508705	0.452424	0.469494	0.499275	0.538127	0.599128	0.520496	0.56953	0.584286	0.547398
mb21_f8	White	After	0.156405	0.388873	0.37967	0.401661	0.347391	0.357584	0.355737	0.385603	0.374312	0.374791	0.392205	0.478718	0.440229	0.448852	0.640475	0.418811	0.561026	0.50508	0.559095	0.365824	0.387056	0.395032	0.63665	0.415062	0.396153	0.405143	0.591862	0.544955	0.639919	0.539052	0.63809	0.522678	0.494845	0.500604	0.505751	0.511797	0.59303	0.414151	0.396189	0.347888	0.375551	0.416967	0.594926	0.382408	0.576889	0.58276	0.554958
mb30_f3	Black	During	0.484412	0.399542	0.407654	0.410842	0.510913	0.508326	0.491445	0.481365	0.52085	0.49261	0.472567	0.40236	0.391529	0.384345	0.614221	0.40567	0.418966	0.403162	0.432613	0.4556	0.462443	0.451471	0.608684	0.52116	0.457536	0.48122	0.499389	0.353413	0.610753	0.423436	0.591296	0.542296	0.527914	0.51699	0.604146	0.500992	0.610291	0.548047	0.496353	0.521402	0.536453	0.576104	0.597622	0.557638	0.570057	0.582227	0.544143
mb30_f4	Black	During	0.406524	0.363386	0.353016	0.392494	0.464155	0.477321	0.445285	0.454879	0.427838	0.455716	0.460035	0.391764	0.367824	0.341602	0.614268	0.370728	0.458578	0.402942	0.469755	0.412489	0.425154	0.407071	0.603115	0.490026	0.426221	0.451782	0.521016	0.437309	0.603389	0.461396	0.601998	0.513972	0.496922	0.490404	0.55593	0.480332	0.58487	0.504685	0.413557	0.452878	0.491155	0.52622	0.61014	0.509767	0.580395	0.593842	0.557457
mb30_f6	Black	After	0.408146	0.365263	0.363859	0.371777	0.456033	0.456297	0.438985	0.433257	0.462826	0.442319	0.439027	0.390114	0.367824	0.359806	0.619981	0.367446	0.457511	0.422856	0.468364	0.40647	0.421958	0.413119	0.608798	0.486545	0.421152	0.445697	0.515926	0.42127	0.607234	0.456546	0.594943	0.5129	0.487117	0.479717	0.550292	0.468156	0.586315	0.490701	0.445283	0.458615	0.47635	0.512779	0.605692	0.49757	0.576108	0.587533	0.550773
mb31_f1	Black	Before	0.591897	0.494122	0.506105	0.493994	0.569753	0.57332	0.550933	0.54033	0.569356	0.554171	0.543648	0.523734	0.522782	0.526071	0.67677	0.52382	0.567321	0.535021	0.574178	0.493588	0.504644	0.50548	0.672698	0.561608	0.520648	0.51103	0.651514	0.566048	0.67158	0.614054	0.704441	0.631391	0.613111	0.599984	0.68342	0.561652	0.681366	0.597634	0.539016	0.569846	0.581577	0.621713	0.659661	0.604761	0.642955	0.654439	0.626145
mb31_f2	Black	During	0.606592	0.51699	0.526064	0.515233	0.564193	0.565716	0.559495	0.545835	0.575798	0.558087	0.54454	0.53816	0.535827	0.530268	0.679951	0.529027	0.54913	0.535277	0.558173	0.514031	0.511784	0.510701	0.674742	0.570874	0.534587	0.530331	0.655664	0.571185	0.67455	0.613626	0.706776	0.639042	0.625106	0.612008	0.69336	0.58544	0.682392	0.604708	0.563431	0.582149	0.592952	0.628706	0.672144	0.617764	0.656597	0.668886	0.640744
mb31_f3	Black	During	0.563076	0.474433	0.483805	0.487101	0.5324	0.533534	0.519019	0.507654	0.543203	0.510413	0.506201	0.508772	0.502719	0.494133	0.675247	0.494767	0.54609	0.527156	0.56531	0.465375	0.46965	0.473796	0.664124	0.542088	0.497777	0.498555	0.646685	0.571668	0.668369	0.607805	0.708037	0.616168	0.603139	0.594105	0.666606	0.57197	0.663547	0.571039	0.519843	0.542219	0.559885	0.592475	0.667062	0.587521	0.651542	0.658393	0.630178
mb31_f4	Black	During	0.560011	0.47098	0.480123	0.484263	0.524646	0.528878	0.512352	0.502492	0.539122	0.507075	0.504189	0.504223	0.495258	0.490638	0.680772	0.490512	0.554133	0.521554	0.568838	0.460013	0.470811	0.472631	0.672255	0.538484	0.492863	0.495197	0.651532	0.573434	0.673698	0.604001	0.707215	0.61796	0.601624	0.58964	0.66645	0.567541	0.667793	0.568154	0.517253	0.536201	0.555147	0.590145	0.662193	0.58528	0.647036	0.656673	0.62974
mb31_f5	Black	After	0.518643	0.398685	0.398236	0.441532	0.50243	0.517848	0.480729	0.490004	0.464469	0.487964	0.487731	0.51278	0.477119	0.474209	0.670498	0.460658	0.578646	0.527143	0.598055	0.441852	0.463138	0.456822	0.657506	0.529981	0.473033	0.478516	0.64772	0.575678	0.663008	0.617883	0.708038	0.604954	0.582196	0.572272	0.643781	0.54888	0.662988	0.549872	0.424962	0.476872	0.526464	0.570709	0.660566	0.552838	0.644932	0.649327	0.622427
mb32_f1	Black	Before	0.412722	0.165962	0.176407	0.1784	0.394233	0.411759	0.408636	0.415082	0.366683	0.422001	0.407658	0.38659	0.35755	0.350904	0.619395	0.358633	0.448235	0.39361	0.451655	0.359309	0.359591	0.331282	0.603187	0.428908	0.3413	0.359323	0.565723	0.460408	0.600053	0.506852	0.632086	0.44907	0.432239	0.42757	0.514229	0.419788	0.552086	0.46074	0.381975	0.414929	0.443916	0.486797	0.603814	0.469208	0.572322	0.591737	0.556548
mb32_f2	Black	During	0.376002	0.19602	0.191544	0.186106	0.364914	0.369034	0.380488	0.375194	0.366742	0.390126	0.364864	0.429217	0.426867	0.425952	0.640651	0.409783	0.499647	0.470596	0.494258	0.313792	0.314491	0.313104	0.632434	0.364927	0.324933	0.309547	0.578556	0.500424	0.626491	0.537223	0.635023	0.418898	0.402908	0.425138	0.432823	0.450606	0.554894	0.410969	0.422043	0.377078	0.3795	0.418281	0.608798	0.397151	0.583196	0.599475	0.570498
mb32_f3	Black	During	0.357114	0.209485	0.217969	0.203812	0.344692	0.349669	0.357936	0.358233	0.346818	0.365642	0.357016	0.452304	0.452296	0.450124	0.630964	0.428661	0.526622	0.497701	0.523919	0.301189	0.316093	0.326296	0.626271	0.35028	0.33392	0.318224	0.580711	0.51506	0.628462	0.542682	0.636038	0.424864	0.402302	0.432087	0.412072	0.462212	0.557249	0.393328	0.410934	0.350567	0.341802	0.377341	0.599098	0.351751	0.580021	0.587612	0.561409
[truncated: 60 more columns]

## Sheet: Fig 2E
Bray-Curtis distance matrix of cohort 2 oral microbial community compositions in Fig 2E
sample	Ethnicity	stage	mb21_o2	mb32_o1	mb32_o2	mb33_o1	mb33_o2	mb34_o1	mb34_o2	mb35_o1	mb35_o2	mb36_o1	mb36_o2	mb37_o1	mb37_o2	mb38_o1	mb38_o2	mb22_o1	mb22_o2	mb23_o1	mb23_o2	mb24_o1	mb24_o2	mb25_o1	mb25_o2	mb26_o1	mb26_o2	mb27_o1	mb27_o2	mb29_o1	mb29_o2	mb30_o1	mb30_o2	mb21_o1	mb31_o1	mb31_o2
mb21_o2	White	After	0	0.417875	0.320571	0.377063	0.444148	0.357188	0.351593	0.302498	0.285295	0.26348	0.270903	0.47412	0.471608	0.325256	0.328555	0.588644	0.531012	0.385703	0.335586	0.365627	0.35412	0.332435	0.319348	0.28361	0.345471	0.445028	0.336874	0.396707	0.482788	0.313473	0.356357	0.222801	0.398036	0.446614
mb32_o1	Black	Before	0.417875	0	0.225391	0.415402	0.390802	0.347709	0.323361	0.398282	0.332925	0.437575	0.370162	0.377714	0.399268	0.445423	0.429728	0.595677	0.54906	0.511872	0.46448	0.343644	0.426376	0.38043	0.386405	0.412854	0.420177	0.446533	0.459802	0.339046	0.378191	0.399056	0.431662	0.556757	0.260459	0.302622
mb32_o2	Black	After	0.320571	0.225391	0	0.38866	0.440547	0.262705	0.259064	0.303263	0.24771	0.322006	0.28975	0.415445	0.455994	0.342493	0.325121	0.586787	0.531557	0.434354	0.371576	0.333355	0.347076	0.325767	0.282514	0.323094	0.348503	0.378109	0.334868	0.32053	0.412209	0.270732	0.340585	0.456978	0.307908	0.347684
mb33_o1	Black	Before	0.377063	0.415402	0.38866	0	0.211791	0.406047	0.33289	0.425194	0.401766	0.456419	0.42506	0.414574	0.413681	0.395534	0.432207	0.472254	0.412175	0.552397	0.420147	0.335283	0.335811	0.269962	0.314443	0.357651	0.337477	0.518451	0.469729	0.339294	0.417669	0.501072	0.409557	0.513509	0.350251	0.362185
mb33_o2	Black	After	0.444148	0.390802	0.440547	0.211791	0	0.449112	0.383518	0.478944	0.452434	0.488607	0.431805	0.36071	0.332639	0.463399	0.495968	0.46509	0.413629	0.584276	0.50221	0.301513	0.372667	0.277744	0.393292	0.375396	0.355328	0.566486	0.548494	0.336671	0.358546	0.539203	0.450538	0.585099	0.324849	0.342804
mb34_o1	Black	Before	0.357188	0.347709	0.262705	0.406047	0.449112	0	0.143722	0.335499	0.314796	0.337487	0.364751	0.426291	0.465434	0.333273	0.335601	0.64575	0.580644	0.47799	0.401293	0.367391	0.381655	0.382896	0.369813	0.341159	0.36839	0.429118	0.380579	0.363201	0.460909	0.341284	0.408565	0.447877	0.367758	0.412379
mb34_o2	Black	After	0.351593	0.323361	0.259064	0.33289	0.383518	0.143722	0	0.355464	0.324496	0.351484	0.349041	0.407816	0.427483	0.325636	0.332419	0.609678	0.550547	0.494331	0.377784	0.334505	0.371963	0.337481	0.346614	0.326783	0.322252	0.460732	0.393453	0.313532	0.394317	0.358783	0.395448	0.471833	0.325098	0.360881
mb35_o1	Black	Before	0.302498	0.398282	0.303263	0.425194	0.478944	0.335499	0.355464	0	0.209483	0.365076	0.377618	0.491467	0.539769	0.302702	0.306999	0.598906	0.535676	0.495021	0.338902	0.428514	0.332456	0.422624	0.316778	0.368393	0.384314	0.388535	0.336854	0.406941	0.508583	0.28866	0.407621	0.395661	0.398473	0.437832
mb35_o2	Black	After	0.285295	0.332925	0.24771	0.401766	0.452434	0.314796	0.324496	0.209483	0	0.329465	0.2843	0.428932	0.477265	0.290863	0.302933	0.581248	0.520942	0.418512	0.310363	0.374253	0.308872	0.387872	0.297745	0.306094	0.328926	0.351969	0.314193	0.33469	0.431016	0.285866	0.357037	0.430727	0.355438	0.397136
mb36_o1	White	Before	0.26348	0.437575	0.322006	0.456419	0.488607	0.337487	0.351484	0.365076	0.329465	0	0.216737	0.475132	0.465009	0.394604	0.401082	0.633958	0.583028	0.35832	0.423148	0.396756	0.405682	0.347887	0.403514	0.327938	0.3957	0.470466	0.363982	0.421392	0.526312	0.30867	0.378724	0.29123	0.416874	0.477732
mb36_o2	White	After	0.270903	0.370162	0.28975	0.42506	0.431805	0.364751	0.349041	0.377618	0.2843	0.216737	0	0.411443	0.423705	0.369279	0.394614	0.544865	0.497774	0.345859	0.379767	0.311044	0.34722	0.346888	0.364059	0.267918	0.313865	0.436855	0.368765	0.326421	0.407868	0.28574	0.331551	0.371003	0.348186	0.381109
mb37_o1	White	Before	0.47412	0.377714	0.415445	0.414574	0.36071	0.426291	0.407816	0.491467	0.428932	0.475132	0.411443	0	0.195251	0.485256	0.490637	0.514994	0.47537	0.571545	0.516752	0.356536	0.424923	0.418806	0.424722	0.384597	0.388249	0.518224	0.537596	0.359076	0.358552	0.50332	0.479699	0.567967	0.335964	0.359101
mb37_o2	White	After	0.471608	0.399268	0.455994	0.413681	0.332639	0.465434	0.427483	0.539769	0.477265	0.465009	0.423705	0.195251	0	0.524264	0.526042	0.535971	0.507301	0.589745	0.556437	0.350866	0.459356	0.385574	0.470723	0.405305	0.412084	0.588683	0.592994	0.393856	0.403498	0.555362	0.523695	0.547561	0.361784	0.388624
mb38_o1	White	Before	0.325256	0.445423	0.342493	0.395534	0.463399	0.333273	0.325636	0.302702	0.290863	0.394604	0.369279	0.485256	0.524264	0	0.115404	0.584253	0.512647	0.424776	0.297596	0.390026	0.312689	0.401182	0.353978	0.282409	0.316518	0.387707	0.335327	0.383112	0.495796	0.321903	0.343081	0.427127	0.426642	0.452627
mb38_o2	White	After	0.328555	0.429728	0.325121	0.432207	0.495968	0.335601	0.332419	0.306999	0.302933	0.401082	0.394614	0.490637	0.526042	0.115404	0	0.622951	0.562245	0.432402	0.3287	0.406462	0.336758	0.423667	0.36982	0.30964	0.340102	0.408417	0.3539	0.410469	0.516563	0.306313	0.364202	0.434781	0.440054	0.479027
mb22_o1	White	Before	0.588644	0.595677	0.586787	0.472254	0.46509	0.64575	0.609678	0.598906	0.581248	0.633958	0.544865	0.514994	0.535971	0.584253	0.622951	0	0.113446	0.686886	0.601865	0.450806	0.459932	0.487477	0.456852	0.523399	0.5386	0.533312	0.563858	0.456643	0.41242	0.634345	0.536641	0.688478	0.500492	0.467267
mb22_o2	White	After	0.531012	0.54906	0.531557	0.412175	0.413629	0.580644	0.550547	0.535676	0.520942	0.583028	0.497774	0.47537	0.507301	0.512647	0.562245	0.113446	0	0.635678	0.53596	0.382109	0.373282	0.439949	0.401619	0.461216	0.473195	0.496352	0.515503	0.387224	0.373359	0.578127	0.488647	0.645905	0.452312	0.422582
mb23_o1	White	Before	0.385703	0.511872	0.434354	0.552397	0.584276	0.47799	0.494331	0.495021	0.418512	0.35832	0.345859	0.571545	0.589745	0.424776	0.432402	0.686886	0.635678	0	0.354401	0.467842	0.472561	0.475329	0.484625	0.404198	0.491147	0.456151	0.400029	0.476259	0.554687	0.381045	0.37405	0.400274	0.529555	0.564523
mb23_o2	White	After	0.335586	0.46448	0.371576	0.420147	0.50221	0.401293	0.377784	0.338902	0.310363	0.423148	0.379767	0.516752	0.556437	0.297596	0.3287	0.601865	0.53596	0.354401	0	0.413996	0.342892	0.427041	0.325602	0.333664	0.362206	0.363467	0.338153	0.376998	0.456025	0.336391	0.350221	0.451315	0.452862	0.465819
mb24_o1	White	Before	0.365627	0.343644	0.333355	0.335283	0.301513	0.367391	0.334505	0.428514	0.374253	0.396756	0.311044	0.356536	0.350866	0.390026	0.406462	0.450806	0.382109	0.467842	0.413996	0	0.233956	0.274226	0.329416	0.286248	0.315961	0.448802	0.430072	0.237362	0.283756	0.397391	0.359618	0.49649	0.263771	0.288189
mb24_o2	White	After	0.35412	0.426376	0.347076	0.335811	0.372667	0.381655	0.371963	0.332456	0.308872	0.405682	0.34722	0.424923	0.459356	0.312689	0.336758	0.459932	0.373282	0.472561	0.342892	0.233956	0	0.34906	0.286712	0.301566	0.31651	0.350682	0.36721	0.256495	0.335559	0.341801	0.341349	0.48404	0.364394	0.38166
mb25_o1	White	Before	0.332435	0.38043	0.325767	0.269962	0.277744	0.382896	0.337481	0.422624	0.387872	0.347887	0.346888	0.418806	0.385574	0.401182	0.423667	0.487477	0.439949	0.475329	0.427041	0.274226	0.34906	0	0.296149	0.295502	0.341758	0.506715	0.430734	0.339637	0.415396	0.394352	0.386296	0.443798	0.327952	0.365551
mb25_o2	White	After	0.319348	0.386405	0.282514	0.314443	0.393292	0.369813	0.346614	0.316778	0.297745	0.403514	0.364059	0.424722	0.470723	0.353978	0.36982	0.456852	0.401619	0.484625	0.325602	0.329416	0.286712	0.296149	0	0.315211	0.327176	0.390077	0.342881	0.326099	0.378473	0.357215	0.393128	0.467014	0.336341	0.321029
mb26_o1	White	Before	0.28361	0.412854	0.323094	0.357651	0.375396	0.341159	0.326783	0.368393	0.306094	0.327938	0.267918	0.384597	0.405305	0.282409	0.30964	0.523399	0.461216	0.404198	0.333664	0.286248	0.301566	0.295502	0.315211	0	0.177242	0.43721	0.385623	0.323317	0.394744	0.325735	0.345294	0.399179	0.35947	0.395029
mb26_o2	White	After	0.345471	0.420177	0.348503	0.337477	0.355328	0.36839	0.322252	0.384314	0.328926	0.3957	0.313865	0.388249	0.412084	0.316518	0.340102	0.5386	0.473195	0.491147	0.362206	0.315961	0.31651	0.341758	0.327176	0.177242	0	0.48523	0.45052	0.312251	0.38907	0.402943	0.411675	0.497373	0.334843	0.345843
mb27_o1	White	Before	0.445028	0.446533	0.378109	0.518451	0.566486	0.429118	0.460732	0.388535	0.351969	0.470466	0.436855	0.518224	0.588683	0.387707	0.408417	0.533312	0.496352	0.456151	0.363467	0.448802	0.350682	0.506715	0.390077	0.43721	0.48523	0	0.226473	0.415323	0.473448	0.379996	0.397497	0.508934	0.491866	0.519883
mb27_o2	White	After	0.336874	0.459802	0.334868	0.469729	0.548494	0.380579	0.393453	0.336854	0.314193	0.363982	0.368765	0.537596	0.592994	0.335327	0.3539	0.563858	0.515503	0.400029	0.338153	0.430072	0.36721	0.430734	0.342881	0.385623	0.45052	0.226473	0	0.41905	0.49705	0.31154	0.356527	0.417251	0.470032	0.515507
mb29_o1	Black	Before	0.396707	0.339046	0.32053	0.339294	0.336671	0.363201	0.313532	0.406941	0.33469	0.421392	0.326421	0.359076	0.393856	0.383112	0.410469	0.456643	0.387224	0.476259	0.376998	0.237362	0.256495	0.339637	0.326099	0.323317	0.312251	0.415323	0.41905	0	0.179737	0.389249	0.29723	0.53502	0.298583	0.304715
mb29_o2	Black	After	0.482788	0.378191	0.412209	0.417669	0.358546	0.460909	0.394317	0.508583	0.431016	0.526312	0.407868	0.358552	0.403498	0.495796	0.516563	0.41242	0.373359	0.554687	0.456025	0.283756	0.335559	0.415396	0.378473	0.394744	0.38907	0.473448	0.49705	0.179737	0	0.494542	0.404261	0.625405	0.350975	0.333825
mb30_o1	Black	Before	0.313473	0.399056	0.270732	0.501072	0.539203	0.341284	0.358783	0.28866	0.285866	0.30867	0.28574	0.50332	0.555362	0.321903	0.306313	0.634345	0.578127	0.381045	0.336391	0.397391	0.341801	0.394352	0.357215	0.325735	0.402943	0.379996	0.31154	0.389249	0.494542	0	0.311888	0.395472	0.419912	0.468721
mb30_o2	Black	After	0.356357	0.431662	0.340585	0.409557	0.450538	0.408565	0.395448	0.407621	0.357037	0.378724	0.331551	0.479699	0.523695	0.343081	0.364202	0.536641	0.488647	0.37405	0.350221	0.359618	0.341349	0.386296	0.393128	0.345294	0.411675	0.397497	0.356527	0.29723	0.404261	0.311888	0	0.455828	0.437553	0.468386
mb21_o1	White	Before	0.222801	0.556757	0.456978	0.513509	0.585099	0.447877	0.471833	0.395661	0.430727	0.29123	0.371003	0.567967	0.547561	0.427127	0.434781	0.688478	0.645905	0.400274	0.451315	0.49649	0.48404	0.443798	0.467014	0.399179	0.497373	0.508934	0.417251	0.53502	0.625405	0.395472	0.455828	0	0.531989	0.575489
mb31_o1	Black	Before	0.398036	0.260459	0.307908	0.350251	0.324849	0.367758	0.325098	0.398473	0.355438	0.416874	0.348186	0.335964	0.361784	0.426642	0.440054	0.500492	0.452312	0.529555	0.452862	0.263771	0.364394	0.327952	0.336341	0.35947	0.334843	0.491866	0.470032	0.298583	0.350975	0.419912	0.437553	0.531989	0	0.159527
mb31_o2	Black	After	0.446614	0.302622	0.347684	0.362185	0.342804	0.412379	0.360881	0.437832	0.397136	0.477732	0.381109	0.359101	0.388624	0.452627	0.479027	0.467267	0.422582	0.564523	0.465819	0.288189	0.38166	0.365551	0.321029	0.395029	0.345843	0.519883	0.515507	0.304715	0.333825	0.468721	0.468386	0.575489	0.159527	0

## Sheet: Fig 2F
Bray-Curtis distance matrix of cohort 2 gut viral community compositions in Fig 2F
sample	Ethnicity	Stage	MB22f4	MB22f5	MB22f7	MB22f8	MB23f1	MB23f5	MB23f7	MB24f1	MB24f2	MB24f3	MB24f4	MB25f3	MB25f5	MB26f1	MB26f2	MB26f3	MB26f4	MB26f5	MB26f6	MB26f7	MB26f8	MB26f9	MB27f1	MB27f2	MB27f3	MB27f5	MB29f2	MB29f3	MB29f4	MB29f5	MB29f6	MB29f8	MB30f1	MB30f2	MB30f3	MB30f4	MB30f5	MB30f6	MB31f1	MB31f2	MB31f3	MB31f4	MB31f5	MB32f1	MB32f2	MB32f3	MB32f4
MB22f4	White	During	0	0.366437	0.59626	0.469596	0.895199	0.884541	0.901353	0.655367	0.70263	0.713944	0.773037	0.964988	0.952248	0.920013	0.914639	0.916434	0.898312	0.910953	0.904742	0.915898	0.932935	0.924004	0.873553	0.876613	0.850741	0.800486	0.790243	0.765271	0.77468	0.734422	0.765014	0.778182	0.87278	0.871693	0.89296	0.86549	0.878953	0.901791	0.908827	0.93067	0.91152	0.887525	0.892806	0.89592	0.898695	0.907378	0.913148
MB22f5	White	During	0.366437	0	0.455617	0.379119	0.914508	0.908901	0.912796	0.67366	0.720194	0.732357	0.788164	0.969336	0.959369	0.937881	0.93607	0.934855	0.924089	0.930303	0.921094	0.93329	0.945763	0.941434	0.901535	0.914063	0.898233	0.871325	0.832522	0.798214	0.795828	0.759905	0.796191	0.807927	0.901481	0.896893	0.91448	0.879406	0.888223	0.907844	0.937019	0.948686	0.940262	0.929897	0.934863	0.917999	0.922698	0.930616	0.926845
MB22f7	White	After	0.59626	0.455617	0	0.315721	0.913783	0.917124	0.897667	0.765065	0.743569	0.724637	0.766613	0.959767	0.955881	0.895308	0.89904	0.877036	0.900962	0.879925	0.88072	0.884641	0.87318	0.885535	0.904017	0.93803	0.898542	0.919163	0.873296	0.805332	0.777454	0.767077	0.839669	0.830283	0.831558	0.842658	0.85387	0.843068	0.849371	0.822781	0.883405	0.897585	0.887727	0.907453	0.881887	0.874104	0.881871	0.902714	0.859584
MB22f8	White	After	0.469596	0.379119	0.315721	0	0.933842	0.927527	0.929974	0.730629	0.746165	0.751541	0.788457	0.963587	0.962088	0.922585	0.921154	0.912809	0.91506	0.908835	0.908413	0.918845	0.922436	0.922245	0.911524	0.935211	0.919242	0.917086	0.871434	0.822424	0.815317	0.783317	0.854931	0.840315	0.865895	0.879366	0.881971	0.835961	0.854515	0.852225	0.927652	0.937336	0.929812	0.933634	0.922055	0.904454	0.911563	0.924559	0.907008
MB23f1	White	Before	0.895199	0.914508	0.913783	0.933842	0	0.275827	0.329835	0.965826	0.950399	0.941501	0.951373	0.983897	0.975376	0.95309	0.951451	0.949102	0.941539	0.94363	0.934113	0.946782	0.951082	0.959067	0.929311	0.955308	0.938432	0.935687	0.981041	0.953304	0.94985	0.944927	0.945664	0.954076	0.903939	0.905543	0.911842	0.890811	0.891347	0.898393	0.939511	0.954908	0.946662	0.930637	0.937288	0.930064	0.942888	0.964652	0.938793
MB23f5	White	During	0.884541	0.908901	0.917124	0.927527	0.275827	0	0.30181	0.961376	0.950283	0.944294	0.952904	0.979854	0.971711	0.957917	0.95461	0.954079	0.945768	0.949857	0.937291	0.952045	0.955821	0.962419	0.931564	0.955911	0.94289	0.935404	0.968762	0.943965	0.942719	0.933398	0.934545	0.94177	0.909328	0.910928	0.915593	0.891553	0.895002	0.908711	0.942275	0.957441	0.948776	0.923639	0.928905	0.934409	0.949541	0.962354	0.940424
MB23f7	White	After	0.901353	0.912796	0.897667	0.929974	0.329835	0.30181	0	0.963459	0.939158	0.927397	0.943795	0.976104	0.970013	0.94179	0.941336	0.935676	0.927087	0.931159	0.916534	0.934026	0.937244	0.944886	0.91718	0.947343	0.918481	0.910482	0.977168	0.941484	0.93782	0.939501	0.943372	0.943593	0.883759	0.885967	0.890849	0.877923	0.878488	0.881956	0.94019	0.955702	0.946829	0.926226	0.932979	0.92859	0.941226	0.951465	0.927404
MB24f1	White	During	0.655367	0.67366	0.765065	0.730629	0.965826	0.961376	0.963459	0	0.330096	0.400073	0.337315	0.951683	0.930036	0.910306	0.908455	0.905703	0.907997	0.900034	0.899092	0.903933	0.915757	0.91444	0.885905	0.919073	0.898595	0.893218	0.783443	0.734911	0.741848	0.715795	0.77285	0.757217	0.895383	0.900022	0.915621	0.906627	0.909576	0.913341	0.949638	0.949667	0.94161	0.938686	0.938003	0.913023	0.913271	0.917988	0.907469
MB24f2	White	During	0.70263	0.720194	0.743569	0.746165	0.950399	0.950283	0.939158	0.330096	0	0.19017	0.344943	0.93995	0.918047	0.876654	0.871644	0.870525	0.879026	0.867229	0.865423	0.86727	0.88631	0.88408	0.867815	0.901651	0.867367	0.868771	0.791986	0.718861	0.723085	0.71951	0.778593	0.759615	0.846034	0.857575	0.88079	0.87841	0.881927	0.870648	0.927536	0.932358	0.923305	0.924115	0.913075	0.877559	0.880906	0.88856	0.867717
MB24f3	White	During	0.713944	0.732357	0.724637	0.751541	0.941501	0.944294	0.927397	0.400073	0.19017	0	0.293159	0.931498	0.910923	0.855265	0.854537	0.84122	0.86537	0.838288	0.846726	0.839835	0.852513	0.858972	0.859571	0.895673	0.854842	0.863712	0.789731	0.700955	0.698792	0.708369	0.776426	0.755889	0.822976	0.836409	0.860854	0.865835	0.868441	0.845556	0.909055	0.918139	0.905701	0.911547	0.898871	0.858127	0.859451	0.870405	0.840911
MB24f4	White	After	0.773037	0.788164	0.766613	0.788457	0.951373	0.952904	0.943795	0.337315	0.344943	0.293159	0	0.940318	0.928148	0.887793	0.88841	0.876855	0.898513	0.87493	0.885914	0.877444	0.884967	0.892782	0.886529	0.906166	0.887301	0.895547	0.835404	0.764883	0.764513	0.762645	0.830915	0.806516	0.866369	0.873515	0.884291	0.89204	0.896192	0.872422	0.925627	0.928525	0.9209	0.929686	0.925752	0.889968	0.892954	0.905404	0.879585
MB25f3	White	During	0.964988	0.969336	0.959767	0.963587	0.983897	0.979854	0.976104	0.951683	0.93995	0.931498	0.940318	0	0.338309	0.921907	0.914228	0.915114	0.925876	0.907829	0.923561	0.914477	0.911331	0.909536	0.93487	0.945414	0.929807	0.94976	0.966776	0.922839	0.92434	0.939859	0.96521	0.956805	0.910454	0.911645	0.93086	0.9486	0.946711	0.925194	0.915141	0.918313	0.917101	0.924683	0.925232	0.900129	0.901403	0.899839	0.892295
MB25f5	White	After	0.952248	0.959369	0.955881	0.962088	0.975376	0.971711	0.970013	0.930036	0.918047	0.910923	0.928148	0.338309	0	0.912313	0.901366	0.902009	0.914631	0.901079	0.906538	0.905129	0.909911	0.908775	0.932225	0.941944	0.925177	0.941833	0.958667	0.911211	0.912803	0.930296	0.954633	0.947759	0.909105	0.908547	0.931438	0.936397	0.936628	0.92816	0.940465	0.943234	0.942668	0.949619	0.956535	0.90986	0.905533	0.900603	0.899991
MB26f1	White	Before	0.920013	0.937881	0.895308	0.922585	0.95309	0.957917	0.94179	0.910306	0.876654	0.855265	0.887793	0.921907	0.912313	0	0.137351	0.191361	0.216683	0.233249	0.223869	0.201478	0.272825	0.212336	0.826133	0.901954	0.810883	0.825723	0.92074	0.873903	0.860127	0.887336	0.909313	0.891092	0.841617	0.849548	0.878957	0.901402	0.894362	0.876376	0.925681	0.930903	0.92905	0.941828	0.928184	0.821094	0.820263	0.823588	0.798233
MB26f2	White	During	0.914639	0.93607	0.89904	0.921154	0.951451	0.95461	0.941336	0.908455	0.871644	0.854537	0.88841	0.914228	0.901366	0.137351	0	0.1757	0.147712	0.208565	0.190804	0.166278	0.282674	0.19719	0.803227	0.894393	0.787626	0.804903	0.908038	0.859938	0.849743	0.878046	0.906342	0.885177	0.832114	0.839273	0.872245	0.889281	0.881798	0.865827	0.914722	0.921326	0.917731	0.930867	0.916612	0.809355	0.809188	0.807535	0.787066
MB26f3	White	During	0.916434	0.934855	0.877036	0.912809	0.949102	0.954079	0.935676	0.905703	0.870525	0.84122	0.876855	0.915114	0.902009	0.191361	0.1757	0	0.247233	0.103868	0.240702	0.188597	0.230232	0.217483	0.808091	0.886764	0.785658	0.815227	0.922038	0.859783	0.840965	0.877534	0.915632	0.890407	0.808095	0.814007	0.846634	0.875247	0.865975	0.838752	0.892979	0.901281	0.897196	0.923732	0.903494	0.79079	0.793298	0.797861	0.767363
MB26f4	White	During	0.898312	0.924089	0.900962	0.91506	0.941539	0.945768	0.927087	0.907997	0.879026	0.86537	0.898513	0.925876	0.914631	0.216683	0.147712	0.247233	0	0.258468	0.206134	0.23544	0.366489	0.279677	0.811345	0.900627	0.790837	0.79534	0.896207	0.860101	0.852969	0.869572	0.897016	0.880965	0.831581	0.836798	0.865634	0.878914	0.872443	0.866908	0.92079	0.93037	0.922394	0.927151	0.91949	0.819356	0.816087	0.813285	0.804502
MB26f5	White	During	0.910953	0.930303	0.879925	0.908835	0.94363	0.949857	0.931159	0.900034	0.867229	0.838288	0.87493	0.907829	0.901079	0.233249	0.208565	0.103868	0.258468	0	0.251142	0.208176	0.239808	0.230069	0.801365	0.882838	0.777989	0.812289	0.9196	0.853842	0.84045	0.8725	0.910875	0.88612	0.80392	0.808298	0.841216	0.869799	0.863927	0.835349	0.894386	0.902271	0.897607	0.918906	0.90224	0.784695	0.787072	0.793607	0.766347
MB26f6	White	During	0.904742	0.921094	0.88072	0.908413	0.934113	0.937291	0.916534	0.899092	0.865423	0.846726	0.885914	0.923561	0.906538	0.223869	0.190804	0.240702	0.206134	0.251142	0	0.155478	0.273258	0.211923	0.811975	0.895582	0.798584	0.800521	0.915456	0.858094	0.84461	0.862203	0.896573	0.883592	0.821516	0.826727	0.854691	0.868348	0.861561	0.855078	0.892015	0.908085	0.896388	0.900556	0.893093	0.799638	0.80499	0.80941	0.784452
MB26f7	White	After	0.915898	0.93329	0.884641	0.918845	0.946782	0.952045	0.934026	0.903933	0.86727	0.839835	0.877444	0.914477	0.905129	0.201478	0.166278	0.188597	0.23544	0.208176	0.155478	0	0.212931	0.141559	0.806758	0.886966	0.789589	0.804937	0.914092	0.854598	0.835494	0.873676	0.90598	0.883836	0.815262	0.82039	0.854324	0.878464	0.870276	0.84704	0.889814	0.898716	0.892291	0.911099	0.892069	0.784723	0.785236	0.788512	0.761375
MB26f8	White	After	0.932935	0.945763	0.87318	0.922436	0.951082	0.955821	0.937244	0.915757	0.88631	0.852513	0.884967	0.911331	0.909911	0.272825	0.282674	0.230232	0.366489	0.239808	0.273258	0.212931	0	0.190325	0.830386	0.889228	0.811627	0.840352	0.938885	0.863432	0.838255	0.885642	0.924452	0.904941	0.820482	0.830027	0.856296	0.889634	0.878665	0.845616	0.882728	0.894425	0.889087	0.916764	0.892554	0.782292	0.783044	0.794461	0.753997
MB26f9	White	After	0.924004	0.941434	0.885535	0.922245	0.959067	0.962419	0.944886	0.91444	0.88408	0.858972	0.892782	0.909536	0.908775	0.212336	0.19719	0.217483	0.279677	0.230069	0.211923	0.141559	0.190325	0	0.816924	0.884277	0.797204	0.821548	0.920286	0.8607	0.844672	0.881899	0.911391	0.891651	0.827224	0.833815	0.867011	0.895271	0.886617	0.860791	0.899581	0.910765	0.905155	0.926006	0.912583	0.789448	0.786912	0.78895	0.771211
MB27f1	White	Before	0.873553	0.901535	0.904017	0.911524	0.929311	0.931564	0.91718	0.885905	0.867815	0.859571	0.886529	0.93487	0.932225	0.826133	0.803227	0.808091	0.811345	0.801365	0.811975	0.806758	0.830386	0.816924	0	0.238921	0.176767	0.39368	0.918448	0.859253	0.849213	0.878321	0.908431	0.888414	0.821403	0.829324	0.863216	0.864975	0.861859	0.86192	0.937178	0.940049	0.926608	0.927714	0.924246	0.858539	0.856236	0.852025	0.84242
MB27f2	White	During	0.876613	0.914063	0.93803	0.935211	0.955308	0.955911	0.947343	0.919073	0.901651	0.895673	0.906166	0.945414	0.941944	0.901954	0.894393	0.886764	0.900627	0.882838	0.895582	0.886966	0.889228	0.884277	0.238921	0	0.279601	0.485291	0.95805	0.907705	0.904833	0.925507	0.956043	0.941731	0.878464	0.885058	0.906758	0.908507	0.907431	0.89722	0.957491	0.958635	0.958345	0.959891	0.957769	0.909435	0.906249	0.908703	0.904229
MB27f3	White	During	0.850741	0.898233	0.898542	0.919242	0.938432	0.94289	0.918481	0.898595	0.867367	0.854842	0.887301	0.929807	0.925177	0.810883	0.787626	0.785658	0.790837	0.777989	0.798584	0.789589	0.811627	0.797204	0.176767	0.279601	0	0.378902	0.91657	0.849688	0.843873	0.881733	0.904796	0.887574	0.800733	0.809105	0.843604	0.846319	0.846611	0.843923	0.922354	0.931279	0.919808	0.930158	0.913982	0.83699	0.839644	0.838781	0.818578
MB27f5	White	After	0.800486	0.871325	0.919163	0.917086	0.935687	0.935404	0.910482	0.893218	0.868771	0.863712	0.895547	0.94976	0.941833	0.825723	0.804903	0.815227	0.79534	0.812289	0.800521	0.804937	0.840352	0.821548	0.39368	0.485291	0.378902	0	0.876499	0.838012	0.848109	0.855906	0.877477	0.873586	0.814357	0.821043	0.854174	0.844224	0.8437	0.857719	0.931683	0.940543	0.925611	0.903804	0.901855	0.861449	0.858175	0.854354	0.855241
MB29f2	Black	Before	0.790243	0.832522	0.873296	0.871434	0.981041	0.968762	0.977168	0.783443	0.791986	0.789731	0.835404	0.966776	0.958667	0.92074	0.908038	0.922038	0.896207	0.9196	0.915456	0.914092	0.938885	0.920286	0.918448	0.95805	0.91657	0.876499	0	0.397534	0.483311	0.358638	0.309357	0.352843	0.90138	0.915224	0.936315	0.913757	0.919282	0.929112	0.94435	0.944683	0.93368	0.930396	0.91171	0.927625	0.932763	0.939118	0.932647
MB29f3	Black	During	0.765271	0.798214	0.805332	0.822424	0.953304	0.943965	0.941484	0.734911	0.718861	0.700955	0.764883	0.922839	0.911211	0.873903	0.859938	0.859783	0.860101	0.853842	0.858094	0.854598	0.863432	0.8607	0.859253	0.907705	0.849688	0.838012	0.397534	0	0.263967	0.274836	0.446273	0.349761	0.832296	0.845605	0.873044	0.870198	0.87148	0.863883	0.908502	0.913972	0.907219	0.910314	0.890456	0.83151	0.839081	0.853423	0.832554
MB29f4	Black	During	0.77468	0.795828	0.777454	0.815317	0.94985	0.942719	0.93782	0.741848	0.723085	0.698792	0.764513	0.92434	0.912803	0.860127	0.849743	0.840965	0.852969	0.84045	0.84461	0.835494	0.838255	0.844672	0.849213	0.904833	0.843873	0.848109	0.483311	0.263967	0	0.274536	0.450759	0.36226	0.808946	0.822063	0.84646	0.847943	0.847715	0.82967	0.864946	0.878691	0.865803	0.884198	0.854313	0.797893	0.810239	0.832838	0.795436
MB29f5	Black	During	0.734422	0.759905	0.767077	0.783317	0.944927	0.933398	0.939501	0.715795	0.71951	0.708369	0.762645	0.939859	0.930296	0.887336	0.878046	0.877534	0.869572	0.8725	0.862203	0.873676	0.885642	0.881899	0.878321	0.925507	0.881733	0.855906	0.358638	0.274836	0.274536	0	0.302668	0.251424	0.856239	0.863698	0.88485	0.869338	0.877196	0.882148	0.898862	0.90904	0.896397	0.900351	0.882409	0.855768	0.864079	0.885429	0.862142
MB29f6	Black	During	0.765014	0.796191	0.839669	0.854931	0.945664	0.934545	0.943372	0.77285	0.778593	0.776426	0.830915	0.96521	0.954633	0.909313	0.906342	0.915632	0.897016	0.910875	0.896573	0.90598	0.924452	0.911391	0.908431	0.956043	0.904796	0.877477	0.309357	0.446273	0.450759	0.302668	0	0.277717	0.885952	0.893142	0.916494	0.889193	0.892686	0.916699	0.938462	0.951641	0.93805	0.918818	0.918759	0.89814	0.908974	0.922717	0.912077
MB29f8	Black	After	0.778182	0.807927	0.830283	0.840315	0.954076	0.94177	0.943593	0.757217	0.759615	0.755889	0.806516	0.956805	0.947759	0.891092	0.885177	0.890407	0.880965	0.88612	0.883592	0.883836	0.904941	0.891651	0.888414	0.941731	0.887574	0.873586	0.352843	0.349761	0.36226	0.251424	0.277717	0	0.872806	0.881623	0.907786	0.885276	0.892479	0.894597	0.926557	0.931999	0.922262	0.918113	0.901741	0.879583	0.886885	0.899585	0.883655
MB30f1	Black	Before	0.87278	0.901481	0.831558	0.865895	0.903939	0.909328	0.883759	0.895383	0.846034	0.822976	0.866369	0.910454	0.909105	0.841617	0.832114	0.808095	0.831581	0.80392	0.821516	0.815262	0.820482	0.827224	0.821403	0.878464	0.800733	0.814357	0.90138	0.832296	0.808946	0.856239	0.885952	0.872806	0	0.185671	0.336783	0.379912	0.346999	0.29784	0.863382	0.879934	0.859734	0.863212	0.84352	0.771527	0.792062	0.819218	0.762939
MB30f2	Black	During	0.871693	0.896893	0.842658	0.879366	0.905543	0.910928	0.885967	0.900022	0.857575	0.836409	0.873515	0.911645	0.908547	0.849548	0.839273	0.814007	0.836798	0.808298	0.826727	0.82039	0.830027	0.833815	0.829324	0.885058	0.809105	0.821043	0.915224	0.845605	0.822063	0.863698	0.893142	0.881623	0.185671	0	0.253558	0.38401	0.350892	0.321276	0.866249	0.881281	0.864006	0.865355	0.851347	0.772022	0.795716	0.820447	0.767594
MB30f3	Black	During	0.89296	0.91448	0.85387	0.881971	0.911842	0.915593	0.890849	0.915621	0.88079	0.860854	0.884291	0.93086	0.931438	0.878957	0.872245	0.846634	0.865634	0.841216	0.854691	0.854324	0.856296	0.867011	0.863216	0.906758	0.843604	0.854174	0.936315	0.873044	0.84646	0.88485	0.916494	0.907786	0.336783	0.253558	0	0.465372	0.436186	0.39074	0.883611	0.899344	0.885073	0.893723	0.87533	0.812981	0.835679	0.860949	0.814712
MB30f4	Black	During	0.86549	0.879406	0.843068	0.835961	0.890811	0.891553	0.877923	0.906627	0.87841	0.865835	0.89204	0.9486	0.936397	0.901402	0.889281	0.875247	0.878914	0.869799	0.868348	0.878464	0.889634	0.895271	0.864975	0.908507	0.846319	0.844224	0.913757	0.870198	0.847943	0.869338	0.889193	0.885276	0.379912	0.38401	0.465372	0	0.215727	0.341812	0.887194	0.9024	0.882383	0.874431	0.865508	0.836041	0.861958	0.884505	0.837605
MB30f5	Black	After	0.878953	0.888223	0.849371	0.854515	0.891347	0.895002	0.878488	0.909576	0.881927	0.868441	0.896192	0.946711	0.936628	0.894362	0.881798	0.865975	0.872443	0.863927	0.861561	0.870276	0.878665	0.886617	0.861859	0.907431	0.846611	0.8437	0.919282	0.87148	0.847715	0.877196	0.892686	0.892479	0.346999	0.350892	0.436186	0.215727	0	0.256951	0.887103	0.900694	0.881241	0.874999	0.86798	0.837202	0.856438	0.877513	0.833878
MB30f6	Black	After	0.901791	0.907844	0.822781	0.852225	0.898393	0.908711	0.881956	0.913341	0.870648	0.845556	0.872422	0.925194	0.92816	0.876376	0.865827	0.838752	0.866908	0.835349	0.855078	0.84704	0.845616	0.860791	0.86192	0.89722	0.843923	0.857719	0.929112	0.863883	0.82967	0.882148	0.916699	0.894597	0.29784	0.321276	0.39074	0.341812	0.256951	0	0.861707	0.877926	0.864206	0.88302	0.856639	0.801557	0.819999	0.85388	0.790796
MB31f1	Black	Before	0.908827	0.937019	0.883405	0.927652	0.939511	0.942275	0.94019	0.949638	0.927536	0.909055	0.925627	0.915141	0.940465	0.925681	0.914722	0.892979	0.92079	0.894386	0.892015	0.889814	0.882728	0.899581	0.937178	0.957491	0.922354	0.931683	0.94435	0.908502	0.864946	0.898862	0.938462	0.926557	0.863382	0.866249	0.883611	0.887194	0.887103	0.861707	0	0.144834	0.214516	0.340114	0.325835	0.865197	0.883811	0.911885	0.861537
MB31f2	Black	During	0.93067	0.948686	0.897585	0.937336	0.954908	0.957441	0.955702	0.949667	0.932358	0.918139	0.928525	0.918313	0.943234	0.930903	0.921326	0.901281	0.93037	0.902271	0.908085	0.898716	0.894425	0.910765	0.940049	0.958635	0.931279	0.940543	0.944683	0.913972	0.878691	0.90904	0.951641	0.931999	0.879934	0.881281	0.899344	0.9024	0.900694	0.877926	0.144834	0	0.163039	0.314774	0.379465	0.881327	0.896732	0.923065	0.87799
MB31f3	Black	During	0.91152	0.940262	0.887727	0.929812	0.946662	0.948776	0.946829	0.94161	0.923305	0.905701	0.9209	0.917101	0.942668	0.92905	0.917731	0.897196	0.922394	0.897607	0.896388	0.892291	0.889087	0.905155	0.926608	0.958345	0.919808	0.925611	0.93368	0.907219	0.865803	0.896397	0.93805	0.922262	0.859734	0.864006	0.885073	0.882383	0.881241	0.864206	0.214516	0.163039	0	0.221477	0.309394	0.869779	0.888022	0.914115	0.863342
MB31f4	Black	During	0.887525	0.929897	0.907453	0.933634	0.930637	0.923639	0.926226	0.938686	0.924115	0.911547	0.929686	0.924683	0.949619	0.941828	0.930867	0.923732	0.927151	0.918906	0.900556	0.911099	0.916764	0.926006	0.927714	0.959891	0.930158	0.903804	0.930396	0.910314	0.884198	0.900351	0.918818	0.918113	0.863212	0.865355	0.893723	0.874431	0.874999	0.88302	0.340114	0.314774	0.221477	0	0.262941	0.891889	0.911063	0.92807	0.897947
MB31f5	Black	After	0.892806	0.934863	0.881887	0.922055	0.937288	0.928905	0.932979	0.938003	0.913075	0.898871	0.925752	0.925232	0.956535	0.928184	0.916612	0.903494	0.91949	0.90224	0.893093	0.892069	0.892554	0.912583	0.924246	0.957769	0.913982	0.901855	0.91171	0.890456	0.854313	0.882409	0.918759	0.901741	0.84352	0.851347	0.87533	0.865508	0.86798	0.856639	0.325835	0.379465	0.309394	0.262941	0	0.869786	0.89034	0.917081	0.862257
MB32f1	Black	Before	0.89592	0.917999	0.874104	0.904454	0.930064	0.934409	0.92859	0.913023	0.877559	0.858127	0.889968	0.900129	0.90986	0.821094	0.809355	0.79079	0.819356	0.784695	0.799638	0.784723	0.782292	0.789448	0.858539	0.909435	0.83699	0.861449	0.927625	0.83151	0.797893	0.855768	0.89814	0.879583	0.771527	0.772022	0.812981	0.836041	0.837202	0.801557	0.865197	0.881327	0.869779	0.891889	0.869786	0	0.195853	0.380446	0.304164
MB32f2	Black	During	0.898695	0.922698	0.881871	0.911563	0.942888	0.949541	0.941226	0.913271	0.880906	0.859451	0.892954	0.901403	0.905533	0.820263	0.809188	0.793298	0.816087	0.787072	0.80499	0.785236	0.783044	0.786912	0.856236	0.906249	0.839644	0.858175	0.932763	0.839081	0.810239	0.864079	0.908974	0.886885	0.792062	0.795716	0.835679	0.861958	0.856438	0.819999	0.883811	0.896732	0.888022	0.911063	0.89034	0.195853	0	0.258258	0.307633
MB32f3	Black	During	0.907378	0.930616	0.902714	0.924559	0.964652	0.962354	0.951465	0.917988	0.88856	0.870405	0.905404	0.899839	0.900603	0.823588	0.807535	0.797861	0.813285	0.793607	0.80941	0.788512	0.794461	0.78895	0.852025	0.908703	0.838781	0.854354	0.939118	0.853423	0.832838	0.885429	0.922717	0.899585	0.819218	0.820447	0.860949	0.884505	0.877513	0.85388	0.911885	0.923065	0.914115	0.92807	0.917081	0.380446	0.258258	0	0.304635
MB32f4	Black	During	0.913148	0.926845	0.859584	0.907008	0.938793	0.940424	0.927404	0.907469	0.867717	0.840911	0.879585	0.892295	0.899991	0.798233	0.787066	0.767363	0.804502	0.766347	0.784452	0.761375	0.753997	0.771211	0.84242	0.904229	0.818578	0.855241	0.932647	0.832554	0.795436	0.862142	0.912077	0.883655	0.762939	0.767594	0.814712	0.837605	0.833878	0.790796	0.861537	0.87799	0.863342	0.897947	0.862257	0.304164	0.307633	0.304635	0
MB32f6	Black	After	0.893547	0.921663	0.878189	0.908325	0.949182	0.954537	0.939423	0.906343	0.871165	0.85275	0.889082	0.888429	0.89241	0.795293	0.779439	0.763481	0.794401	0.757799	0.781261	0.756903	0.759112	0.758471	0.833693	0.89778	0.812193	0.83054	0.921737	0.823564	0.790973	0.858103	0.898391	0.876517	0.764461	0.765444	0.8139	0.845004	0.84209	0.807229	0.863666	0.876832	0.867334	0.885361	0.860931	0.305165	0.295021	0.336839	0.278836
MB33f1	Black	Before	0.8787	0.922776	0.929492	0.943127	0.972445	0.965605	0.949546	0.918568	0.866411	0.851646	0.892935	0.914796	0.913497	0.861798	0.842097	0.842879	0.841358	0.837532	0.84615	0.831377	0.845731	0.83997	0.865079	0.900965	0.85248	0.8332	0.888434	0.808612	0.82111	0.869354	0.900044	0.875187	0.780397	0.793541	0.852745	0.855324	0.858093	0.834222	0.888137	0.88996	0.878332	0.882674	0.857743	0.789357	0.784896	0.784219	0.773564
MB33f2	Black	During	0.891065	0.927341	0.926542	0.940413	0.97289	0.964944	0.952233	0.911959	0.86774	0.853849	0.892072	0.910622	0.912511	0.866257	0.850519	0.843634	0.856124	0.839546	0.85009	0.839523	0.842645	0.84298	0.863786	0.891734	0.849891	0.839692	0.904006	0.809919	0.818659	0.865665	0.899067	0.875493	0.77744	0.791292	0.848899	0.851935	0.85346	0.830128	0.88831	0.888285	0.878757	0.883576	0.869999	0.773491	0.747738	0.750261	0.733199
MB33f3	Black	During	0.884078	0.9258	0.913611	0.939185	0.970255	0.962107	0.941547	0.910695	0.866488	0.845222	0.88878	0.906285	0.910583	0.847756	0.831618	0.821896	0.839442	0.817811	0.832906	0.817924	0.818937	0.821905	0.852765	0.88492	0.833738	0.818006	0.897946	0.801495	0.813974	0.859397	0.896012	0.870015	0.771755	0.786653	0.843532	0.847792	0.849218	0.824342	0.873852	0.875874	0.862812	0.871277	0.846975	0.762707	0.749505	0.754085	0.729795
MB33f4	Black	During	0.859073	0.920081	0.931009	0.937076	0.961622	0.951044	0.937619	0.912798	0.865889	0.855746	0.889195	0.907383	0.90693	0.827214	0.806541	0.81213	0.807212	0.807509	0.809715	0.795393	0.820042	0.804341	0.845265	0.865535	0.822312	0.789381	0.887966	0.802874	0.812703	0.848158	0.883222	0.858093	0.78639	0.797524	0.86027	0.857572	0.860396	0.844553	0.882961	0.879166	0.865973	0.856106	0.849722	0.775951	0.765921	0.763417	0.762515
MB33f5	Black	During	0.866828	0.9166	0.908063	0.929625	0.954648	0.943795	0.929248	0.911724	0.858501	0.835739	0.877612	0.906504	0.906705	0.838862	0.823507	0.810613	0.82567	0.804005	0.816581	0.801594	0.812534	0.811936	0.853914	0.864567	0.831091	0.807197	0.898165	0.805933	0.802919	0.843041	0.888493	0.858582	0.758606	0.774883	0.829596	0.835069	0.841033	0.80913	0.846194	0.855393	0.839023	0.841065	0.815864	0.768748	0.761885	0.770764	0.753682
MB33f6	Black	During	0.877936	0.924453	0.951504	0.948483	0.978721	0.970473	0.96719	0.909982	0.887847	0.888863	0.916533	0.925793	0.921418	0.889096	0.87089	0.88195	0.862996	0.870535	0.871702	0.87191	0.888333	0.873363	0.889081	0.922954	0.877674	0.85718	0.903945	0.832027	0.845615	0.875995	0.902177	0.874876	0.841797	0.852079	0.894576	0.892717	0.894277	0.890285	0.906666	0.904187	0.895507	0.888884	0.883433	0.801423	0.789539	0.786411	0.793841
MB33f7	Black	After	0.859857	0.919284	0.92061	0.936061	0.965948	0.954005	0.939264	0.911759	0.859201	0.844268	0.886364	0.9026	0.904608	0.823363	0.803113	0.800307	0.806052	0.795237	0.800662	0.781968	0.804479	0.792289	0.84061	0.868227	0.819675	0.789188	0.890175	0.799133	0.805377	0.846305	0.883427	0.85713	0.76426	0.778817	0.843891	0.844663	0.847301	0.822268	0.857892	0.852543	0.831253	0.828461	0.803704	0.767769	0.758389	0.757418	0.748103
MB33f8	Black	After	0.857374	0.919243	0.915584	0.934783	0.962187	0.947953	0.935317	0.912153	0.863109	0.845967	0.885855	0.903445	0.903526	0.835757	0.816644	0.807402	0.814665	0.803	0.807191	0.795989	0.810337	0.805059	0.848534	0.869035	0.828297	0.799415	0.892473	0.803931	0.807108	0.84523	0.883424	0.856319	0.761651	0.771829	0.833831	0.84209	0.844731	0.816018	0.845373	0.8425	0.818843	0.812884	0.782287	0.770654	0.765399	0.767686	0.755295
MB34f1	Black	Before	0.64829	0.674312	0.729913	0.718414	0.953521	0.955651	0.940632	0.675983	0.706714	0.708219	0.775749	0.9391	0.9308	0.902126	0.895645	0.88601	0.890543	0.8817	0.89239	0.889939	0.893826	0.894749	0.899681	0.927778	0.905824	0.9181	0.848183	0.782418	0.772676	0.761295	0.844314	0.816082	0.884273	0.886815	0.898875	0.906493	0.910983	0.893855	0.936364	0.941197	0.938522	0.94242	0.938174	0.893313	0.898181	0.905889	0.891097
MB34f2	Black	During	0.743417	0.76994	0.73699	0.750818	0.954361	0.957886	0.940014	0.772107	0.768932	0.760345	0.791721	0.93037	0.928929	0.88276	0.879122	0.862299	0.884565	0.861064	0.877487	0.86585	0.859626	0.871746	0.897798	0.927065	0.90182	0.916768	0.896945	0.815681	0.799834	0.810234	0.893543	0.861809	0.856002	0.868131	0.881712	0.893277	0.893745	0.862591	0.925986	0.929538	0.928127	0.937362	0.925766	0.853274	0.858761	0.877335	0.845021
MB34f3	Black	During	0.815225	0.850209	0.798813	0.827404	0.948603	0.953706	0.930221	0.849875	0.83177	0.812212	0.825299	0.929112	0.926433	0.864554	0.857788	0.833737	0.867161	0.831495	0.857828	0.843918	0.835656	0.846657	0.873341	0.917851	0.880566	0.894021	0.91947	0.829142	0.813508	0.833587	0.919486	0.880326	0.828405	0.837577	0.85332	0.872595	0.873276	0.835286	0.909679	0.913557	0.910537	0.923359	0.914429	0.823346	0.83051	0.856023	0.813033
MB34f5	Black	During	0.690949	0.713281	0.760353	0.724932	0.951321	0.955442	0.939348	0.725173	0.760654	0.763484	0.798131	0.958228	0.954352	0.928396	0.920515	0.91365	0.908497	0.909088	0.911699	0.91388	0.921946	0.918795	0.899104	0.924715	0.920329	0.917068	0.880864	0.83042	0.83258	0.809126	0.885878	0.861475	0.902215	0.903829	0.909597	0.916107	0.916246	0.913699	0.945448	0.945981	0.941338	0.935581	0.937937	0.908083	0.910698	0.915852	0.913044
MB34f6	Black	After	0.720072	0.740576	0.762471	0.737127	0.972048	0.978325	0.967476	0.741779	0.7723	0.778201	0.805225	0.963134	0.958379	0.936852	0.929866	0.924146	0.921356	0.919354	0.924466	0.92579	0.932231	0.928139	0.929495	0.944122	0.942146	0.938587	0.885303	0.834668	0.841664	0.814944	0.888796	0.863813	0.932116	0.929592	0.933522	0.937668	0.936704	0.936333	0.955024	0.955311	0.953712	0.952891	0.953988	0.930149	0.931376	0.934305	0.933746
MB34f7	Black	After	0.784772	0.804517	0.788838	0.789761	0.970157	0.971724	0.958798	0.814445	0.812164	0.807698	0.831745	0.952917	0.950999	0.918789	0.911565	0.902889	0.909409	0.900693	0.906681	0.903251	0.910217	0.906696	0.907707	0.931761	0.915398	0.928663	0.916966	0.854748	0.856707	0.841301	0.918857	0.891536	0.907941	0.912244	0.921622	0.925994	0.92744	0.91585	0.948431	0.94924	0.94929	0.950887	0.949613	0.905009	0.907682	0.91426	0.904307
MB35f1	Black	Before	0.837813	0.83459	0.833895	0.85137	0.972953	0.975767	0.959916	0.802599	0.802176	0.78597	0.832474	0.911097	0.907393	0.851715	0.833137	0.833302	0.842742	0.825187	0.836739	0.826456	0.822582	0.827324	0.873016	0.918485	0.868977	0.891309	0.732199	0.671929	0.68846	0.684627	0.723972	0.720003	0.815951	0.828455	0.869084	0.885186	0.884172	0.867517	0.901606	0.90533	0.902627	0.908266	0.91255	0.853077	0.849414	0.83966	0.829863
MB35f2	Black	Before	0.840077	0.834791	0.826164	0.852551	0.972535	0.975349	0.953714	0.825471	0.796102	0.778841	0.822342	0.8991	0.893794	0.833045	0.8145	0.812824	0.833025	0.80623	0.818609	0.804563	0.800036	0.810569	0.857866	0.906799	0.85083	0.876823	0.827627	0.760648	0.75704	0.782339	0.824203	0.817755	0.798058	0.811863	0.859626	0.880385	0.882494	0.849442	0.898289	0.900302	0.899641	0.909403	0.911284	0.834011	0.828948	0.82592	0.807201
MB35f3	Black	During	0.844563	0.843984	0.853805	0.863767	0.983384	0.982996	0.965904	0.815539	0.822003	0.812107	0.856347	0.935616	0.92307	0.874512	0.855267	0.86079	0.859849	0.85539	0.861778	0.856201	0.859239	0.853996	0.896093	0.938842	0.892831	0.899265	0.763167	0.714042	0.725176	0.732602	0.773913	0.764694	0.861875	0.863754	0.892334	0.907693	0.908657	0.907394	0.924241	0.92507	0.922761	0.923703	0.931776	0.889134	0.884275	0.876238	0.874071
MB35f5	Black	During	0.855906	0.848031	0.859542	0.872899	0.983934	0.982101	0.972384	0.825005	0.83565	0.827074	0.865613	0.948767	0.942479	0.931155	0.913647	0.919308	0.918287	0.916856	0.919367	0.913079	0.919466	0.910603	0.932637	0.952025	0.928634	0.940194	0.714099	0.679064	0.737481	0.692283	0.728235	0.721923	0.888115	0.893253	0.903666	0.916921	0.918072	0.916671	0.936943	0.936854	0.935951	0.936893	0.944559	0.920447	0.921914	0.922958	0.913351
MB35f6	Black	During	0.86138	0.850902	0.844318	0.865	0.979867	0.980434	0.967792	0.827954	0.831918	0.819228	0.862901	0.943009	0.941146	0.914814	0.903146	0.906047	0.908856	0.904663	0.904714	0.898068	0.896199	0.894266	0.926289	0.944758	0.920009	0.93575	0.643825	0.664439	0.729321	0.657297	0.646893	0.681349	0.878337	0.880434	0.897685	0.915411	0.915244	0.909267	0.939072	0.93988	0.939079	0.940965	0.945764	0.904621	0.908487	0.909692	0.894393
MB36f1	White	During	0.850459	0.852785	0.778716	0.811373	0.957326	0.961173	0.946962	0.850731	0.836671	0.821128	0.831536	0.967026	0.966525	0.928375	0.929488	0.912912	0.938475	0.917802	0.930393	0.916262	0.911055	0.916256	0.931914	0.938336	0.929457	0.948385	0.921076	0.85807	0.848306	0.849434	0.916463	0.890737	0.867155	0.878727	0.881194	0.885637	0.894788	0.871691	0.938691	0.942892	0.940467	0.949427	0.941507	0.900486	0.905122	0.92052	0.902311
MB36f2	White	During	0.936894	0.937972	0.837254	0.878519	0.949177	0.955842	0.93809	0.942312	0.925055	0.903153	0.913802	0.96162	0.964827	0.923382	0.924377	0.900247	0.934176	0.902936	0.923328	0.910197	0.897083	0.9084	0.93333	0.941919	0.9289	0.943102	0.973737	0.920141	0.895876	0.925359	0.968972	0.938519	0.838904	0.849559	0.852466	0.853996	0.863244	0.827974	0.920134	0.925628	0.921906	0.939092	0.92751	0.888447	0.894935	0.915023	0.887812
MB37f2	White	During	0.786074	0.785889	0.793407	0.816314	0.979853	0.974754	0.956961	0.746607	0.740737	0.720457	0.772288	0.902776	0.910664	0.825233	0.821892	0.802531	0.838449	0.801128	0.826144	0.79995	0.790569	0.796813	0.863966	0.884838	0.851979	0.859353	0.798602	0.70183	0.712145	0.727997	0.804304	0.788004	0.845327	0.85247	0.886431	0.907609	0.905948	0.877028	0.941223	0.941604	0.941405	0.952522	0.945587	0.848373	0.836406	0.819889	0.815106
MB37f3	White	During	0.780345	0.782391	0.801825	0.818346	0.97179	0.967177	0.954325	0.742819	0.737867	0.721013	0.771545	0.897757	0.9054	0.826083	0.821325	0.808049	0.837864	0.806569	0.826529	0.805674	0.79703	0.802338	0.852774	0.888824	0.847782	0.851878	0.776177	0.680696	0.68746	0.701056	0.77832	0.762048	0.83601	0.84304	0.87614	0.895234	0.893186	0.865956	0.931898	0.931191	0.929592	0.938573	0.934139	0.840927	0.830501	0.815	0.808581
MB37f4	White	During	0.790151	0.791593	0.797709	0.820492	0.971146	0.967674	0.952485	0.750392	0.744911	0.723583	0.770449	0.895109	0.908136	0.829566	0.8282	0.807829	0.847921	0.806041	0.832088	0.808302	0.795671	0.805294	0.855284	0.886245	0.84687	0.861839	0.778541	0.68415	0.683229	0.707495	0.776879	0.759819	0.834235	0.841507	0.876536	0.899332	0.895426	0.862072	0.924506	0.926753	0.925047	0.938017	0.931179	0.826924	0.818468	0.812383	0.797809
MB37f6	White	After	0.800923	0.802711	0.823674	0.838261	0.966895	0.961353	0.95081	0.795107	0.766707	0.749436	0.797859	0.912153	0.921903	0.836901	0.835409	0.823048	0.841682	0.818964	0.835928	0.823544	0.815135	0.819856	0.855236	0.883316	0.848154	0.854139	0.836	0.752081	0.745079	0.776841	0.826229	0.814806	0.842853	0.846032	0.870901	0.892152	0.886932	0.86949	0.931936	0.935028	0.926807	0.934664	0.931817	0.855124	0.838724	0.827813	0.827791
MB37f7	White	After	0.847105	0.861167	0.872255	0.884248	0.993034	0.985042	0.982448	0.856342	0.838082	0.825679	0.846926	0.906949	0.915871	0.831085	0.824532	0.821958	0.835044	0.819959	0.845638	0.823387	0.830506	0.815363	0.907975	0.901602	0.893167	0.903853	0.873524	0.826878	0.823076	0.849974	0.874768	0.869403	0.888058	0.89027	0.916881	0.93836	0.931824	0.912396	0.952643	0.952061	0.952396	0.962091	0.95964	0.88266	0.875399	0.860222	0.855979
MB38f1	White	Before	0.945336	0.972142	0.97827	0.974144	0.983652	0.982606	0.980873	0.933188	0.927445	0.925707	0.940148	0.955686	0.932814	0.920466	0.903274	0.918401	0.896541	0.915694	0.907237	0.908592	0.927926	0.91206	0.911431	0.953677	0.90526	0.90397	0.933045	0.906721	0.906415	0.909312	0.933446	0.935238	0.888908	0.901232	0.92517	0.928607	0.930912	0.937049	0.923172	0.91854	0.913992	0.91846	0.917554	0.920897	0.917972	0.91327	0.922572
MB38f2	White	During	0.945327	0.964361	0.953452	0.954656	0.968837	0.964309	0.958399	0.934866	0.907596	0.909219	0.926196	0.936688	0.915757	0.899266	0.879307	0.89059	0.869128	0.886089	0.877203	0.878568	0.904512	0.893922	0.900412	0.944277	0.890274	0.884648	0.923738	0.887057	0.869875	0.889728	0.921642	0.901755	0.862197	0.866176	0.894356	0.881659	0.889204	0.893323	0.920145	0.919039	0.917137	0.924807	0.916964	0.888609	0.893335	0.890035	0.882911
MB38f3	White	During	0.952441	0.956813	0.950125	0.955535	0.969399	0.96535	0.959437	0.938102	0.918355	0.918529	0.93096	0.951979	0.94054	0.916752	0.895588	0.901007	0.885215	0.896412	0.884123	0.892347	0.910389	0.901061	0.914492	0.949544	0.90222	0.89178	0.917681	0.887291	0.864703	0.875415	0.91849	0.892423	0.863658	0.86278	0.888162	0.882647	0.889531	0.895933	0.907406	0.904833	0.90157	0.90711	0.89875	0.889666	0.897806	0.903379	0.885318
MB38f4	White	During	0.931757	0.962973	0.964874	0.961761	0.976129	0.971601	0.970918	0.947913	0.936869	0.936459	0.949729	0.936012	0.897304	0.902567	0.886283	0.90154	0.86975	0.89619	0.883365	0.886221	0.908611	0.894387	0.92309	0.951169	0.914147	0.907828	0.936825	0.911213	0.902312	0.912227	0.941494	0.931569	0.916625	0.92066	0.933879	0.92822	0.930557	0.936804	0.935215	0.932649	0.930434	0.937553	0.943268	0.89875	0.895909	0.888697	0.901407
MB38f5	White	After	0.959975	0.984876	0.97827	0.977508	0.981099	0.977745	0.97888	0.953208	0.942547	0.942077	0.954968	0.951274	0.924337	0.921013	0.907952	0.920325	0.893848	0.917613	0.906824	0.908051	0.928833	0.913632	0.92838	0.957896	0.920107	0.902048	0.938012	0.923405	0.923672	0.922336	0.944371	0.947202	0.921127	0.92487	0.943286	0.932517	0.934282	0.943991	0.948689	0.947553	0.943218	0.945974	0.943203	0.916786	0.916267	0.911658	0.917409
[truncated: 32 more columns]

## Sheet: Fig 3
Microbiome and virome variations in Fig 3
R2		Bray-Curtis										R2		binary Jaccard
		fecal microbiome			oral microbime			fecal virome						fecal microbiome			oral microbime			fecal virome
C1-Assembly	Parameter	Ethnicity	Antibiotic_use	Hormonal_contraceptive	Ethnicity	Antibiotic_use	Hormonal_contraceptive	Ethnicity	Antibiotic_use_irome_BC	Hormonal_contraceptive		C1-Assembly	Parameter	Ethnicity	Antibiotic_use	Hormonal_contraceptive	Ethnicity	Antibiotic_use	Hormonal_contraceptive	Ethnicity	Antibiotic_use_irome_BJ	Hormonal_contraceptive
	Taxonomy	0.06161	0.03649	0.05142	0.09139	0.04907	0.02533	0.04479	0.04259	0.05172			Taxonomy	0.03789	0.02824	0.0553	0.03698	0.05242	0.03527	0.04207	0.04171	0.0458
	COGs	0.07089	0.03023	0.00687	0.06702	0.00199	0.0603	0.03076	0.03237	0.02865			COGs	NA	NA	NA	NA	NA	NA	0.0599	0.02904	0.04638
	ARGs	0.06127	0.01545	0.02047	0.08116	0.003	0.05721	0.03802	0.05812	0.05515			ARGs	0.1272	0.00154	0.00034	NA	NA	NA	0.03054	0.03971	0.07749
	CAZymes	0.01632	0.00609	0.03208	0.23364	0.02304	0.02247	0.0227	0.0239	0.03441			CAZymes	0.0156	0.00899	0.00176	0.02926	0.00241	0.00239	0.02872	0.01095	0.02478
	KEGG	0.05289	0.03359	0.05891	NA	NA	NA						KEGG	0.1319	0.03533	0.05138	NA	NA	NA
C2-Assembly	Parameter	Ethnicity	Antibiotic_use	Hormonal_contraceptive	Ethnicity	Antibiotic_use	Hormonal_contraceptive	Ethnicity	Antibiotic_use_irome_BC	Hormonal_contraceptive		C2-Assembly	Parameter	Ethnicity	Antibiotic_use	Hormonal_contraceptive	Ethnicity	Antibiotic_use	Hormonal_contraceptive	Ethnicity	Antibiotic_use_irome_BJ	Hormonal_contraceptive
	Taxonomy	0.05603	0.06101	0.04717	0.05432	0.06466	0.03867	0.06121	0.07907	0.04623			Taxonomy	0.02779	0.05578	0.0319	0.03695	0.03812	0.04527	0.05154	0.05622	0.0441
	COGs	0.01051	0.15831	0.06008	0.01895	0.01839	0.0358	0.07764	0.03053	0.03144			COGs	NA	NA	NA	NA	NA	NA	0.05008	0.02258	0.01842
	ARGs	0.01396	0.15696	0.04152	0.01216	0.0213	0.03309	0.15445	0.09354	0.03335			ARGs	NA	NA	NA	0.05319	0.09133	0.01332	0.02083	0.05322	0.07787
	CAZymes	0.04446	0.01785	0.10037	0.09592	0.02026	0.01282	0.0686	0.13844	0.03264			CAZymes	0.00285	0.02161	0.00655	0.14989	0.03762	0.09163	0.00651	0.11552	0.02937
	KEGG	0.03752	0.08301	0.0652	NA	NA	NA						KEGG	0.02706	0.03919	0.03052	NA	NA	NA
C1-Short read	Parameter	Ethnicity	Antibiotic_use	Hormonal_contraceptive	Ethnicity	Antibiotic_use	Hormonal_contraceptive					C1-Short read	Parameter	Ethnicity	Antibiotic_use	Hormonal_contraceptive	Ethnicity	Antibiotic_use	Hormonal_contraceptive
	Taxonomy	0.06154	0.03851	0.0442	0.09959	0.04781	0.0158						Taxonomy	0.06102	0.04323	0.04379	0.07029	0.06949	0.04798
	COGs	0.05491	0.04716	0.04709	0.07959	0.04793	0.03472						COGs	0.05905	0.05111	0.04398	0.03736	0.0747	0.04787
	ARGs	0.08546	0.02997	0.02594	0.05979	0.0457	0.03649						ARGs	0.063	0.02184	0.03942	0.06798	0.03262	0.02409
	KEGG	0.05793	0.02297	0.03808	0.06959	0.03378	0.02873						KEGG	0.07673	0.02837	0.04694	0.02999	0.09874	0.05162
C2-Short read	Parameter	Ethnicity	Antibiotic_use	Hormonal_contraceptive	Ethnicity	Antibiotic_use	Hormonal_contraceptive					C2-Short read	Parameter	Ethnicity	Antibiotic_use	Hormonal_contraceptive	Ethnicity	Antibiotic_use	Hormonal_contraceptive
	Taxonomy	0.07052	0.05411	0.04011	0.06846	0.05892	0.04592						Taxonomy	0.06337	0.05593	0.051	0.04752	0.05868	0.06438
	COGs	0.04406	0.04199	0.0354	0.04623	0.06658	0.02302						COGs	0.05976	0.08009	0.03931	0.04246	0.04179	0.05214
	ARGs	0.05443	0.02404	0.04101	0.07048	0.04322	0.07617						ARGs	0.05402	0.06096	0.04568	0.06936	0.04068	0.06092
	KEGG	0.03396	0.03456	0.04364	0.04626	0.06714	0.01425						KEGG	0.07066	0.07323	0.03931	0.04062	0.03846	0.05176
p.value		Bray-Curtis										p.value		binary Jaccard
		fecal microbiome			oral microbime			fecal virome						fecal microbiome			oral microbime			fecal virome
C1-Assembly	Parameter	Ethnicity	Antibiotic_use	Hormonal_contraceptive	Ethnicity	Antibiotic_use	Hormonal_contraceptive	Ethnicity	Antibiotic_use_irome_BC	Hormonal_contraceptive		C1-Assembly	Parameter	Ethnicity	Antibiotic_use	Hormonal_contraceptive	Ethnicity	Antibiotic_use	Hormonal_contraceptive	Ethnicity	Antibiotic_use_irome_BJ	Hormonal_contraceptive
	Taxonomy	0.001	0.001	0.001	0.001	0.049	0.411	0.001	0.001	0.001			Taxonomy	0.001	0.001	0.001	0.038	0.005	0.091	0.001	0.001	0.001
	COGs	0.003	0.055	0.385	0.066	0.941	0.11	0.014	0.017	0.019			COGs	NA	NA	NA	NA	NA	NA	0.002	0.07	0.013
	ARGs	0.005	0.166	0.098	0.031	0.918	0.116	0.014	0.003	0.002			ARGs	0.001	0.682	0.85	NA	NA	NA	0.021	0.011	0.001
	CAZymes	0.178	0.453	0.044	0.001	0.32	0.295	0.082	0.078	0.023			CAZymes	0.216	0.361	0.675	0.355	0.779	0.788	0.032	0.474	0.068
	KEGG	0.001	0.001	0.001	NA	NA	NA						KEGG	0.001	0.005	0.001	NA	NA	NA
C2-Assembly	Parameter	Ethnicity	Antibiotic_use	Hormonal_contraceptive	Ethnicity	Antibiotic_use	Hormonal_contraceptive	Ethnicity	Antibiotic_use_irome_BC	Hormonal_contraceptive		C2-Assembly	Parameter	Ethnicity	Antibiotic_use	Hormonal_contraceptive	Ethnicity	Antibiotic_use	Hormonal_contraceptive	Ethnicity	Antibiotic_use_irome_BJ	Hormonal_contraceptive
	Taxonomy	0.001	0.001	0.001	0.058	0.02	0.2	0.001	0.001	0.001			Taxonomy	0.003	0.001	0.001	0.121	0.119	0.055	0.001	0.001	0.001
	COGs	0.266	0.001	0.014	0.478	0.465	0.296	0.001	0.023	0.031			COGs	NA	NA	NA	NA	NA	NA	0.011	0.187	0.337
	ARGs	0.191	0.001	0.017	0.592	0.455	0.282	0.001	0.001	0.027			ARGs	NA	NA	NA	0.169	0.065	0.474	0.141	0.008	0.002
	CAZymes	0.015	0.145	0.001	0.055	0.478	0.629	0.002	0.001	0.021			CAZymes	0.545	0.124	0.38	0.022	0.242	0.056	0.682	0.001	0.046
	KEGG	0.001	0.001	0.001	NA	NA	NA						KEGG	0.001	0.001	0.001	NA	NA	NA
C1-Short read	Parameter	Ethnicity	Antibiotic_use	Hormonal_contraceptive	Ethnicity	Antibiotic_use	Hormonal_contraceptive					C1-Short read	Parameter	Ethnicity	Antibiotic_use	Hormonal_contraceptive	Ethnicity	Antibiotic_use	Hormonal_contraceptive
	Taxonomy	0.001	0.001	0.001	0.002	0.054	0.749						Taxonomy	0.001	0.001	0.001	0.002	0.003	0.028
	COGs	0.001	0.001	0.001	0.006	0.071	0.206						COGs	0.001	0.001	0.001	0.104	0.008	0.059
	ARGs	0.001	0.002	0.006	0.022	0.092	0.198						ARGs	0.001	0.027	0.001	0.001	0.243	0.551
	KEGG	0.001	0.016	0.001	0.015	0.242	0.36						KEGG	0.001	0.009	0.001	0.227	0.006	0.059
C2-Short read	Parameter	Ethnicity	Antibiotic_use	Hormonal_contraceptive	Ethnicity	Antibiotic_use	Hormonal_contraceptive					C2-Short read	Parameter	Ethnicity	Antibiotic_use	Hormonal_contraceptive	Ethnicity	Antibiotic_use	Hormonal_contraceptive
	Taxonomy	0.001	0.001	0.001	0.021	0.04	0.107						Taxonomy	0.001	0.001	0.001	0.055	0.013	0.01
	COGs	0.001	0.001	0.001	0.13	0.041	0.579						COGs	0.001	0.001	0.001	0.092	0.1	0.043
	ARGs	0.001	0.016	0.002	0.019	0.144	0.004						ARGs	0.001	0.001	0.001	0.005	0.116	0.007
	KEGG	0.013	0.012	0.001	0.161	0.055	0.819						KEGG	0.001	0.001	0.001	0.169	0.189	0.08

## Sheet: Fig 4
Assembly-based microbiome differential abundance between ethnicities in Fig 4
Cohort 1 (LinDA)																				Cohort 2 (LinDA)
Gut										Saliva										Gut										Saliva
Taxon name	baseMean	log2FoldChange	lfcSE	stat	pvalue	p.fdr	df	Gut		Taxon name	baseMean	log2FoldChange	lfcSE	stat	pvalue	p.fdr	df	Saliva		Taxon name	baseMean	log2FoldChange	lfcSE	stat	pvalue	p.fdr	df	Gut		Taxon name	baseMean	log2FoldChange	lfcSE	stat	pvalue	p.fdr	df	Saliva
Klebsiella aerogenes	29.3477	-0.972712	0.373122	-2.60695	0.0105179	0.0255935	101	High in Black		G_Streptococcus	43603.9	-0.959467	0.258546	-3.71101	0.000782552	0.0108869	32.0113	High in Black		G_Serratia	7.84684	-0.589242	0.24252	-2.42966	0.0168433	0.0352353	103	High in Black		G_Azospirillum	3.12461	0.170968	0.29155	0.586409	0.561988	0.746582	30	Insignificant
G_Escherichia	366.262	-2.19032	0.546513	-4.00781	0.000120123	0.000571889	97.242	High in Black		Streptococcus oralis	7120.16	-1.38066	0.330553	-4.17681	0.00020314	0.00643228	33	High in Black		G_Haemophilus	87.0113	-1.23768	0.363704	-3.40297	0.000961517	0.00336531	99.5285	High in Black		Campylobacter concisus	6333.05	-0.743321	0.442126	-1.68124	0.103099	0.35404	30	Insignificant
G_Haemophilus	229.758	-0.964661	0.291033	-3.3146	0.00127521	0.00429647	101	High in Black		Streptococcus thermophilus	240.684	-0.979483	0.277358	-3.53147	0.00127859	0.0155561	32.0091	High in Black		Haemophilus parainfluenzae	74.5005	-1.27899	0.381679	-3.35096	0.00113827	0.00376665	99.7558	High in Black		G_Pseudomonas	3.93072	1.06157	0.358714	2.95937	0.0059684	0.124043	30	Insignificant
Haemophilus parainfluenzae	217.33	-1.02598	0.301645	-3.40127	0.000962118	0.00351173	101	High in Black		Streptococcus parasanguinis	3715.35	-1.35019	0.288183	-4.68516	4.94845e-05	0.00361237	32.0065	High in Black		Faecalibacterium prausnitzii	81491.4	-0.502703	0.165265	-3.04179	0.0029833	0.00822667	103	High in Black		G_Neisseria	29994.8	-0.733526	0.545955	-1.34357	0.189164	0.430063	30	Insignificant
G_Prevotella	4546.63	-3.45462	0.499488	-6.91633	4.29761e-10	8.89295e-08	101	High in Black		G_Actinomyces	6631.97	-0.98419	0.336819	-2.92202	0.00623354	0.0466638	33	High in Black		G_Streptococcus	500.511	-1.14602	0.204184	-5.61265	1.69297e-07	2.56767e-06	103	High in Black		Neisseria flavescens	1542.82	0.592836	0.765546	0.774396	0.444757	0.642427	30	Insignificant
G_Streptococcus	1512.68	-1.20405	0.241081	-4.99438	2.47705e-06	2.71237e-05	101	High in Black		G_Veillonella	30950.4	-1.10474	0.318897	-3.46424	0.00149407	0.0172211	33	High in Black		Streptococcus oralis	10.8561	-0.345861	0.137022	-2.52413	0.0131252	0.0287805	103	High in Black		Neisseria meningitidis	2301.59	0.0166948	0.492532	0.0338959	0.973185	0.989495	30	Insignificant
Streptococcus oralis	27.3443	-0.643498	0.138213	-4.65585	9.83916e-06	8.25227e-05	101	High in Black		Veillonella parvula	4751.91	-1.52486	0.343265	-4.44223	9.44238e-05	0.00413576	33	High in Black		Streptococcus salivarius	119.314	-1.62313	0.272315	-5.9605	3.5538e-08	7.18657e-07	103	High in Black		Neisseria mucosa	925.686	-0.0913241	0.627813	-0.145464	0.885318	0.938198	30	Insignificant
Streptococcus salivarius	310.743	-1.28725	0.325997	-3.94865	0.000145567	0.000650597	101	High in Black		Veillonella dispar	12889.3	-1.70833	0.384523	-4.44273	9.42877e-05	0.00413576	33	High in Black		Streptococcus pneumoniae	11.0531	-0.533977	0.153497	-3.47874	0.000739593	0.00274706	103	High in Black		G_Serratia	26.978	-0.231326	0.43697	-0.529387	0.600433	0.775027	30	Insignificant
Streptococcus parasanguinis	138.93	-1.57109	0.325435	-4.82767	4.91851e-06	4.48814e-05	101	High in Black		Streptococcus infantis	4861.25	-1.00449	0.314175	-3.19723	0.00305526	0.0271722	33	High in Black		Streptococcus parasanguinis	52.2149	-1.41691	0.227575	-6.22612	1.0496e-08	2.72897e-07	103	High in Black		Serratia marcescens	17.1053	-0.354682	0.455304	-0.779	0.442081	0.642427	30	Insignificant
Clostridium leptum	1424.77	-1.76838	0.294682	-6.001	3.08783e-08	1.12706e-06	101	High in Black		Prevotella salivae	10095.7	-1.34796	0.464742	-2.90045	0.00658417	0.0466638	33	High in Black		Enterococcus faecalis	57.1708	-0.577266	0.234182	-2.46503	0.0153534	0.0324921	103	High in Black		G_Haemophilus	26322.6	-0.945678	0.414527	-2.28134	0.0297951	0.201476	30	Insignificant
G_Actinomyces	70.9676	-0.807535	0.165736	-4.87243	4.09628e-06	4.07766e-05	101	High in Black		Prevotella histicola	32310.2	-2.16856	0.569322	-3.80902	0.000576602	0.0108869	33	High in Black		G_Actinomyces	26.1377	-0.575571	0.112954	-5.09565	1.58164e-06	1.35766e-05	103	High in Black		Haemophilus parainfluenzae	23681.4	-0.924309	0.422122	-2.18967	0.036461	0.201476	30	Insignificant
Bifidobacterium breve	28.6322	-1.25188	0.426132	-2.93778	0.00409563	0.0108065	101	High in Black		Prevotella sp. C561	15887.3	-1.99653	0.478484	-4.17262	0.000205598	0.00643228	33	High in Black		Bifidobacterium longum	63.922	-1.83252	0.493477	-3.71348	0.000332159	0.00140239	103	High in Black		Aggregatibacter segnis	817.224	-1.12383	0.391282	-2.87219	0.00741331	0.124043	30	Insignificant
Bacteroides zoogleoformans	17.364	-2.11462	0.627628	-3.36922	0.00106838	0.00371389	101	High in Black		Prevotella sp. oral taxon 313	7532.65	-2.07699	0.547598	-3.79292	0.00060319	0.0108869	33	High in Black		Bifidobacterium adolescentis	6341.59	-1.76147	0.57457	-3.06572	0.00277311	0.00776472	103	High in Black		Chlamydia trachomatis	756.564	-0.541596	0.586336	-0.923696	0.363015	0.617465	30	Insignificant
Prevotella buccae	51.9745	-2.53886	0.624719	-4.064	9.55656e-05	0.000477159	101	High in Black		Prevotella jejuni	9152.76	-1.62809	0.525633	-3.09739	0.00396939	0.0321961	33	High in Black		Bacteroides ovatus	23245	-1.91637	0.307708	-6.22787	1.04115e-08	2.72897e-07	103	High in Black		G_Bacteroides	1048.03	0.0196277	0.104624	0.187603	0.852494	0.932294	29	Insignificant
Prevotella melaninogenica	39.2447	-0.678482	0.170114	-3.9884	0.000126026	0.00058723	101	High in Black		Veillonella sp. T11011-6	4997.59	-2.64932	0.437035	-6.06203	8.03868e-07	0.000176047	33	High in Black		G_Veillonella	112.721	-1.61609	0.186191	-8.67977	7.72678e-14	1.40627e-11	99.8967	High in Black		Bacteroides fragilis	64.4057	0.149685	0.11043	1.35547	0.185384	0.430063	30	Insignificant
G_Veillonella	191.982	-1.13544	0.268086	-4.23533	5.04456e-05	0.000283271	101	High in Black		G_Roseburia	95.4492	0.652414	0.164532	3.96527	0.000371274	0.0101636	33	High in White		Eubacterium siraeum	1087.27	-1.34548	0.455771	-2.95211	0.00390907	0.0104625	103	High in Black		Bacteroides thetaiotaomicron	122.164	0.0317242	0.219381	0.144608	0.885987	0.938198	30	Insignificant
Veillonella parvula	62.5257	-1.62356	0.322425	-5.03547	2.08765e-06	2.40629e-05	101	High in Black		Butyrivibrio crossotus	6.28517	0.735833	0.199214	3.69367	0.000795392	0.0108869	33	High in White		Veillonella atypica	17.9066	-1.1358	0.195179	-5.81928	7.1204e-08	1.1781e-06	100.205	High in Black		Bacteroides uniformis	67.1667	-0.017985	0.167997	-0.107056	0.915457	0.950519	30	Insignificant
G_Rothia	88.127	-0.469602	0.144199	-3.25661	0.00153555	0.00509524	101	High in Black		G_Odoribacter	42.1568	0.441983	0.143704	3.07565	0.00420038	0.0328529	33	High in White		Veillonella dispar	26.6969	-1.78687	0.256541	-6.96524	3.52578e-10	2.13897e-08	99.9816	High in Black		Bacteroides vulgatus	111.111	0.486367	0.204712	2.37586	0.0243322	0.201294	29	Insignificant
Eubacterium siraeum	2942.11	-2.16616	0.546719	-3.9621	0.000138651	0.000632595	101	High in Black		Roseburia inulinivorans	48.5156	0.662189	0.203343	3.25652	0.00261146	0.0259959	33	High in White		Corynebacterium durum	5.51653	-0.422079	0.158551	-2.66211	0.00901101	0.0221622	103	High in Black		G_Prevotella	32626.7	-0.297111	0.3401	-0.8736	0.389276	0.617955	30	Insignificant
Veillonella atypica	26.4304	-0.63248	0.221553	-2.85475	0.00522736	0.0136285	101	High in Black		Anaerostipes hadrus	34.2512	0.693729	0.178159	3.89387	0.000454277	0.0108869	33	High in White		Alistipes finegoldii	12790.6	-2.61034	0.500432	-5.21617	9.48772e-07	9.08823e-06	103	High in Black		G_Roseburia	60.6931	0.676459	0.234823	2.88071	0.00725867	0.124043	30	Insignificant
Veillonella dispar	56.0361	-1.54672	0.283092	-5.46367	3.36672e-07	6.14426e-06	101	High in Black		Haemophilus sputorum	813.848	1.44559	0.390342	3.70339	0.000774225	0.0108869	33	High in White		G_Faecalibacterium	19526.9	-0.871915	0.257986	-3.3797	0.00102589	0.00352287	103	High in Black		Faecalibacterium prausnitzii	300.57	0.183455	0.186978	0.981161	0.33436	0.58513	30	Insignificant
Rothia mucilaginosa	24.1372	-0.633834	0.155545	-4.07493	9.17951e-05	0.000477159	101	High in Black		Eubacterium sp. CAG_180	18.5358	0.608753	0.161258	3.77503	0.000634129	0.0108869	33	High in White		Dialister invisus	511.21	-2.22082	0.850272	-2.61189	0.0103494	0.0241608	103	High in Black		Fusobacterium periodonticum	20155.6	-0.781472	0.467411	-1.67192	0.105298	0.354893	29	Insignificant
Dysgonomonas capnocytophagoides	17.3564	-1.12556	0.447124	-2.51735	0.0133965	0.0305609	101	High in Black		Eubacterium sp. CAG_252	16.4424	0.475901	0.1266	3.75909	0.000662992	0.0108869	33	High in White		G_Alistipes	22403.2	-1.28393	0.235236	-5.45807	3.33984e-07	4.67577e-06	103	High in Black		Acidaminococcus	13.62	0.16789	0.190024	0.883523	0.383979	0.617955	30	Insignificant
Actinomyces graevenitzii	28.1277	-0.443639	0.1926	-2.30341	0.023305	0.047699	101	High in Black		Eubacterium sp. CAG_38	29.3924	0.636807	0.175987	3.61849	0.000979329	0.0126161	33	High in White		Bacteroides salyersiae	693.484	-2.01341	0.497659	-4.04576	0.000100988	0.000483678	103	High in Black		G_Ruminococcus	104.48	0.287658	0.131423	2.18879	0.0365315	0.201476	30	Insignificant
Streptococcus infantis	18.4727	-0.681953	0.160962	-4.23674	5.01779e-05	0.000283271	101	High in Black		Roseburia sp. CAG_303	18.1446	0.350013	0.121133	2.88949	0.00676931	0.0466638	33	High in White		G_Oscillibacter	1898.83	-0.503025	0.177092	-2.84048	0.00542953	0.0141168	103	High in Black		G_Streptococcus	43201.1	-0.0996421	0.283557	-0.3514	0.727744	0.871592	30	Insignificant
Alloprevotella tannerae	25.5076	-0.605141	0.178697	-3.38641	0.00101007	0.00362631	101	High in Black		Bacteroides coprocola CAG_162	3.69449	0.680254	0.235965	2.88286	0.00688381	0.0466638	33	High in White		Actinomyces oris	19.1535	-0.861674	0.110574	-7.79273	5.45821e-12	4.96697e-10	103	High in Black		Streptococcus oralis	3701.01	0.410775	0.307328	1.3366	0.191402	0.430063	30	Insignificant
G_Collinsella	1913.8	-1.99021	0.580681	-3.42737	0.000883006	0.00333411	101	High in Black		Clostridiales bacterium KLE1615	17.4009	0.614088	0.178578	3.43875	0.00160108	0.0175319	33	High in White		uncultured Blautia sp.	4900.35	-0.423783	0.135284	-3.13256	0.00225661	0.00653717	103	High in Black		Streptococcus salivarius	6765.25	-1.25254	0.418276	-2.99454	0.00546458	0.124043	29.9992	Insignificant
Hungatella hathewayi	1351.93	-0.927859	0.271722	-3.41474	0.000920485	0.00341672	101	High in Black		Blautia sp. N6H1-15	7.10408	0.579872	0.173513	3.34195	0.0020788	0.021679	33	High in White		Veillonella tobetsuensis	8.4358	-0.705112	0.175594	-4.01559	0.000112819	0.000526491	103	High in Black		Streptococcus pneumoniae	2799.8	0.53491	0.233425	2.29157	0.029124	0.201476	30	Insignificant
Prevotella copri	9980.38	-2.28013	0.674733	-3.37931	0.00103377	0.00365153	101	High in Black		Anaeromassilibacillus sp. An200	8.22806	0.672123	0.210598	3.1915	0.00310185	0.0271722	33	High in White		Alistipes sp. CAG_29	4481.14	-3.51661	0.687816	-5.11272	1.47176e-06	1.3393e-05	103	High in Black		Streptococcus parasanguinis	4972.81	-0.278994	0.409413	-0.681449	0.500814	0.695788	30	Insignificant
Oribacterium sinus	27.7564	-0.448093	0.130049	-3.44558	0.000831465	0.00322448	101	High in Black		Elusimicrobium sp. An273	8.64499	0.564677	0.174814	3.23016	0.00286067	0.0271722	32.0037	High in White		Faecalibacterium sp. CAG_74	682.114	-2.35152	0.502421	-4.68039	8.74741e-06	5.52083e-05	103	High in Black		Enterococcus faecalis	2346.35	-0.143462	0.265305	-0.540746	0.592812	0.770656	29	Insignificant
G_Odoribacter	1928.1	-1.78954	0.553068	-3.23566	0.00164123	0.00536463	101	High in Black		Prevotella sp. 885	42.8279	0.739348	0.258278	2.8626	0.00724461	0.0466638	33	High in White		Oscillibacter sp. CAG_241	661.306	-2.08242	0.464432	-4.4838	1.90927e-05	0.000108166	103	High in Black		G_Clostridium	710.155	0.0815814	0.301965	0.270168	0.788881	0.897352	30	Insignificant
Prevotella stercorea	149.711	-2.55427	0.600093	-4.25646	4.65724e-05	0.000283271	101	High in Black		Candidatus Gracilibacteria bacterium	186.096	3.74173	0.775652	4.82398	3.09581e-05	0.00338991	33	High in White		Firmicutes bacterium CAG_129	2591.1	-1.30265	0.413145	-3.153	0.00211747	0.00631769	103	High in Black		G_Actinomyces	4839.8	-0.0748089	0.206993	-0.361409	0.720327	0.871592	30	Insignificant
Paraprevotella clara	98.1623	-2.72771	0.639828	-4.2632	4.53982e-05	0.000283271	101	High in Black		Ruminococcus sp. AF46-10NS	20.028	0.521231	0.166604	3.12856	0.00365926	0.0308222	33	High in White		Alistipes ihumii	628.551	-2.50503	0.559541	-4.47694	1.96126e-05	0.000108166	103	High in Black		Schaalia odontolytica	2460.08	0.187146	0.391531	0.477986	0.636244	0.804142	29	Insignificant
Prevotella histicola	35.9334	-0.92622	0.209734	-4.41616	2.5261e-05	0.00017288	101	High in Black		Ruminococcus sp. AM28-13	4.81252	0.755764	0.263766	2.86528	0.00719587	0.0466638	33	High in White		Faecalibacterium sp. CAG_74_58_120	1001.68	-1.73929	0.372461	-4.66971	9.13061e-06	5.53924e-05	103	High in Black		Bifidobacterium longum	2.29528	0.779589	0.903154	0.863185	0.394884	0.61956	30	Insignificant
Actinomyces oris	68.1781	-0.977976	0.186757	-5.23662	9.58816e-07	1.39987e-05	96.3506	High in Black		G_Neisseria	14600.5	1.03578	0.695349	1.48958	0.145831	0.253469	33	Insignificant		Ruminococcaceae bacterium	1392.93	-1.01133	0.377838	-2.67662	0.00865463	0.0215773	103	High in Black		Bifidobacterium adolescentis	36.6313	0.192016	0.125957	1.52445	0.138228	0.387037	29	Insignificant
Alistipes indistinctus	1027.08	-2.96134	0.532037	-5.56604	2.15292e-07	4.7149e-06	101	High in Black		Neisseria cinerea	119.384	1.66811	0.652558	2.55626	0.015369	0.0635059	33	Insignificant		Coprobacter sp.	85.8214	-3.11541	0.535413	-5.81871	6.74965e-08	1.1781e-06	103	High in Black		Streptococcus mitis	8775.19	0.5342	0.335237	1.5935	0.121532	0.381359	30	Insignificant
Alloprevotella rava	13.152	-0.320291	0.13796	-2.32163	0.0222614	0.0464309	101	High in Black		Neisseria flavescens	562.338	1.79117	0.794583	2.25423	0.0309431	0.101429	33	Insignificant		Oscillibacter sp.	949.808	-2.00111	0.375254	-5.33268	5.75524e-07	5.81918e-06	103	High in Black		Bacteroides eggerthii	56.2177	-0.496114	0.366692	-1.35294	0.186182	0.430063	30	Insignificant
Actinomyces sp. ICM47	58.0985	-0.645123	0.202476	-3.18616	0.00191855	0.00608932	101	High in Black		Neisseria meningitidis	1036.32	1.15301	0.607903	1.8967	0.0666498	0.143101	33	Insignificant		G_Neisseria	12.0594	0.308482	0.108482	2.84361	0.00538029	0.0141168	103	High in White		Bacteroides ovatus	77.3038	-0.301777	0.145305	-2.07685	0.0464772	0.234968	30	Insignificant
Actinomyces sp. ICM58	23.3879	-0.841138	0.180989	-4.64746	1.0174e-05	8.25227e-05	101	High in Black		Neisseria mucosa	1349.1	-0.0553356	0.713723	-0.0775309	0.938669	0.956133	33	Insignificant		Neisseria flavescens	1.52869	0.380208	0.146352	2.59791	0.0107912	0.0248608	100.268	High in White		Alistipes putredinis	25.66	-0.068901	0.198498	-0.347111	0.730931	0.871592	30	Insignificant
Alistipes sp. CAG_435	8.65425	-0.85087	0.353451	-2.40732	0.0178855	0.0391693	101	High in Black		Neisseria sicca	430.279	1.30281	0.649925	2.00455	0.0532728	0.133312	33	Insignificant		Chlamydia trachomatis	83.6664	1.12493	0.437239	2.57281	0.0115124	0.0258674	103	High in White		Prevotella intermedia	4984.14	-0.657068	0.265831	-2.47175	0.0195581	0.197754	29	Insignificant
Bacteroides sp. CAG_598	30.0504	-2.51784	0.47614	-5.28803	7.18203e-07	1.12347e-05	101	High in Black		Citrobacter freundii	17.1663	0.179661	0.331747	0.541562	0.591758	0.706718	33	Insignificant		Bacteroides vulgatus	15069.4	1.366	0.364085	3.75187	0.000290455	0.00125864	103	High in White		Prevotella melaninogenica	65078.1	-1.0803	0.369313	-2.92517	0.00662221	0.124043	29	Insignificant
Clostridium sp. CAG_1024	242.745	-1.63985	0.320753	-5.11251	1.51201e-06	1.90483e-05	101	High in Black		Klebsiella aerogenes	108.089	-1.56002	1.27474	-1.22379	0.229696	0.359311	33	Insignificant		G_Prevotella	490.131	2.52775	0.772031	3.27415	0.00144368	0.00453018	103	High in White		Neisseria subflava	2211.31	0.146604	0.642099	0.228321	0.820946	0.91105	30	Insignificant
Clostridium sp. CAG_138	816.647	-1.26955	0.489724	-2.59238	0.0109442	0.0260519	101	High in Black		G_Escherichia	11.8106	-0.0882348	0.414744	-0.212745	0.832834	0.889711	33	Insignificant		G_Roseburia	2060.18	1.33602	0.387085	3.4515	0.000809752	0.0029475	103	High in White		G_Veillonella	33451.1	-0.445021	0.222285	-2.00203	0.0547132	0.26913	29	Insignificant
Clostridium sp. CAG_349	143.662	-1.67822	0.438738	-3.82512	0.000226502	0.000992079	101	High in Black		G_Serratia	14.3832	1.27377	0.65716	1.9383	0.0614484	0.138734	32.0088	Insignificant		Fusobacterium periodonticum	22.4253	0.317905	0.136886	2.3224	0.0221783	0.0453534	103	High in White		G_Rothia	26447	0.0832333	0.549323	0.15152	0.88058	0.938198	30	Insignificant
Clostridium sp. CAG_510	159.061	-0.815628	0.3117	-2.61671	0.0102409	0.0251996	101	High in Black		Serratia liquefaciens	8.22208	1.24864	0.656347	1.90241	0.0661486	0.143101	32.0056	Insignificant		G_Clostridium	9325.57	1.0017	0.151165	6.62656	1.6042e-09	7.29913e-08	103	High in White		Ruminococcus gnavus	57.1131	0.135922	0.342979	0.396297	0.694691	0.865985	30	Insignificant
Eubacterium sp. CAG_202	68.4289	-1.46355	0.49635	-2.94862	0.00396578	0.0105915	101	High in Black		Photobacterium phosphoreum	0.577706	-2.76904	1.20708	-2.294	0.0282912	0.096809	33	Insignificant		Neisseria subflava	1.4392	0.298982	0.12675	2.35882	0.0202196	0.0418179	103	High in White		G_Coprococcus	56.6997	0.527029	0.418813	1.25839	0.217957	0.467405	30	Insignificant
Eubacterium sp. CAG_86	517.421	-1.40792	0.549994	-2.55989	0.0120283	0.0277285	96.1569	High in Black		G_Haemophilus	19307.9	-0.187494	0.365901	-0.512416	0.611772	0.71265	33	Insignificant		Bilophila wadsworthia	2158.01	1.26908	0.285403	4.44664	2.20789e-05	0.000118187	103	High in White		Coprococcus eutactus	12.0814	0.473459	0.198865	2.38081	0.0238247	0.201294	30	Insignificant
Oscillibacter sp. CAG_241	1008.43	-1.15383	0.461852	-2.49827	0.0140939	0.0318202	101	High in Black		Haemophilus influenzae	1904.56	0.0421572	0.368703	0.114339	0.909662	0.935286	33	Insignificant		Bacteroides stercoris	3372.45	2.60056	0.552135	4.71001	7.76362e-06	5.23326e-05	103	High in White		Azospirillum sp.	1.37977	0.230392	0.321586	0.716423	0.479271	0.67618	30	Insignificant
Prevotella sp. CAG_1092	52.7669	-2.43021	0.449499	-5.40648	4.31459e-07	7.26843e-06	101	High in Black		Haemophilus parainfluenzae	17018.8	-0.136198	0.375254	-0.362949	0.718958	0.803325	33	Insignificant		Prevotella pallens	19.3906	0.633974	0.176571	3.59047	0.000507451	0.00200774	103	High in White		Bilophila wadsworthia	290.009	-0.0493386	0.141632	-0.348356	0.730089	0.871592	29	Insignificant
Prevotella sp. CAG_279	43.4364	-1.54487	0.657106	-2.35102	0.0206643	0.0439367	101	High in Black		Aggregatibacter aphrophilus	520.302	0.764872	0.371526	2.05873	0.0474853	0.129991	33	Insignificant		Alloprevotella tannerae	7.55777	0.891328	0.3018	2.95338	0.00389431	0.0104625	103	High in White		Eubacterium eligens	39.5898	0.0531108	0.142088	0.373789	0.71119	0.871592	30	Insignificant
Prevotella sp. CAG_386	64.9838	-2.9061	0.561524	-5.17537	1.15988e-06	1.58758e-05	101	High in Black		Chlamydia trachomatis	221.633	-0.78596	0.348856	-2.25296	0.0310307	0.101429	33	Insignificant		Roseburia intestinalis	881.774	1.74592	0.325128	5.36996	4.8988e-07	5.57239e-06	103	High in White		Eubacterium rectale	67.4913	0.100344	0.0944319	1.06261	0.296439	0.550529	30	Insignificant
Prevotella sp. CAG_732	43.7185	-1.98479	0.436992	-4.54193	1.54581e-05	0.000120904	101	High in Black		G_Bacteroides	1647.1	0.191582	0.180128	1.06359	0.295236	0.433938	33	Insignificant		Prevotella salivae	12.4657	0.730955	0.218915	3.33899	0.00117141	0.00380707	103	High in White		Eubacterium siraeum	14.6458	0.317183	0.147904	2.14452	0.0402121	0.215253	30	Insignificant
Prevotella sp. CAG_873	19.9677	-1.46878	0.464449	-3.16243	0.0020665	0.0062856	101	High in Black		Bacteroides fragilis	92.8298	0.20674	0.186113	1.11083	0.27467	0.414141	33	Insignificant		Oribacterium sinus	25.5493	0.282265	0.0885048	3.18926	0.00189008	0.00583041	103	High in White		Veillonella atypica	6349.88	-0.094326	0.43542	-0.216632	0.829961	0.915473	30	Insignificant
Firmicutes bacterium CAG_170	2277.19	-0.61592	0.268051	-2.29777	0.0236369	0.0479305	101	High in Black		Bacteroides thetaiotaomicron	89.8525	0.200717	0.382462	0.524802	0.603229	0.71265	33	Insignificant		G_Akkermansia	123.58	2.31191	0.743763	3.10839	0.00243206	0.00691618	103	High in White		Veillonella dispar	12891.5	-0.680825	0.310935	-2.18961	0.0364662	0.201476	30	Insignificant
Firmicutes bacterium CAG_194	473.488	-1.19198	0.43677	-2.72909	0.00749294	0.0188616	101	High in Black		Bacteroides uniformis	86.1846	0.255132	0.241954	1.05447	0.299564	0.434468	32.0058	Insignificant		Akkermansia muciniphila	103.027	2.00349	0.639751	3.13167	0.00226287	0.00653717	103	High in White		Blautia obeum	65.0426	0.266563	0.185063	1.44039	0.160112	0.416291	30	Insignificant
Butyrivibrio crossotus CAG_259	107.199	-1.22035	0.438088	-2.78564	0.00638101	0.0162493	101	High in Black		Bacteroides vulgatus	181.223	-0.0533852	0.221255	-0.241284	0.810828	0.874735	33	Insignificant		Roseburia faecis	340.751	2.21122	0.486369	4.54638	1.4924e-05	8.76184e-05	103	High in White		Rothia mucilaginosa	9120.51	-0.020968	0.574445	-0.0365013	0.971124	0.989495	30	Insignificant
Prevotella stercorea CAG_629	43.4163	-3.17456	0.536843	-5.91338	4.59e-08	1.43602e-06	101	High in Black		G_Prevotella	34935.5	-0.837439	0.336351	-2.48978	0.0179958	0.071656	33	Insignificant		Bacteroides coprocola	9.62371	2.54164	0.468669	5.42311	3.8896e-07	5.05648e-06	103	High in White		Parabacteroides merdae	75.005	0.0751005	0.129682	0.579112	0.566837	0.747568	30	Insignificant
Streptococcus sp. 263_SSPC	31.4855	-0.553346	0.176185	-3.14072	0.00221105	0.00642888	101	High in Black		Faecalibacterium prausnitzii A2-165	424.423	0.285873	0.211233	1.35335	0.185423	0.30532	32.0125	Insignificant		Prevotella nanceiensis	11.9051	0.59004	0.175212	3.36757	0.00106735	0.00359738	103	High in White		Bacteroides stercoris	77.7644	0.548751	0.19136	2.86764	0.00749709	0.124043	30	Insignificant
Eisenbergiella massiliensis	629.434	-1.55442	0.386826	-4.0184	0.000112965	0.000549763	101	High in Black		Fusobacterium periodonticum	7709.9	-0.610867	0.457132	-1.3363	0.190592	0.31149	33	Insignificant		Paraprevotella clara	16.7805	3.2699	0.544784	6.00219	2.93903e-08	6.6863e-07	103	High in White		Bacteroides caccae	38.2643	-0.157122	0.131147	-1.19806	0.240273	0.475323	30	Insignificant
Azospirillum sp. 51_20	31.3711	-1.73475	0.456143	-3.80308	0.000244859	0.00105145	101	High in Black		G_Ruminococcus	190.577	0.408222	0.147999	2.75826	0.00940121	0.0532373	33	Insignificant		Prevotella histicola	11.2148	1.08496	0.275376	3.93992	0.000148613	0.000659696	103	High in White		Actinomyces graevenitzii	3509.55	-0.150102	0.587284	-0.255586	0.800015	0.901758	30	Insignificant
Eubacterium sp. 36_13	614.608	-1.10858	0.470251	-2.35742	0.0204338	0.0438725	95.92	High in Black		Streptococcus salivarius	5454.3	-1.15183	0.51303	-2.24515	0.0315783	0.101701	33	Insignificant		Prevotella sp. C561	7.89387	0.948125	0.175507	5.40219	4.25978e-07	5.16853e-06	103	High in White		uncultured Clostridium sp.	142.398	0.296977	0.135149	2.19739	0.035852	0.201476	30	Insignificant
Eubacterium sp. 45_250	843.761	-1.52531	0.61685	-2.47274	0.0150781	0.0333547	101	High in Black		Enterococcus faecalis	2521.98	-0.321028	0.360312	-0.890973	0.379394	0.509738	33	Insignificant		Prevotella sp. oral taxon 313	4.11255	0.691841	0.175257	3.94757	0.000144549	0.000657698	103	High in White		Prevotella pallens	29177.7	-0.422344	0.442848	-0.953701	0.348117	0.597711	29	Insignificant
Oscillibacter sp. CAG_241_62_21	1276.89	-1.24481	0.442974	-2.81013	0.00594799	0.0153248	101	High in Black		Enterococcus faecium	39.1673	-0.0647585	0.327377	-0.197811	0.844407	0.893358	33	Insignificant		Prevotella sp. ICM33	14.498	1.04238	0.298546	3.49151	0.000708704	0.00268717	103	High in White		Corynebacterium durum	954.175	-0.353704	0.826242	-0.428087	0.671645	0.843031	30	Insignificant
Firmicutes bacterium CAG_194_44_15	872.696	-1.0531	0.332533	-3.16691	0.00203774	0.00628541	101	High in Black		G_Clostridium	452.036	0.162591	0.162276	1.00194	0.323661	0.46328	33	Insignificant		Prevotella jejuni	3.38517	0.297646	0.118141	2.5194	0.013292	0.0287994	103	High in White		Streptococcus infantis	3928.55	0.124249	0.411373	0.302036	0.764709	0.888351	30	Insignificant
Ruminococcaceae bacterium	2361.11	-1.59534	0.264795	-6.0248	2.77149e-08	1.12706e-06	101	High in Black		Clostridium leptum	13.8885	0.350291	0.178181	1.96593	0.0577662	0.137509	33	Insignificant		Alistipes sp. CAG_435	3.98084	2.48424	0.530936	4.67898	8.79693e-06	5.52083e-05	103	High in White		Alloprevotella tannerae	1476.24	0.289059	1.0178	0.284003	0.778359	0.891083	30	Insignificant
Clostridiales bacterium	8572.18	-0.638124	0.246733	-2.58629	0.011127	0.0262023	101	High in Black		G_Bifidobacterium	28.4342	0.162053	0.334594	0.484328	0.631352	0.731567	33	Insignificant		Bacteroides sp. CAG_462	22.8306	1.62368	0.513143	3.16419	0.00204467	0.00620217	103	High in White		Gemella sanguinis	5344.7	-0.678021	0.39809	-1.70319	0.0988736	0.346058	30	Insignificant
Blautia sp. N6H1-15	85.242	-0.861735	0.372234	-2.31503	0.0226343	0.0467634	101	High in Black		Bifidobacterium adolescentis	28.8189	0.0779305	0.237959	0.327496	0.745362	0.820272	33	Insignificant		Dialister sp. CAG_486	10.8791	2.44879	0.496856	4.92858	3.17779e-06	2.31343e-05	103	High in White		Eubacterium sulci	12124.5	-0.459036	0.559148	-0.820955	0.418369	0.624719	29	Insignificant
Bacteroides togonis	41.141	-1.44267	0.46701	-3.08916	0.00259278	0.00727972	101	High in Black		Bifidobacterium breve	5.29584	0.911203	0.583124	1.56262	0.127681	0.231093	33	Insignificant		Eubacterium sp. CAG_115	83.9493	2.08234	0.794115	2.62222	0.0100604	0.0240919	103	High in White		Leptotrichia wadei	1235.81	0.573882	0.699995	0.819837	0.418775	0.624719	30	Insignificant
Oscillibacter sp.	1718.47	-1.42297	0.45104	-3.15487	0.0021158	0.00634741	101	High in Black		Bifidobacterium pseudocatenulatum D2CA	37.4961	-0.272602	0.310099	-0.87908	0.385715	0.51507	33	Insignificant		Eubacterium sp. CAG_202	17.493	1.06724	0.404656	2.6374	0.00964859	0.0234139	103	High in White		uncultured Bacteroides sp.	40.2569	-0.397709	0.278239	-1.42938	0.163227	0.416346	30	Insignificant
Anaeromassilibacillus sp. An200	376.779	-1.16185	0.256638	-4.5272	1.63802e-05	0.000123699	101	High in Black		Streptococcus mitis	13158.2	-0.820471	0.316884	-2.58918	0.0142031	0.0601497	33	Insignificant		Eubacterium sp. CAG_251	30.401	1.73779	0.527133	3.29668	0.00134298	0.00428811	103	High in White		Prevotella copri	359.879	0.196742	0.225457	0.872636	0.389793	0.617955	30	Insignificant
Prevotella sp. 885	162.558	-1.82693	0.430881	-4.23998	4.95683e-05	0.000283271	101	High in Black		Bacteroides eggerthii	29.5591	-0.144733	0.22554	-0.64172	0.525624	0.654043	32.0104	Insignificant		Prevotella sp. CAG_1185	11.743	2.13003	0.858214	2.48193	0.0146842	0.0314415	103	High in White		uncultured Ruminococcus sp.	150.683	0.0208287	0.156634	0.132977	0.895099	0.941665	30	Insignificant
Candidatus Saccharibacteria bacterium	21.4795	-0.4357	0.167595	-2.59972	0.0107275	0.0258167	101	High in Black		Bacteroides ovatus	103.905	0.110889	0.18853	0.588179	0.560416	0.68184	33	Insignificant		Prevotella sp. CAG_386	12.8358	3.25097	0.800762	4.05984	0.000100047	0.000483678	96.2219	High in White		Roseburia intestinalis	29.0202	0.404541	0.279345	1.44817	0.15794	0.416291	30	Insignificant
Veillonella sp. T11011-6	19.4716	-1.88646	0.281667	-6.69749	1.21821e-09	8.89295e-08	101	High in Black		Alistipes putredinis	36.8848	0.166225	0.235069	0.707134	0.4846	0.624279	32.0107	Insignificant		Prevotella sp. CAG_732	32.3965	2.43105	0.713132	3.40898	0.000949736	0.00336531	97.4358	High in White		Megasphaera micronuciformis	7345.45	-0.0639556	0.444738	-0.143805	0.886649	0.938198	29	Insignificant
Prevotella sp. MGM1	175.551	-2.85238	0.423781	-6.73079	1.04035e-09	8.89295e-08	101	High in Black		Bacteroides zoogleoformans	67.7386	-0.204954	0.392825	-0.521745	0.605333	0.71265	33	Insignificant		Ruminococcus sp. CAG_379	6.46705	2.41615	0.485251	4.97918	2.57594e-06	1.95342e-05	103	High in White		Alistipes finegoldii	37.5291	-0.0607797	0.202642	-0.299937	0.766294	0.888351	30	Insignificant
Clostridia bacterium	4053.81	-0.973895	0.322033	-3.02421	0.00316077	0.00865262	101	High in Black		Prevotella buccae	447.504	-0.178745	0.275094	-0.649759	0.520346	0.653789	33	Insignificant		Ruminococcus sp. CAG_563	28.2096	1.54491	0.439181	3.51772	0.000649105	0.00251355	103	High in White		G_Faecalibacterium	84.0935	0.038237	0.134666	0.28394	0.778474	0.891083	29	Insignificant
Prevotella sp. Marseille-P4119	72.4241	-3.01009	0.489377	-6.15087	1.55854e-08	8.53301e-07	101	High in Black		Prevotella melaninogenica	77492.9	-0.761498	0.479286	-1.58882	0.121638	0.225752	33	Insignificant		Proteobacteria bacterium CAG_495	6.66382	2.26902	0.868789	2.61171	0.0103546	0.0241608	103	High in White		Dialister invisus	152.419	-0.311269	0.377273	-0.825051	0.415855	0.624719	30	Insignificant
Sutterella sp. AM11-39	37.2995	-2.84098	0.572781	-4.95997	2.85676e-06	2.97919e-05	101	High in Black		Neisseria subflava	1276.59	1.59384	0.826917	1.92744	0.0625688	0.139822	33	Insignificant		Firmicutes bacterium CAG_176	84.9572	2.26372	0.525079	4.31119	3.72677e-05	0.000188898	103	High in White		Prevotella shahii	1429.22	0.860021	0.713125	1.20599	0.237247	0.474495	30	Insignificant
G_Bacteroides	98359.1	1.41745	0.452848	3.13008	0.0022852	0.00649948	101	High in White		G_Rothia	24433.3	-0.427605	0.468605	-0.912507	0.36812	0.507034	33	Insignificant		Firmicutes bacterium CAG_460	4.4529	2.85231	0.534444	5.33697	5.64975e-07	5.81918e-06	103	High in White		Prevotella salivae	9330.42	-0.256904	0.357168	-0.719282	0.477533	0.67618	30	Insignificant
Bacteroides thetaiotaomicron	1983.25	1.70698	0.420114	4.06314	9.58676e-05	0.000477159	101	High in White		Ruminococcus gnavus	57.8639	0.600948	0.294842	2.03821	0.0496092	0.131961	33	Insignificant		Paraprevotella clara CAG_116	9.54831	3.98942	0.635191	6.28067	8.14856e-09	2.72897e-07	103	High in White		Oribacterium sinus	4951.16	-0.795696	0.380629	-2.09048	0.0451497	0.234779	30	Insignificant
Bacteroides uniformis	6516.36	1.71194	0.514974	3.32433	0.00123582	0.00422881	101	High in White		G_Coprococcus	47.0723	0.322427	0.201875	1.59716	0.119763	0.224172	33	Insignificant		Prevotella copri CAG_164	7.78307	3.16688	1.2506	2.53229	0.0128414	0.0285016	103	High in White		G_Alistipes	70.4491	0.087483	0.153051	0.571594	0.571855	0.74876	30	Insignificant
Bacteroides vulgatus	6079.12	2.24978	0.476885	4.71764	7.68005e-06	6.72772e-05	101	High in White		Coprococcus eutactus	22.952	0.390656	0.176721	2.21058	0.034331	0.104424	32.0123	Insignificant		Leptotrichia sp. oral taxon 215	1.29156	0.461966	0.178877	2.58259	0.0112108	0.0255046	103	High in White		G_Akkermansia	38.2114	0.40354	0.135277	2.98307	0.00573627	0.124043	29	Insignificant
Faecalibacterium prausnitzii A2-165	54041.6	0.894547	0.257021	3.48045	0.000740617	0.002949	101	High in White		Eubacterium eligens	61.036	0.481678	0.206302	2.33482	0.0257847	0.091659	33	Insignificant		Prevotella sp. 109	0.299774	2.52689	0.686083	3.68307	0.000369168	0.00149308	103	High in White		Akkermansia muciniphila	17.4363	0.330797	0.211338	1.56525	0.128014	0.385053	30	Insignificant
G_Ruminococcus	18896.3	0.960497	0.214394	4.48005	1.97034e-05	0.000143835	101	High in White		Eubacterium rectale	145.554	0.351533	0.248419	1.41508	0.166699	0.27868	32.0119	Insignificant		Prevotellaceae bacterium Marseille-P2826	4.03102	0.653611	0.12849	5.08688	1.64113e-06	1.35766e-05	103	High in White		Bacteroides cellulosilyticus	40.1271	0.167984	0.189804	0.885039	0.383175	0.617955	30	Insignificant
Enterococcus faecium	76.3973	1.62904	0.385397	4.2269	5.20772e-05	0.000285123	101	High in White		Eubacterium siraeum	31.4071	-0.195754	0.302608	-0.646891	0.522314	0.653789	32.0153	Insignificant		Alloprevotella sp.	12.1525	0.5911	0.122043	4.84338	4.5135e-06	3.15945e-05	103	High in White		Streptococcus pseudopneumoniae	3101.55	0.372128	0.288571	1.28955	0.207059	0.454034	30	Insignificant
Bacteroides ovatus	5856.26	1.22478	0.526504	2.32625	0.0220032	0.0463336	101	High in White		Veillonella atypica	6218.27	-1.34189	0.514944	-2.6059	0.0136428	0.0601497	33	Insignificant		Oscillibacter sp. 57_20	4196.08	0.794998	0.294094	2.70321	0.00803449	0.0203094	103	High in White		Bacteroides salyersiae	26.6449	0.453454	0.2479	1.82918	0.0773286	0.327317	30	Insignificant
G_Coprococcus	1122.11	1.69888	0.41015	4.1421	7.15641e-05	0.000382257	101	High in White		Ruminococcus bromii	19.868	0.409705	0.176216	2.32502	0.0263676	0.091659	33	Insignificant		Clostridiales bacterium	2097.91	0.561653	0.245935	2.28374	0.0244393	0.0494217	103	High in White		Roseburia hominis	38.2936	0.0285011	0.15512	0.183736	0.855457	0.932294	30	Insignificant
Coprococcus eutactus	372.705	2.16711	0.371257	5.83721	6.46523e-08	1.76986e-06	101	High in White		Blautia obeum	75.2283	0.36904	0.162512	2.27085	0.0298091	0.100434	33	Insignificant		Prevotella sp. 885	9.72556	3.43628	0.687862	4.99559	2.40568e-06	1.90362e-05	103	High in White		Roseburia faecis	12.9521	0.40366	0.162378	2.48594	0.0187169	0.197754	30	Insignificant
Parabacteroides merdae	2562.35	1.87364	0.591271	3.16883	0.00202557	0.00628541	101	High in White		Rothia mucilaginosa	9365.12	-0.400158	0.467365	-0.856202	0.398061	0.525153	33	Insignificant		Bacteroides sp. Marseille-P3684	2.13813	2.38471	0.643197	3.70759	0.000339039	0.00140239	103	High in White		Bacteroides coprocola	14.5806	-0.115322	0.38454	-0.299896	0.766325	0.888351	30	Insignificant
Bacteroides stercoris	418.348	2.02482	0.568057	3.56447	0.000558619	0.00226551	101	High in White		Dysgonomonas capnocytophagoides	23.0285	0.293561	0.170539	1.72138	0.0945465	0.189768	33	Insignificant		Prevotella sp. Marseille-P8229	5.68363	2.72631	0.970017	2.81058	0.00592009	0.0151754	103	High in White		Bacteroides intestinalis	29.2185	0.467356	0.183735	2.54365	0.016361	0.189093	30	Insignificant
uncultured Ruminococcus sp.	5760.19	0.53128	0.197361	2.69191	0.00831707	0.0206982	101	High in White		Ruminococcus lactaris	34.0156	0.376984	0.161867	2.32898	0.0263332	0.091659	32.0075	Insignificant		Prevotella sp. BCRC 81118	6.12181	4.13123	0.958407	4.31052	3.73644e-05	0.000188898	103	High in White		Bacteroides dorei	24.6287	-0.288658	0.229559	-1.25745	0.218293	0.467405	30	Insignificant
G_Faecalibacterium	13105.8	1.10815	0.321879	3.44276	0.000839248	0.00322448	101	High in White		Parabacteroides merdae	45.836	0.0677694	0.234807	0.288618	0.774679	0.839875	33	Insignificant		G_Azospirillum	3.15834	0.811599	0.605324	1.34077	0.182945	0.264785	103	Insignificant		Bacteroides xylanisolvens	25.3395	-0.232497	0.203944	-1.14	0.263305	0.504437	30	Insignificant
Bacteroides finegoldii	211.994	2.53817	0.463095	5.48089	3.12378e-07	6.14426e-06	101	High in White		Bacteroides stercoris	57.5879	0.0303395	0.381277	0.0795733	0.937057	0.956133	33	Insignificant		Campylobacter concisus	10.2862	0.0370101	0.135484	0.27317	0.785269	0.81668	103	Insignificant		G_Parabacteroides	112.643	0.180061	0.153317	1.17443	0.249776	0.488809	29	Insignificant
Bacteroides dorei	3309.77	1.99458	0.537362	3.7118	0.000337079	0.00141962	101	High in White		Bacteroides caccae	27.8582	0.295322	0.210135	1.40539	0.16925	0.280801	33	Insignificant		G_Pseudomonas	1.34721	-0.0874012	0.309517	-0.282379	0.778219	0.814	103	Insignificant		Prevotella nanceiensis	9329.48	-0.346728	0.528142	-0.656505	0.516504	0.706794	30	Insignificant
Roseburia inulinivorans	3959.21	0.952667	0.303608	3.13782	0.00223103	0.00642888	101	High in White		Actinomyces graevenitzii	3538.39	-1.44517	0.620415	-2.32936	0.0261081	0.091659	33	Insignificant		Neisseria meningitidis	1.84513	0.291327	0.147752	1.97173	0.0514985	0.096626	96.6789	Insignificant		Paraprevotella clara	17.4164	0.54199	0.292671	1.85188	0.0739081	0.327317	30	Insignificant
uncultured Roseburia sp.	205.162	0.932939	0.36393	2.56351	0.0118353	0.0275738	101	High in White		uncultured Clostridium sp.	256.797	0.292922	0.150536	1.94587	0.0602288	0.138734	33	Insignificant		Neisseria mucosa	0.789243	-0.0110585	0.166855	-0.0662763	0.947291	0.952524	99.6972	Insignificant		G_Oscillibacter	22.5731	0.332727	0.136336	2.44049	0.0210109	0.201262	29	Insignificant
uncultured crAssphage	141.768	3.95005	0.890913	4.43371	2.35994e-05	0.000166718	101	High in White		Prevotella pallens	28352.7	-0.09117	0.501685	-0.181727	0.856908	0.897909	33	Insignificant		Serratia marcescens	3.70164	-0.451096	0.250235	-1.80269	0.0743613	0.131396	103	Insignificant		Prevotella histicola	50784.2	-1.39151	0.520277	-2.67456	0.0119956	0.155943	30	Insignificant
Eubacterium sp. CAG_248	121.136	1.96079	0.384151	5.10422	1.56561e-06	1.90483e-05	101	High in White		Alloprevotella tannerae	2191.26	-0.0912247	0.774385	-0.117803	0.906938	0.935286	33	Insignificant		Aggregatibacter segnis	2.21203	-0.225118	0.168045	-1.33963	0.183312	0.264785	103	Insignificant		Actinomyces oris	3409.65	-0.542383	0.393439	-1.37857	0.178221	0.430063	30	Insignificant
Eubacterium sp. CAG_252	25.129	0.937959	0.390666	2.40092	0.0181836	0.0394277	101	High in White		G_Collinsella	55.9203	0.322634	0.249969	1.29069	0.206054	0.329385	32.0151	Insignificant		G_Bacteroides	172702	-0.46281	0.23161	-1.99823	0.0483272	0.0916203	103	Insignificant		Prevotella sp. C561	10394	0.628794	0.456666	1.37692	0.178725	0.430063	30	Insignificant
Roseburia sp. CAG_303	120.325	1.35379	0.374073	3.61904	0.000464016	0.00191735	101	High in White		Solobacterium moorei	4556.03	-0.322125	0.505959	-0.636662	0.528737	0.6542	33	Insignificant		Bacteroides fragilis	3064.24	-0.38761	0.287094	-1.35012	0.179938	0.264103	103	Insignificant		G_Blautia	81.407	0.249932	0.139877	1.78679	0.0840805	0.339922	30	Insignificant
Staphylococcus sp. CAG_324	7.63057	1.52167	0.5121	2.97143	0.00370488	0.0100169	101	High in White		Eubacterium sulci	6403.61	0.349135	0.648023	0.53877	0.593772	0.706718	32.0165	Insignificant		Bacteroides thetaiotaomicron	9723.79	0.436405	0.341249	1.27885	0.203825	0.289814	103	Insignificant		Prevotella scopos	6174.62	-0.663902	0.380212	-1.74614	0.0913743	0.34195	29	Insignificant
Veillonella sp. CAG_933	14.2824	1.93156	0.637312	3.0308	0.00309835	0.00858909	101	High in White		Hungatella hathewayi	50.6711	0.338318	0.130134	2.59976	0.0139957	0.0601497	32.017	Insignificant		Bacteroides uniformis	11550.4	0.13476	0.40805	0.330253	0.741879	0.798947	103	Insignificant		Prevotella aurantiaca	592.764	0.320753	0.517895	0.61934	0.540528	0.728712	29	Insignificant
Clostridiales bacterium KLE1615	1045.31	1.36552	0.424536	3.2165	0.00174384	0.00561618	101	High in White		Leptotrichia wadei	3579.53	-0.582536	0.50303	-1.15806	0.255154	0.390761	33	Insignificant		Acidaminococcus	268.226	-0.245296	0.604112	-0.406043	0.685553	0.756186	103	Insignificant		Alistipes indistinctus	34.2452	0.191581	0.157554	1.21597	0.233801	0.474495	29	Insignificant
Subdoligranulum sp. APC924/74	5163.11	0.845854	0.339196	2.4937	0.0142657	0.0318794	101	High in White		Prevotella copri	701.084	-0.548669	0.283204	-1.93736	0.0612992	0.138734	33	Insignificant		G_Ruminococcus	12581.5	-0.387089	0.230311	-1.68072	0.0958468	0.163934	103	Insignificant		Prevotella sp. oral taxon 313	7028.62	0.857742	0.555417	1.54432	0.132995	0.385053	30	Insignificant
Ruminococcus sp. AF46-10NS	298.896	1.95576	0.403316	4.84919	4.50501e-06	4.28955e-05	101	High in White		uncultured Ruminococcus sp.	119.793	0.179959	0.156179	1.15227	0.257491	0.391601	33	Insignificant		Schaalia odontolytica	10.4056	-0.0760206	0.168972	-0.449901	0.653727	0.729928	103	Insignificant		Alloprevotella rava	1735.25	0.691562	1.07237	0.644889	0.5239	0.711566	30	Insignificant
Ruminococcus sp. AM28-13	130.089	3.24177	0.563535	5.75257	9.43799e-08	2.29658e-06	101	High in White		Roseburia intestinalis	51.8326	0.547614	0.195297	2.804	0.00850651	0.0517479	32.009	Insignificant		Streptococcus mitis	21.9831	-0.0520096	0.13386	-0.388537	0.69842	0.759371	103	Insignificant		Prevotella sp. oral taxon 306	4924.39	0.373145	0.761482	0.490024	0.627681	0.798867	30	Insignificant
Ruminococcus sp. AM31-32	103.462	2.18091	0.693823	3.14332	0.0021932	0.00642888	101	High in White		Megasphaera micronuciformis	6334.84	-2.00925	0.737592	-2.72407	0.0102294	0.054702	33	Insignificant		Bacteroides eggerthii	699.41	0.142176	0.675111	0.210596	0.833619	0.857167	103	Insignificant		Prevotella sp. oral taxon 473	4733.89	-0.414282	0.290636	-1.42543	0.164708	0.416346	29	Insignificant
Akkermansia sp. aa_0143	7.48634	2.72015	0.629289	4.32258	3.62107e-05	0.000233239	101	High in White		Paenibacillus odorifer	1974.77	-0.404902	0.365606	-1.10748	0.276094	0.414141	33	Insignificant		Alistipes putredinis	12576.2	-0.583419	0.374435	-1.55813	0.12227	0.191837	103	Insignificant		Lachnospiraceae bacterium oral taxon 096	470.882	1.16026	1.17031	0.991418	0.329411	0.582066	30	Insignificant
Bacteroides sp. A1C1	160.045	2.13002	0.486777	4.37576	2.95269e-05	0.000195951	101	High in White		Alistipes finegoldii	38.5406	0.194383	0.230788	0.84226	0.40589	0.532275	32.0157	Insignificant		Prevotella intermedia	27.998	0.139425	0.476103	0.292845	0.77023	0.810299	103	Insignificant		uncultured Blautia sp.	87.0414	-0.000115169	0.186113	-0.000618811	0.99951	0.99951	30	Insignificant
G_Neisseria	34.0121	-0.157519	0.149702	-1.05221	0.295212	0.396635	101	Insignificant		Bifidobacterium longum	30.054	1.42578	0.589034	2.42055	0.021163	0.0823899	33	Insignificant		Prevotella melaninogenica	12.8116	0.259519	0.116443	2.22871	0.0280708	0.0555314	100.049	Insignificant		Stomatobaculum longum	6251.01	-0.895978	0.522413	-1.71508	0.0969997	0.346058	29	Insignificant
Neisseria cinerea	2.43447	0.0783347	0.197361	0.396911	0.692323	0.754322	95.0806	Insignificant		G_Faecalibacterium	119.285	0.349407	0.217323	1.60778	0.117703	0.222215	32.0125	Insignificant		G_Rothia	23.0717	0.13883	0.188327	0.737172	0.462694	0.568988	103	Insignificant		Actinomyces sp. ICM47	18347.6	0.11041	0.456839	0.241681	0.810672	0.905167	30	Insignificant
Neisseria flavescens	1.72592	-0.00874158	0.190789	-0.0458181	0.963546	0.967966	101	Insignificant		Dialister invisus	141.857	-1.14303	0.449343	-2.54379	0.015994	0.0648646	32.0108	Insignificant		Ruminococcus gnavus	764.355	-0.32465	0.3093	-1.04963	0.296346	0.381616	103	Insignificant		Porphyromonas sp. KLE 1280	4747.59	0.0688357	0.552666	0.124552	0.901709	0.943167	30	Insignificant
Neisseria meningitidis	2.37087	-0.277154	0.210381	-1.31739	0.190688	0.282167	101	Insignificant		Oribacterium sinus	2658.67	0.33147	0.370267	0.89522	0.377153	0.509738	33	Insignificant		G_Coprococcus	1064.29	0.760212	0.418088	1.81831	0.0719236	0.128334	103	Insignificant		Actinomyces sp. ICM58	2223.66	0.71825	0.450218	1.59534	0.121118	0.381359	30	Insignificant
Neisseria mucosa	3.25779	-0.383055	0.175745	-2.17961	0.03161	0.0618089	101	Insignificant		G_Alistipes	121.347	0.0746908	0.212702	0.351153	0.727775	0.809049	32.0107	Insignificant		Coprococcus eutactus	325.898	0.996833	0.513431	1.94151	0.0549281	0.100979	103	Insignificant		Veillonella tobetsuensis	2253.43	-0.00715926	0.403205	-0.0177559	0.985951	0.996906	30	Insignificant
Neisseria sicca	2.7859	-0.248209	0.18536	-1.33906	0.183556	0.27346	101	Insignificant		G_Akkermansia	58.2971	-0.240252	0.246794	-0.973495	0.33739	0.471836	33	Insignificant		Azospirillum sp.	6.44889	0.44612	0.554071	0.805168	0.422578	0.523192	103	Insignificant		Alistipes communis	22.6463	0.235294	0.193593	1.21541	0.233688	0.474495	30	Insignificant
Citrobacter freundii	2.87435	-0.205687	0.260643	-0.789153	0.431871	0.534349	101	Insignificant		Akkermansia muciniphila	39.7151	0.149298	0.230937	0.646489	0.522434	0.653789	33	Insignificant		Eubacterium eligens	2907.65	0.0709141	0.378311	0.187449	0.851677	0.86898	103	Insignificant		Porphyromonas sp. oral taxon 279	172.521	-0.293031	0.582466	-0.503088	0.618576	0.792823	30	Insignificant
G_Serratia	8.54041	-0.421882	0.2101	-2.00801	0.0473123	0.0893224	101	Insignificant		Bacteroides cellulosilyticus	51.8301	0.47864	0.284779	1.68074	0.102256	0.201244	33	Insignificant		Eubacterium rectale	13004	-0.218021	0.309776	-0.7038	0.483145	0.577643	103	Insignificant		Prevotella sp. ICM33	37870.4	-0.911332	0.380005	-2.39821	0.0231328	0.201294	29	Insignificant
Serratia liquefaciens	5.45132	-0.352567	0.24757	-1.42411	0.157498	0.246372	101	Insignificant		Roseburia hominis	31.9909	0.311413	0.140021	2.22404	0.033102	0.102777	33	Insignificant		Blautia obeum	4601.9	0.0910814	0.169167	0.53841	0.591456	0.664722	103	Insignificant		Prevotella jejuni	7577.77	1.02077	0.520362	1.96165	0.0591406	0.283252	30	Insignificant
Photobacterium phosphoreum	0.143259	-0.478443	0.300052	-1.59454	0.114101	0.189419	96.053	Insignificant		Roseburia faecis	18.2443	0.0886609	0.22567	0.392878	0.696936	0.782713	33	Insignificant		Rothia mucilaginosa	10.2217	0.0650927	0.158321	0.411143	0.681822	0.756186	103	Insignificant		uncultured crAssphage	7.60831	-0.666586	0.377718	-1.76477	0.087782	0.339922	30	Insignificant
Haemophilus influenzae	11.2553	-0.445419	0.212257	-2.09848	0.0383568	0.0730447	101	Insignificant		Bacteroides plebeius	34.904	0.769566	0.448154	1.71719	0.095317	0.189768	33	Insignificant		Parabacteroides merdae	5211.8	-1.02606	0.462068	-2.22059	0.0285694	0.05591	103	Insignificant		Alistipes sp. CAG_268	20.4654	0.408732	0.218202	1.87318	0.0708162	0.322214	30	Insignificant
Aggregatibacter aphrophilus	5.85531	-0.384561	0.207653	-1.85194	0.0669549	0.119469	101	Insignificant		Bacteroides coprocola	9.03688	0.356171	0.186307	1.91174	0.0646255	0.14153	33	Insignificant		Bacteroides caccae	4189.94	-0.410284	0.384339	-1.06751	0.288239	0.374711	103	Insignificant		Alistipes sp. CAG_29	12.9085	-0.290632	0.291389	-0.997399	0.326548	0.582066	30	Insignificant
Chlamydia trachomatis	111.284	-0.606979	0.569321	-1.06614	0.2889	0.392976	101	Insignificant		Bacteroides intestinalis	35.9424	0.453262	0.164531	2.75487	0.00948062	0.0532373	33	Insignificant		Actinomyces graevenitzii	12.9505	-0.217696	0.210507	-1.03415	0.303486	0.386255	103	Insignificant		Alistipes sp. CAG_435	7.64497	0.276872	0.342798	0.807681	0.425633	0.624719	30	Insignificant
Bacteroides fragilis	3801.94	0.228776	0.504601	0.45338	0.651248	0.72767	101	Insignificant		Bacteroides finegoldii	45.5432	-0.0114431	0.243127	-0.0470662	0.962753	0.971626	32.0075	Insignificant		uncultured Clostridium sp.	10374.1	-0.0598261	0.155353	-0.385099	0.700958	0.759371	103	Insignificant		Azospirillum sp. CAG_239	8.16195	0.112862	0.325453	0.346785	0.731173	0.871592	30	Insignificant
G_Roseburia	3254.02	0.488379	0.335113	1.45736	0.14812	0.233369	101	Insignificant		Bacteroides dorei	55.4099	0.140089	0.296359	0.472701	0.639634	0.737263	32.0068	Insignificant		Streptococcus infantis	7.82456	-0.167561	0.137913	-1.21497	0.227155	0.318017	103	Insignificant		Azospirillum sp. CAG_260	1.82079	0.542901	0.353475	1.5359	0.135403	0.385053	29	Insignificant
Fusobacterium periodonticum	37.1268	0.0916593	0.135158	0.678162	0.49922	0.597427	101	Insignificant		Prevotella stercorea	35.5091	0.00582802	0.299356	0.0194685	0.984585	0.989101	33	Insignificant		Gemella sanguinis	14.9427	0.0812703	0.130343	0.623512	0.534326	0.617492	103	Insignificant		Bacteroides sp. CAG_462	41.6598	-0.395313	0.123283	-3.20655	0.00326332	0.124043	29	Insignificant
Streptococcus thermophilus	177.15	-0.556346	0.462134	-1.20386	0.231593	0.335886	96.3161	Insignificant		Bacteroides xylanisolvens	29.4435	-0.0518655	0.158226	-0.327794	0.745138	0.820272	33	Insignificant		Eubacterium sulci	29.2155	-0.0257024	0.13996	-0.183641	0.854656	0.86898	103	Insignificant		Clostridium sp. CAG_226	4.79429	0.14576	0.16086	0.906132	0.372087	0.617955	30	Insignificant
Enterococcus faecalis	198.211	0.361835	0.280788	1.28864	0.200467	0.294647	101	Insignificant		G_Parabacteroides	137.972	0.41054	0.183476	2.23757	0.0321184	0.101941	33	Insignificant		Leptotrichia wadei	7.3787	0.0811726	0.129684	0.625924	0.532749	0.617492	103	Insignificant		Clostridium sp. CAG_288	14.6222	-0.0863568	0.250515	-0.344717	0.732712	0.871592	30	Insignificant
G_Clostridium	16210.6	0.29913	0.218155	1.37118	0.173565	0.260347	94.5069	Insignificant		Blautia wexlerae	15.2897	0.529398	0.224879	2.35415	0.0246695	0.09157	33	Insignificant		uncultured Bacteroides sp.	787.786	-0.268248	0.410605	-0.653299	0.51502	0.608659	103	Insignificant		Clostridium sp. CAG_349	6.69229	0.388242	0.227381	1.70745	0.0980694	0.346058	30	Insignificant
G_Bifidobacterium	2486.36	-0.96805	0.490044	-1.97543	0.0509478	0.0945557	101	Insignificant		Prevotella nanceiensis	20664.6	-0.617317	0.390157	-1.58223	0.123135	0.226611	33	Insignificant		Prevotella copri	1261.83	1.69944	1.01832	1.66887	0.0981802	0.163934	103	Insignificant		Dialister sp. CAG_486	5.13671	0.563185	0.25368	2.22006	0.0341163	0.201476	30	Insignificant
Bifidobacterium adolescentis	554.384	-0.378278	0.676462	-0.5592	0.577263	0.676046	101	Insignificant		Paraprevotella clara	20.309	0.434771	0.286671	1.51662	0.138884	0.247281	33	Insignificant		uncultured Ruminococcus sp.	6352.52	-0.358417	0.236505	-1.51547	0.132715	0.204697	103	Insignificant		Eubacterium sp. CAG_115	15.1539	0.556369	0.19368	2.87262	0.00740547	0.124043	30	Insignificant
Bifidobacterium pseudocatenulatum D2CA	379.143	-1.1309	0.717749	-1.57562	0.11824	0.19231	101	Insignificant		uncultured Roseburia sp.	8.66259	0.450399	0.161936	2.78134	0.00899787	0.0532373	32.0054	Insignificant		Megasphaera micronuciformis	14.3391	-0.283651	0.277343	-1.02274	0.308825	0.390321	103	Insignificant		Eubacterium sp. CAG_180	7.65108	0.293357	0.178016	1.64792	0.109804	0.356864	30	Insignificant
Streptococcus mitis	97.8585	-0.14352	0.125554	-1.1431	0.2557	0.35442	101	Insignificant		Actinomyces oris	5023.89	-0.813115	0.452638	-1.79639	0.081592	0.168572	33	Insignificant		Prevotella shahii	47.1701	0.336435	0.206877	1.62626	0.10695	0.174768	103	Insignificant		Eubacterium sp. CAG_202	7.96501	0.271848	0.242842	1.11944	0.271835	0.514765	30	Insignificant
Bacteroides eggerthii	478.865	-0.737343	0.470585	-1.56686	0.120275	0.193677	101	Insignificant		Bifidobacterium pseudocatenulatum DSM 20438	1.36711	-0.153796	0.285494	-0.5387	0.593709	0.706718	33	Insignificant		Bacteroides cellulosilyticus	2425.5	-0.539278	0.487187	-1.10692	0.270906	0.35989	103	Insignificant		Eubacterium sp. CAG_251	11.9376	0.402405	0.176873	2.2751	0.0302114	0.201476	30	Insignificant
Alistipes putredinis	1098.81	0.839225	0.377527	2.22295	0.028448	0.0566373	101	Insignificant		G_Blautia	123.209	0.322516	0.161848	1.99272	0.0546164	0.133312	33	Insignificant		Streptococcus pseudopneumoniae	6.43015	-0.0732588	0.131684	-0.556321	0.579198	0.658838	103	Insignificant		Eubacterium sp. CAG_38	23.7845	0.194067	0.132838	1.46093	0.154429	0.413326	30	Insignificant
Neisseria subflava	4.81196	-0.133785	0.166244	-0.80475	0.422854	0.526165	101	Insignificant		Bacteroides clarus	11.0126	0.0689042	0.214774	0.320822	0.750368	0.821653	33	Insignificant		Roseburia hominis	4306.65	-0.559782	0.334406	-1.67396	0.0971726	0.163934	103	Insignificant		Eubacterium sp. CAG_841	9.06734	0.232995	0.234009	0.995664	0.327377	0.582066	30	Insignificant
Ruminococcus gnavus	1856.37	-0.364912	0.32573	-1.12029	0.265247	0.36534	101	Insignificant		Alistipes indistinctus	30.305	0.0435482	0.218483	0.19932	0.843235	0.893358	33	Insignificant		Bacteroides intestinalis	619.771	0.425462	0.601827	0.70695	0.481194	0.577643	103	Insignificant		Faecalibacterium sp. CAG_74	12.6987	-0.00184215	0.208414	-0.00883889	0.993006	0.998492	30	Insignificant
Eubacterium eligens	6120.69	-0.0991996	0.401191	-0.247263	0.805207	0.860197	101	Insignificant		Phascolarctobacterium succinatutens	40.4758	0.249629	0.253285	0.985566	0.331517	0.471444	33	Insignificant		Bacteroides dorei	4822.9	-0.09373	0.38319	-0.244604	0.80725	0.834769	103	Insignificant		Oscillibacter sp. CAG_241	9.86188	0.117672	0.159006	0.740052	0.465021	0.666408	30	Insignificant
Eubacterium rectale	13266	0.345676	0.409442	0.844261	0.400519	0.512945	101	Insignificant		Alloprevotella rava	3401.81	-0.970648	0.993259	-0.977236	0.335562	0.471836	33	Insignificant		Bacteroides xylanisolvens	1221.12	0.337667	0.263646	1.28076	0.203155	0.289814	103	Insignificant		Prevotella sp. CAG_1185	58.4649	-0.549172	0.410248	-1.33863	0.190747	0.430063	30	Insignificant
Ruminococcus bromii	1377.18	0.174982	0.402111	0.435159	0.664375	0.734735	101	Insignificant		Bacteroides faecis	8.73581	0.501744	0.32783	1.5305	0.135715	0.24362	32.0147	Insignificant		G_Parabacteroides	5290.03	-0.45357	0.402367	-1.12725	0.262255	0.353558	103	Insignificant		Prevotella sp. CAG_279	36.6536	-0.491129	0.27583	-1.78055	0.0851163	0.339922	30	Insignificant
Blautia obeum	6653.82	0.414277	0.260247	1.59186	0.114541	0.189419	101	Insignificant		Porphyromonas sp. oral taxon 279	7154.37	0.628553	0.424398	1.48105	0.14808	0.253789	33	Insignificant		G_Blautia	8890.41	-0.303026	0.187773	-1.61379	0.109633	0.176538	103	Insignificant		Prevotella sp. CAG_386	52.4336	0.420062	0.179906	2.33489	0.0264309	0.201476	30	Insignificant
Butyrivibrio crossotus	447.842	-0.369394	0.31648	-1.1672	0.24588	0.342979	101	Insignificant		Prevotella sp. oral taxon 306	14269	-1.52003	0.715312	-2.12499	0.0411636	0.115575	33	Insignificant		Prevotella scopos	3.48951	0.214808	0.197898	1.08545	0.280257	0.366955	103	Insignificant		Prevotella sp. CAG_732	51.175	0.372544	0.20367	1.82915	0.0773331	0.327317	30	Insignificant
Ruminococcus lactaris	1447.19	-0.763219	0.396178	-1.92645	0.0568588	0.10291	101	Insignificant		Prevotella sp. oral taxon 473	5230.55	-0.649491	0.435515	-1.49132	0.145376	0.253469	33	Insignificant		Prevotella aurantiaca	3.13849	-0.421461	0.191099	-2.20546	0.0296449	0.0573976	103	Insignificant		Ruminococcus sp. CAG_177	16.1585	0.327962	0.270085	1.21429	0.234109	0.474495	30	Insignificant
Bacteroides caccae	1376.5	0.361415	0.432305	0.836018	0.405119	0.51582	101	Insignificant		Faecalibacterium prausnitzii L2-6	14.6351	0.0341108	0.181978	0.187444	0.85246	0.897542	33	Insignificant		Alistipes indistinctus	138.92	0.399783	0.647601	0.617329	0.53838	0.617492	103	Insignificant		Ruminococcus sp. CAG_254	11.643	0.41845	0.164949	2.53685	0.0166235	0.189093	30	Insignificant
uncultured Clostridium sp.	13636.8	0.417792	0.225717	1.85095	0.0670988	0.119469	101	Insignificant		Gemmiger formicilis	39.3974	0.233205	0.255254	0.913622	0.367543	0.507034	33	Insignificant		Alloprevotella rava	5.31551	0.224822	0.134556	1.67085	0.097788	0.163934	103	Insignificant		Ruminococcus sp. CAG_379	2.99439	0.709452	0.319633	2.21958	0.0341521	0.201476	30	Insignificant
Prevotella pallens	203.449	0.102634	0.187901	0.546212	0.586125	0.682773	101	Insignificant		Stomatobaculum longum	3543.1	-0.830159	0.494918	-1.67737	0.102919	0.201244	33	Insignificant		Prevotella sp. oral taxon 306	4.5667	0.246975	0.126306	1.95536	0.05325	0.0988929	103	Insignificant		Ruminococcus sp. CAG_563	6.52275	0.293995	0.242902	1.21034	0.235597	0.474495	30	Insignificant
Solobacterium moorei	65.1154	-0.199025	0.169641	-1.17321	0.24347	0.342979	101	Insignificant		Alistipes sp. HGB5	15.7731	-0.0365947	0.294268	-0.124358	0.901809	0.935286	32.0099	Insignificant		Prevotella sp. oral taxon 473	2.68139	0.127034	0.112598	1.1282	0.261855	0.353558	103	Insignificant		Subdoligranulum sp. CAG_314	12.0231	0.213645	0.138665	1.54073	0.133865	0.385053	30	Insignificant
Eubacterium sulci	103.439	0.155922	0.133266	1.17001	0.244752	0.342979	101	Insignificant		Actinomyces sp. ICM47	13790.9	-1.04399	0.432317	-2.41487	0.0214439	0.0823899	33	Insignificant		Lachnospiraceae bacterium oral taxon 096	68.3852	-0.177637	0.162321	-1.09436	0.276352	0.364464	103	Insignificant		Proteobacteria bacterium CAG_495	9.52163	0.919818	0.333689	2.75651	0.00999692	0.15162	29	Insignificant
Leptotrichia wadei	15.6088	0.0082125	0.138034	0.059496	0.952675	0.967966	101	Insignificant		Porphyromonas sp. KLE 1280	6912.95	0.626475	0.420171	1.491	0.14546	0.253469	33	Insignificant		Stomatobaculum longum	64.6401	-0.040163	0.0746399	-0.53809	0.591675	0.664722	103	Insignificant		Firmicutes bacterium CAG_103	40.8857	0.246899	0.181854	1.35768	0.18469	0.430063	30	Insignificant
Roseburia intestinalis	2780.38	0.172462	0.400462	0.430656	0.667636	0.734735	101	Insignificant		Prevotella sp. MSX73	24.9815	-0.246741	0.451289	-0.546748	0.588343	0.706718	32.0133	Insignificant		Actinomyces sp. ICM47	43.2034	0.121992	0.196156	0.621913	0.535373	0.617492	103	Insignificant		Firmicutes bacterium CAG_110	12.5756	0.289561	0.187357	1.5455	0.13271	0.385053	30	Insignificant
Megasphaera micronuciformis	10.398	-0.303092	0.152175	-1.99173	0.0491001	0.0919053	101	Insignificant		Actinomyces sp. ICM58	2901.29	-1.42316	0.53821	-2.64425	0.012434	0.0591964	33	Insignificant		Porphyromonas sp. KLE 1280	2.08588	0.129628	0.123834	1.04679	0.297744	0.381616	99.0022	Insignificant		Firmicutes bacterium CAG_124	49.767	0.291577	0.176691	1.65021	0.109333	0.356864	30	Insignificant
Paenibacillus odorifer	3.06777	-0.264956	0.459413	-0.576727	0.565407	0.66932	101	Insignificant		Fusicatenibacter saccharivorans	29.7848	0.102872	0.255062	0.403321	0.689394	0.781256	32.01	Insignificant		Actinomyces sp. ICM58	11.0342	0.236566	0.185787	1.27332	0.205771	0.290313	103	Insignificant		Firmicutes bacterium CAG_129	22.3176	0.123038	0.14943	0.823382	0.416788	0.624719	30	Insignificant
Alistipes finegoldii	2412.88	0.456592	0.559585	0.815948	0.41645	0.521158	101	Insignificant		Prevotella sp. ICM33	45754.3	-1.00462	0.553332	-1.81558	0.0785311	0.163793	33	Insignificant		Alistipes communis	1195.31	-0.268304	0.696077	-0.385452	0.700698	0.759371	103	Insignificant		Firmicutes bacterium CAG_176	15.1137	0.550733	0.181703	3.03095	0.00498542	0.124043	30	Insignificant
Bifidobacterium longum	1562.68	-0.21488	0.521969	-0.411671	0.681453	0.746191	101	Insignificant		uncultured crAssphage	11.1214	0.322067	0.30469	1.05703	0.298175	0.434468	33	Insignificant		Porphyromonas sp. oral taxon 279	0.0588913	0.0845287	0.275517	0.306801	0.759639	0.803804	99.0063	Insignificant		Firmicutes bacterium CAG_460	8.02005	0.72376	0.248246	2.91549	0.00665865	0.124043	30	Insignificant
Dialister invisus	1371.49	-0.361277	0.71834	-0.502933	0.616106	0.706425	101	Insignificant		Akkermansia sp. CAG_344	5.75147	-0.353961	0.291287	-1.21516	0.232926	0.361779	33	Insignificant		uncultured crAssphage	79.2772	-1.92676	1.19715	-1.60945	0.110579	0.176538	103	Insignificant		Firmicutes bacterium CAG_475	15.3424	-0.577703	0.474752	-1.21685	0.233147	0.474495	30	Insignificant
Prevotella salivae	17.097	0.0939082	0.177187	0.529996	0.597381	0.68856	92.7478	Insignificant		Alistipes sp. CAG_29	10.0963	-0.061596	0.286673	-0.214865	0.831195	0.889711	33	Insignificant		Alistipes sp. CAG_268	14.7921	0.626654	0.56108	1.11687	0.266648	0.356838	103	Insignificant		Alistipes putredinis CAG_67	11.1489	0.140772	0.1698	0.829049	0.413624	0.624719	30	Insignificant
G_Alistipes	10144.9	0.0481124	0.504065	0.0954489	0.924147	0.959186	101	Insignificant		Alistipes sp. CAG_435	7.30059	0.436968	0.231258	1.88952	0.0676342	0.143805	33	Insignificant		Azospirillum sp. CAG_239	31.5069	-1.31716	0.834964	-1.57751	0.117745	0.186344	103	Insignificant		Paraprevotella clara CAG_116	17.2115	0.327552	0.1697	1.93018	0.0630867	0.294404	30	Insignificant
G_Akkermansia	531.808	0.783745	0.655979	1.19477	0.234974	0.338549	101	Insignificant		Anaerotruncus sp. CAG_528	14.3754	0.371829	0.17442	2.1318	0.0405584	0.115354	33	Insignificant		Azospirillum sp. CAG_260	5.21803	0.617252	0.741958	0.831923	0.407377	0.507826	103	Insignificant		Prevotella copri CAG_164	5.56072	0.622419	0.352109	1.76769	0.0872846	0.339922	30	Insignificant
Akkermansia muciniphila	737.142	-1.30865	0.614765	-2.12871	0.0357104	0.0692086	101	Insignificant		Bacteroides sp. CAG_598	15.6857	-0.222618	0.228991	-0.972169	0.338257	0.471836	32.0057	Insignificant		Clostridium sp. CAG_226	61.3753	-0.144542	0.452232	-0.319619	0.749905	0.802839	103	Insignificant		Leptotrichia sp. oral taxon 215	500.521	-0.588788	0.578166	-1.01837	0.316922	0.582066	29	Insignificant
Bacteroides cellulosilyticus	481.729	-0.503609	0.659522	-0.763597	0.446888	0.546751	101	Insignificant		Blautia sp. CAG_257	16.3203	0.408166	0.150559	2.71101	0.0106938	0.054702	32.0132	Insignificant		Clostridium sp. CAG_288	19.644	-0.696002	0.581946	-1.19599	0.234447	0.32572	103	Insignificant		Pseudogymnoascus sp. VKM F-4520	3918.56	-0.161944	0.270978	-0.597629	0.554726	0.742354	29	Insignificant
Roseburia hominis	1492.35	-0.0448874	0.379733	-0.118208	0.906138	0.944972	101	Insignificant		Clostridium sp. CAG_1024	7.42601	0.662752	0.245079	2.70423	0.0107406	0.054702	33	Insignificant		Clostridium sp. CAG_349	31.3909	-0.935405	0.624948	-1.49677	0.137511	0.210311	103	Insignificant		Alistipes ihumii	34.8066	-0.19995	0.287177	-0.696262	0.491624	0.688274	30	Insignificant
Roseburia faecis	510.293	0.624047	0.487939	1.27894	0.203848	0.297618	101	Insignificant		Clostridium sp. CAG_138	19.762	0.338142	0.185343	1.82441	0.0771557	0.162472	33	Insignificant		Eubacterium sp. CAG_180	45.0612	-0.432227	0.516942	-0.836124	0.40502	0.507826	103	Insignificant		Streptococcus sp. 263_SSPC	4728.01	-0.0882923	0.350192	-0.252125	0.802663	0.901758	30	Insignificant
Bacteroides plebeius	62.4435	-0.319107	0.413711	-0.771326	0.442314	0.544196	101	Insignificant		Clostridium sp. CAG_226	8.89566	0.381552	0.217059	1.75783	0.0883347	0.180797	32.0189	Insignificant		Eubacterium sp. CAG_38	198.246	0.429405	0.613571	0.699847	0.485601	0.577643	103	Insignificant		Prevotella sp. 109	34.5424	0.444097	0.509647	0.871382	0.390466	0.617955	30	Insignificant
Bacteroides coprocola	44.487	0.789266	0.479943	1.6445	0.103182	0.177929	101	Insignificant		Clostridium sp. CAG_349	8.9193	0.338763	0.177049	1.91339	0.0644069	0.14153	33	Insignificant		Eubacterium sp. CAG_841	134.198	1.08436	0.508174	2.13383	0.0352304	0.0674941	103	Insignificant		Neisseria sp. HMSC064D07	121.91	0.641129	0.726758	0.882177	0.384695	0.617955	30	Insignificant
Bacteroides intestinalis	328.35	0.823818	0.507096	1.62458	0.107369	0.182402	101	Insignificant		Clostridium sp. CAG_510	17.8627	0.736968	0.261264	2.82077	0.00815824	0.0510473	32.0201	Insignificant		Prevotella sp. CAG_279	390.395	-0.582248	0.945685	-0.61569	0.539458	0.617492	103	Insignificant		Rothia sp. HMSC068F09	324.997	-1.28469	0.857438	-1.49829	0.144506	0.398487	30	Insignificant
Bacteroides xylanisolvens	2346.05	0.407622	0.288119	1.41477	0.160211	0.248839	101	Insignificant		Eubacterium sp. CAG_115	22.7878	0.285343	0.176721	1.61465	0.116199	0.221284	32.0173	Insignificant		Ruminococcus sp. CAG_177	133.619	-0.60449	0.515219	-1.17327	0.243394	0.333066	103	Insignificant		Prevotellaceae bacterium Marseille-P2826	4642.3	0.843064	0.484447	1.74026	0.0920635	0.34195	30	Insignificant
G_Parabacteroides	10528.3	0.155442	0.427936	0.363237	0.717187	0.773714	101	Insignificant		Eubacterium sp. CAG_202	11.0453	0.817666	0.305108	2.67992	0.0113994	0.0567378	33	Insignificant		Ruminococcus sp. CAG_254	82.0969	0.0171431	0.557008	0.0307771	0.975507	0.975507	103	Insignificant		Alloprevotella sp.	24810.8	-0.304218	0.303706	-1.00169	0.324781	0.582066	29	Insignificant
Blautia wexlerae	1776.13	0.444847	0.298095	1.4923	0.138738	0.220171	101	Insignificant		Eubacterium sp. CAG_248	31.9344	0.36992	0.223268	1.65684	0.107031	0.207431	33	Insignificant		Subdoligranulum sp. CAG_314	58.567	0.20037	0.641451	0.31237	0.755391	0.803804	103	Insignificant		Azospirillum sp. 51_20	5.70317	0.382756	0.248966	1.53738	0.13504	0.385053	29	Insignificant
Prevotella nanceiensis	19.3714	-0.00331198	0.15479	-0.0213966	0.982971	0.982971	101	Insignificant		Eubacterium sp. CAG_86	18.1132	0.395445	0.146135	2.70602	0.0106936	0.054702	33	Insignificant		Firmicutes bacterium CAG_103	2092.15	0.387336	0.547758	0.70713	0.481082	0.577643	103	Insignificant		Faecalibacterium sp. CAG_74_58_120	14.295	0.168022	0.187939	0.894025	0.378425	0.617955	30	Insignificant
Bifidobacterium pseudocatenulatum DSM 20438	9.4327	-0.959326	0.806513	-1.18947	0.237042	0.339296	101	Insignificant		Oscillibacter sp. CAG_241	8.69436	0.355438	0.271309	1.31008	0.199214	0.320793	33	Insignificant		Firmicutes bacterium CAG_110	189.478	0.337192	0.472721	0.7133	0.477273	0.577643	103	Insignificant		Oscillibacter sp. 57_20	26.4548	0.203515	0.210745	0.965695	0.341918	0.592657	30	Insignificant
Prevotella sp. C561	8.73337	0.12954	0.156694	0.826705	0.410353	0.519464	101	Insignificant		Prevotella sp. CAG_1092	48.8205	-0.233858	0.320178	-0.730401	0.470299	0.609441	33	Insignificant		Firmicutes bacterium CAG_124	1607.42	0.995575	0.613246	1.62345	0.10755	0.174768	103	Insignificant		Oscillibacter sp. CAG_241_62_21	16.0121	0.188893	0.224831	0.840155	0.407468	0.624719	30	Insignificant
G_Blautia	11796.5	0.352756	0.255784	1.37912	0.170904	0.258124	101	Insignificant		Prevotella sp. CAG_279	15.7841	0.00118656	0.314793	0.00376934	0.997015	0.997015	33	Insignificant		Firmicutes bacterium CAG_475	102.866	-1.16076	0.679868	-1.70734	0.0907721	0.158851	103	Insignificant		Ruminococcaceae bacterium	44.7637	0.129983	0.160088	0.811951	0.423216	0.624719	30	Insignificant
Bacteroides clarus	113.929	-0.626965	0.697168	-0.899303	0.370631	0.488964	101	Insignificant		Prevotella sp. CAG_386	73.9366	-0.520618	0.23949	-2.17386	0.0369907	0.109472	33	Insignificant		Alistipes putredinis CAG_67	6657.86	-0.915055	0.547182	-1.6723	0.0974994	0.163934	103	Insignificant		Clostridiales bacterium	264.799	0.342691	0.25884	1.32395	0.195521	0.43396	30	Insignificant
Phascolarctobacterium succinatutens	940.701	-1.33687	0.691433	-1.93348	0.0559771	0.102158	101	Insignificant		Prevotella sp. CAG_732	49.9662	-0.226572	0.218322	-1.03779	0.306913	0.442197	33	Insignificant		Pseudogymnoascus sp. VKM F-4520	1.31024	0.41166	0.350811	1.17345	0.243321	0.333066	103	Insignificant		Coprobacter sp.	14.4252	0.0185846	0.181631	0.102321	0.919183	0.950519	30	Insignificant
Anaerostipes hadrus	2997.72	-0.0368455	0.290153	-0.126987	0.899203	0.942228	101	Insignificant		Prevotella sp. CAG_873	8.6255	0.527475	0.198276	2.6603	0.0119581	0.0581959	33	Insignificant		Streptococcus sp. 263_SSPC	17.9363	0.350006	0.215404	1.62488	0.107244	0.174768	103	Insignificant		Oscillibacter sp.	9.86563	0.225269	0.195387	1.15294	0.25804	0.499609	30	Insignificant
Prevotella sp. oral taxon 313	6.92225	-0.304059	0.179806	-1.69104	0.0939134	0.164536	101	Insignificant		Ruminococcus sp. CAG_177	27.8068	0.268193	0.1812	1.48009	0.148333	0.253789	33	Insignificant		Neisseria sp. HMSC064D07	0.165241	-0.0477818	0.296864	-0.160955	0.872453	0.882147	100.093	Insignificant		Prevotella sp. 885	55.3071	0.501756	0.187593	2.67471	0.0119914	0.155943	30	Insignificant
Bacteroides faecis	634.904	0.429976	0.679036	0.633215	0.528025	0.628464	101	Insignificant		Ruminococcus sp. CAG_254	16.0391	0.200184	0.158181	1.26554	0.214542	0.338529	33	Insignificant		Rothia sp. HMSC068F09	0.683189	-0.413042	0.296012	-1.39535	0.165911	0.245494	103	Insignificant		Candidatus Saccharibacteria bacterium	12338.2	-0.0311207	0.438477	-0.0709745	0.943889	0.970553	30	Insignificant
Porphyromonas sp. oral taxon 279	5.39209	-0.195153	0.179957	-1.08444	0.280751	0.384278	101	Insignificant		Staphylococcus sp. CAG_324	29.0334	0.368873	0.155889	2.36625	0.0239934	0.0905956	33	Insignificant		Azospirillum sp. 51_20	7.39604	-0.757631	0.522364	-1.45039	0.149988	0.223753	103	Insignificant		Clostridia bacterium	59.8524	0.540788	0.233347	2.31752	0.0274822	0.201476	30	Insignificant
Prevotella sp. oral taxon 306	11.8559	-0.222723	0.160127	-1.39091	0.167308	0.254448	101	Insignificant		Veillonella sp. CAG_933	5.89769	-0.0534657	0.374191	-0.142883	0.887251	0.925276	33	Insignificant		Oscillibacter sp. CAG_241_62_21	527.994	-0.844633	0.576215	-1.46583	0.145741	0.22104	103	Insignificant		Lachnoanaerobaculum sp.	170.938	2.06304	1.38767	1.48669	0.147531	0.400755	30	Insignificant
Prevotella sp. oral taxon 473	4.2261	0.00871015	0.169088	0.0515126	0.959019	0.967966	101	Insignificant		Firmicutes bacterium CAG_103	46.4066	0.403533	0.200458	2.01306	0.0523251	0.133247	33	Insignificant		Candidatus Saccharibacteria bacterium	16.1282	0.255853	0.175483	1.45799	0.147885	0.222439	103	Insignificant		Subdoligranulum sp. APC924/74	67.5833	0.475388	0.426947	1.11346	0.274353	0.514765	30	Insignificant
Faecalibacterium prausnitzii L2-6	1895.58	0.423436	0.300175	1.41063	0.161427	0.248961	101	Insignificant		Firmicutes bacterium CAG_110	19.2875	0.449625	0.202435	2.22109	0.0333204	0.102777	33	Insignificant		Clostridia bacterium	1436.31	0.584866	0.377111	1.55091	0.12399	0.192873	103	Insignificant		Bacteroides sp. Marseille-P3684	31.9126	-0.173843	0.521698	-0.333225	0.741282	0.876061	30	Insignificant
Gemmiger formicilis	4809.64	0.295876	0.413456	0.715616	0.47588	0.572624	101	Insignificant		Firmicutes bacterium CAG_124	82.8587	0.455269	0.174846	2.60383	0.013711	0.0601497	33	Insignificant		Lachnoanaerobaculum sp.	2.58467	0.370345	0.163082	2.27091	0.0252329	0.0504658	103	Insignificant		Prevotella sp. AM23-5	1.99997	0.351742	0.531503	0.661788	0.513159	0.706794	30	Insignificant
Stomatobaculum longum	67.671	-0.208517	0.132379	-1.57515	0.118547	0.19231	94.9537	Insignificant		Firmicutes bacterium CAG_129	41.8526	0.401196	0.19778	2.02849	0.0508974	0.132477	32.0127	Insignificant		Subdoligranulum sp. APC924/74	8037.22	-0.688131	0.374491	-1.83751	0.0690169	0.125611	103	Insignificant		Prevotella sp. Marseille-P8229	21.2613	0.0921523	0.597255	0.154293	0.878412	0.938198	30	Insignificant
Alistipes sp. HGB5	491.191	0.258226	0.535564	0.482157	0.630738	0.715708	101	Insignificant		Firmicutes bacterium CAG_170	30.1008	0.298193	0.184629	1.61509	0.115813	0.221284	33	Insignificant		Prevotella sp. AM23-5	4.28919	2.15761	1.17798	1.83162	0.069898	0.125955	103	Insignificant		Prevotella sp. BCRC 81118	18.6529	0.832281	0.615891	1.35134	0.186688	0.430063	30	Insignificant
Porphyromonas sp. KLE 1280	5.13082	-0.144218	0.176044	-0.819219	0.41459	0.521158	101	Insignificant		Firmicutes bacterium CAG_176	43.0561	0.48305	0.245318	1.96908	0.0573887	0.137509	33	Insignificant
Prevotella sp. MSX73	1.13906	-1.00559	0.632578	-1.58967	0.115035	0.189419	101	Insignificant		Firmicutes bacterium CAG_194	7.94415	0.32971	0.210172	1.56877	0.126243	0.230393	33	Insignificant
Haemophilus sputorum	9.91446	0.0111334	0.186912	0.0595649	0.95262	0.967966	101	Insignificant		Firmicutes bacterium CAG_475	20.8418	0.219424	0.242902	0.903345	0.37289	0.507223	33	Insignificant
Fusicatenibacter saccharivorans	4350.84	0.0911536	0.348732	0.261386	0.794327	0.852734	101	Insignificant		Butyrivibrio crossotus CAG_259	8.35189	0.390919	0.20158	1.93927	0.0610573	0.138734	33	Insignificant
Prevotella sp. ICM33	16.4339	-0.269436	0.193632	-1.39149	0.167135	0.254448	101	Insignificant		Dialister invisus CAG_218	118.276	-1.14976	0.443696	-2.59132	0.0142821	0.0601497	32.0114	Insignificant
Prevotella jejuni	6.14458	0.0359513	0.170861	0.210412	0.83377	0.882104	101	Insignificant		Prevotella stercorea CAG_629	21.2176	-0.674256	0.309336	-2.17969	0.0365191	0.109472	33	Insignificant
Akkermansia sp. CAG_344	22.5333	-1.41278	0.638023	-2.2143	0.0290561	0.0573269	101	Insignificant		Intestinimonas butyriciproducens	16.0399	0.40981	0.200927	2.03959	0.049463	0.131961	33	Insignificant
Alistipes sp. CAG_29	461.542	1.25684	0.643853	1.95206	0.0537	0.0988261	101	Insignificant		Streptococcus sp. 263_SSPC	5890.32	-0.73229	0.341093	-2.14689	0.0392445	0.113086	33	Insignificant
Anaerotruncus sp. CAG_528	97.025	0.348085	0.482898	0.720826	0.472682	0.571919	101	Insignificant		Neisseria sp. HMSC078C12	703.951	0.0440384	0.871661	0.0505224	0.960011	0.971626	33	Insignificant
Blautia sp. CAG_257	106.765	0.591369	0.36409	1.62424	0.107442	0.182402	101	Insignificant		Eisenbergiella massiliensis	25.3255	0.347988	0.133177	2.61298	0.013412	0.0601497	33	Insignificant
Clostridium sp. CAG_226	142.697	0.589939	0.580771	1.01579	0.312159	0.416846	101	Insignificant		Bacteroides sp. HMSC067B03	8.33306	0.19711	0.254871	0.773371	0.444808	0.579839	33	Insignificant
Eubacterium sp. CAG_115	546.879	-0.956765	0.621891	-1.53848	0.127059	0.203109	101	Insignificant		Prevotellaceae bacterium Marseille-P2826	4884.45	0.743636	0.42473	1.75084	0.0892651	0.18101	33	Insignificant
Eubacterium sp. CAG_180	324.176	0.0353898	0.599482	0.0590339	0.953042	0.967966	101	Insignificant		Alloprevotella sp.	20225.9	-0.594623	0.418986	-1.41919	0.165219	0.278331	33	Insignificant
Eubacterium sp. CAG_38	140.907	0.252552	0.573888	0.440072	0.660826	0.734623	101	Insignificant		Azospirillum sp. 51_20	8.21764	0.635242	0.294986	2.15347	0.0386839	0.112957	33	Insignificant
Ruminococcus sp. CAG_177	1448.8	0.0231898	0.473326	0.0489932	0.961021	0.967966	101	Insignificant		Eubacterium sp. 36_13	14.5735	0.316217	0.153017	2.06654	0.0466976	0.129453	33	Insignificant
Ruminococcus sp. CAG_254	134.763	-0.473407	0.549993	-0.860751	0.391414	0.509515	101	Insignificant		Eubacterium sp. 45_250	18.8393	-0.240924	0.371094	-0.649225	0.520823	0.653789	32.018	Insignificant
Firmicutes bacterium CAG_103	3954.29	0.233352	0.473675	0.492642	0.623335	0.710992	101	Insignificant		Oscillibacter sp. 57_20	36.852	0.246203	0.194685	1.26462	0.214865	0.338529	33	Insignificant
Firmicutes bacterium CAG_110	1372.04	-0.570734	0.328821	-1.7357	0.0856665	0.151298	101	Insignificant		Oscillibacter sp. CAG_241_62_21	19.4659	0.118743	0.270767	0.438543	0.663851	0.757205	33	Insignificant
Firmicutes bacterium CAG_124	5332.44	0.524467	0.315333	1.66322	0.0993695	0.172714	101	Insignificant		Firmicutes bacterium CAG_194_44_15	7.84816	0.228079	0.20702	1.10172	0.278553	0.414987	33	Insignificant
Firmicutes bacterium CAG_129	3303.09	-0.191985	0.418141	-0.45914	0.64712	0.726766	101	Insignificant		Ruminococcaceae bacterium	50.7804	0.332572	0.169812	1.95847	0.0586722	0.138164	33	Insignificant
Firmicutes bacterium CAG_176	5724.18	-0.37123	0.509756	-0.72825	0.468146	0.569577	101	Insignificant		Clostridiales bacterium	247.491	0.238276	0.273893	0.869957	0.390608	0.518443	33	Insignificant
Firmicutes bacterium CAG_475	246.912	-0.615584	0.582248	-1.05725	0.292919	0.395983	101	Insignificant		Candidatus Saccharimonas sp.	2862.21	-0.41187	0.383964	-1.07268	0.291198	0.430894	33	Insignificant
Bacteroides coprocola CAG_162	2.41634	0.308098	0.351427	0.876704	0.382728	0.501901	101	Insignificant		Bacteroides togonis	10.9597	-0.35955	0.244279	-1.47188	0.150527	0.255545	33	Insignificant
Dialister invisus CAG_218	1250.75	-0.154974	0.736003	-0.210562	0.833654	0.882104	101	Insignificant		Porphyromonas sp.	416.751	0.464906	0.748187	0.621376	0.538621	0.658983	33	Insignificant
Intestinimonas butyriciproducens	1471.06	-0.0944762	0.250997	-0.376404	0.707406	0.766941	101	Insignificant		Oscillibacter sp.	9.78599	0.346643	0.293152	1.18247	0.24547	0.378577	33	Insignificant
Neisseria sp. HMSC078C12	1.77592	-0.225674	0.26317	-0.857521	0.393187	0.509515	101	Insignificant		Candidatus Saccharibacteria bacterium	9607.71	-0.421639	0.466726	-0.903397	0.372863	0.507223	33	Insignificant
Bacteroides sp. HMSC067B03	138.66	-0.381155	0.711875	-0.535423	0.593534	0.687746	101	Insignificant		Prevotella sp. MGM1	30.4171	-0.119975	0.232983	-0.51495	0.610126	0.71265	32.007	Insignificant
Prevotellaceae bacterium Marseille-P2826	10.1724	-0.0203	0.155305	-0.130711	0.896264	0.942228	101	Insignificant		Clostridia bacterium	64.4164	0.346476	0.17141	2.02133	0.051418	0.132477	33	Insignificant
Alloprevotella sp.	19.1087	-0.0115688	0.144897	-0.0798418	0.936521	0.967444	101	Insignificant		Prevotella sp. Marseille-P4119	84.0964	-0.175826	0.440073	-0.399538	0.692071	0.781256	33	Insignificant
Oscillibacter sp. 57_20	7817.26	-0.546669	0.342334	-1.59689	0.113415	0.189419	101	Insignificant		Subdoligranulum sp. APC924/74	82.5233	0.284446	0.215813	1.31802	0.196851	0.319336	32.0094	Insignificant
Candidatus Saccharimonas sp.	15.3027	-0.33903	0.15251	-2.223	0.0284447	0.0566373	101	Insignificant		Chitinophaga sp. K20C18050901	8.02424	0.141687	0.319405	0.443595	0.66023	0.757018	33	Insignificant
Porphyromonas sp.	2.80921	-0.155946	0.184633	-0.844626	0.400316	0.512945	101	Insignificant		Sutterella sp. AM11-39	10.1034	0.383238	0.192462	1.99124	0.0547859	0.133312	33	Insignificant
Elusimicrobium sp. An273	7.92213	-0.365316	0.364448	-1.00238	0.318554	0.422808	101	Insignificant		Ruminococcaceae bacterium TF06-43	25.1609	0.0793761	0.267143	0.297129	0.76823	0.837027	33	Insignificant
Candidatus Gracilibacteria bacterium	5.29466	0.0751923	0.133839	0.561814	0.575488	0.676046	101	Insignificant		Ruminococcus sp. AM31-32	10.8334	0.493424	0.246892	1.99854	0.0539513	0.133312	33	Insignificant
Chitinophaga sp. K20C18050901	72.7837	0.44101	0.942719	0.467806	0.640931	0.723525	101	Insignificant		Akkermansia sp. aa_0143	8.13867	0.395054	0.194188	2.0344	0.0500128	0.131961	33	Insignificant
Ruminococcaceae bacterium TF06-43	3188.67	-0.355332	0.299979	-1.18452	0.238987	0.339858	101	Insignificant		Alloprevotella sp. OH1205_COT-284	3649.84	-0.234652	0.372309	-0.630262	0.532863	0.655602	33	Insignificant
Alloprevotella sp. OH1205_COT-284	3.3113	-0.351632	0.166722	-2.10909	0.0374092	0.071865	101	Insignificant		Bacteroides sp. A1C1	3.91005	-0.190365	0.28761	-0.661883	0.512784	0.653789	32.0029	Insignificant

[truncated: 5 more sheets: Fig 5, Fig S2, Fig S3, Fig S4, Fig S5]
