# Supplementary material for: Individuality and ethnicity eclipse a short-term dietary intervention in shaping microbiomes and viromes
Source: PLoS Biol. 2022 Aug 23;20(8):e3001758. doi: 10.1371/journal.pbio.3001758 (PMC9397868; doi:10.1371/journal.pbio.3001758)
Supplement: S2 Data — (XLSX) [file pbio.3001758.s002.xlsx]

## Sheet: S2_Data
S2_Data. Nutrients intake (kcal normalized)
Subject	Ethnicity	Cohort	Diet	Animal Protein (g)	Vegetable Protein (g)	Alcohol (g)	Cholesterol (g)	Total Saturated Fatty Acids (SFA) (g)	Total Monounsaturated Fatty Acids (MUFA) (g)	Total Polyunsaturated Fatty Acids (PUFA) (g)	Fructose (g)	Galactose (g)	Glucose (g)	Lactose (g)	Maltose (g)	Sucrose (g)	Starch (g)	Total Dietary Fiber (g)	Soluble Dietary Fiber (g)	Insoluble Dietary Fiber (g)	Pectins (g)	Beta-Carotene Equivalents (derived from provitamin A carotenoids) (mcg)	Retinol (mcg)	Vitamin D (calciferol) (mcg)	Vitamin E (Total Alpha-Tocopherol) (mg)	Beta-Tocopherol (mg)	Gamma-Tocopherol (mg)	Delta-Tocopherol (mg)	Vitamin K (phylloquinone) (mcg)	Vitamin C (ascorbic acid) (mg)	Thiamin (vitamin B1) (mg)	Riboflavin (vitamin B2) (mg)	Niacin (vitamin B3) (mg)	Pantothenic Acid (mg)	Vitamin B-6 (pyridoxine, pyridoxyl, & pyridoxamine) (mg)	Total Folate (mcg)	Vitamin B-12 (cobalamin) (mcg)	Calcium (mg)	Phosphorus (mg)	Magnesium (mg)	Iron (mg)	Zinc (mg)	Copper (mg)	Selenium (mcg)	Sodium (mg)	Potassium (mg)	SFA 4:0 (butyric acid) (g)	SFA 6:0 (caproic acid) (g)	SFA 8:0 (caprylic acid) (g)
MB02	White	1	Habitual Diet	0.0442128	0.0167037	0	0.000137026	0.0105514	0.00994096	0.00914079	0.0112305	3.12e-05	0.00807847	0.0106319	0.00114034	0.0260317	0.0416894	0.0167068	0.00525229	0.0114545	0.00211153	0.218714	0.134588	0.00218955	0.00269761	0.000205972	0.00928747	0.00224634	0.0424565	0.0823021	0.000581715	0.00108791	0.0147326	0.00392096	0.00151109	0.181821	0.0023899	0.391549	0.811267	0.203449	0.00642633	0.00826884	0.000576722	0.0717526	0.923245	1.85456	0.00027026	0.000149798	8.11e-05
MB02	White	1	Study Diet-Day 1	0.00180172	0.0251677	0	1.21e-05	0.00727626	0.0294618	0.015355	0.00467369	7.84e-05	0.00411693	0.00245971	0.00014368	0.0087	0.0614062	0.0162473	0.00408264	0.0121647	0.00206949	3.23875	0.34851	0.00293565	0.0112928	0.000501248	0.00741586	0.00117883	0.0985296	0.0235848	0.00072983	0.000783711	0.00603865	0.00201071	0.000889838	0.203114	0.00232093	0.612389	0.764048	0.250996	0.0115295	0.00425979	0.00151109	0.0300716	2.00802	1.56971	0.000154293	9.22e-05	5.39e-05
MB02	White	1	Study Diet-Day 2	0.00757958	0.0287231	0	4.72e-05	0.00872539	0.0229818	0.0131807	0.00643184	0.00116832	0.00758923	0.00652765	0.000889257	0.0213357	0.0445574	0.0161847	0.00361683	0.0127602	0.0023945	3.52664	0.474951	0.00577085	0.0114922	0.000265555	0.00932659	0.00142294	0.196222	0.0592645	0.000709219	0.00167885	0.00608784	0.0023032	0.000608913	0.296983	0.00402963	0.835393	0.819956	0.233611	0.0080734	0.00481858	0.00113231	0.0314526	1.40498	1.4854	0.000196755	0.000120882	7.14e-05
MB02	White	1	Study Diet-Day 3	3.73e-05	0.0297327	0	0	0.00456092	0.0242078	0.0104322	0.00355966	9.49e-06	0.00422468	0	0.000227775	0.0242858	0.0733401	0.0151341	0.00388166	0.011346	0.00253942	8.19254	0.40407	0.00522865	0.00854901	0.000291497	0.00472904	0.00120802	0.137975	0.054834	0.00134428	0.00161679	0.0133079	0.00209607	0.00138834	0.507045	0.00533983	0.749235	0.731176	0.212031	0.0141993	0.00869069	0.0013192	0.0367524	1714.82	1.42283	0	0	0
MB02	White	1	Study Diet-Day 4	0.00153053	0.0341505	0	4.51e-05	0.00715016	0.0220743	0.014471	0.00497501	2.13e-05	0.00552683	9.01e-05	0.00103936	0.0169734	0.0588499	0.0169032	0.00324303	0.0133601	0.00234989	2.02499	0.25729	0.00284512	0.0124878	0.00036079	0.0123728	0.00208823	0.0454545	0.02775	0.0010027	0.00124534	0.0110396	0.00172337	0.000696229	0.259929	0.00234627	0.466328	0.672544	0.248203	0.00798355	0.00420906	0.00115887	0.0528265	1.06459	1.40607	0	0	4.53e-07
MB03	White	1	Habitual Diet	0.0185888	0.0118798	0.000115023	8.5e-05	0.00910949	0.00845804	0.00979498	0.0216279	0.00084178	0.0266146	0.00327583	0.00749968	0.022889	0.0563554	0.00576042	0.00170574	0.00403766	0.000859833	0.0915116	0.167167	0.00135397	0.00835023	0.000192392	0.00836313	0.00275487	0.0310876	0.00865713	0.000518892	0.000811864	0.00721961	0.00169594	0.000613798	0.116148	0.00120284	0.413718	0.394212	0.104573	0.00448743	0.00367969	0.000428111	0.044782	1.08965	0.779408	0.000141328	0.000111412	0.000196519
MB03	White	1	Study Diet-Day 1	0.00211485	0.0233748	0	1.47e-05	0.00854857	0.0259939	0.0151376	0.0112546	9.15e-05	0.0100899	0.00315728	9.3e-05	0.00807117	0.0561384	0.015116	0.00417973	0.0109371	0.00150599	1.44876	0.43364	0.00295433	0.00938036	0.00029674	0.00976397	0.00154827	0.0767288	0.0184794	0.00070418	0.000792587	0.00555119	0.00190421	0.000814113	0.169605	0.00222555	0.553001	0.684826	0.2214	0.0104927	0.00381995	0.00139529	0.0263483	1.88356	1.50062	0.000193726	0.000116082	6.77e-05
MB03	White	1	Study Diet-Day 2	0.00882508	0.0176827	0	5.12e-05	0.0120633	0.0172177	0.00692668	0.0106673	0.00157527	0.0119766	0.00740054	0.0019585	0.0376312	0.0500187	0.014607	0.00504206	0.00969597	0.00215652	3.28284	0.529508	0.00394558	0.00710992	8.67e-05	0.00799558	0.0012817	0.141373	0.0575187	0.000631489	0.000966444	0.00435442	0.00247177	0.000599964	0.1682	0.0021516	0.518181	0.604488	0.16088	0.0050795	0.00431206	0.000722124	0.030806	0.967683	1.21718	0.000351703	0.000251216	0.000154671
MB03	White	1	Study Diet-Day 3	5.82e-05	0.0231365	0	0	0.00431677	0.0122154	0.00982912	0.0202117	2.66e-05	0.0194077	0	0.000642188	0.00795682	0.0971657	0.013918	0.00307185	0.0109478	0.00252337	10.0691	0	0	0.00537425	0.000296926	0.00696838	0.00120053	0.181723	0.101611	0.00112753	0.000693484	0.00906659	0.00179536	0.000786212	0.280129	2.07e-05	0.26313	0.395032	0.133833	0.00921949	0.00374264	0.000854278	0.0305192	1871.8	1.35292	0	0	0
MB03	White	1	Study Diet-Day 4	0.000954682	0.0339208	0	2.86e-05	0.00555588	0.0213272	0.0121001	0.00567568	9.58e-05	0.00516053	0	0.00166452	0.014172	0.0768411	0.015838	0.00280939	0.0128818	0.00217667	2.92004	0.0112241	0.000163981	0.0143629	0.000373636	0.00603808	0.0010685	0.0189985	0.0639996	0.00107149	0.00106176	0.0126407	0.00157691	0.000670898	0.278456	8.46e-05	0.260589	0.546442	0.264982	0.00794221	0.00426275	0.00117931	0.0703619	1.09625	1.48124	0	0	0
MB04	White	1	Habitual Diet	0.0658662	0.0141923	0	0.000162466	0.00564241	0.0120474	0.00950758	0.00443885	7.02e-06	0.00355529	0.00455749	0.000572905	0.0119576	0.0593082	0.0126258	0.00503439	0.00759685	0.00169062	0.444119	0.0322849	0.000351236	0.00700521	0.000264598	0.00437953	0.000920239	0.0617614	0.0577682	0.00078833	0.000950679	0.0299167	0.00453641	0.00203639	0.125542	0.00105995	0.320313	1.3315	0.193373	0.00660324	0.00505858	0.000792233	0.069359	2.22641	2.75153	3.75e-05	2.73e-05	1.87e-05
MB04	White	1	Study Diet-Day 1	0.00149098	0.0238718	0	1.02e-05	0.00766828	0.0249054	0.0140299	0.0164449	0.000125234	0.0146212	0.00226066	9.94e-05	0.0130431	0.0530652	0.0144148	0.00354471	0.0108701	0.0017522	3.10594	0.445384	0.00360007	0.00914152	0.000233805	0.0102724	0.00162804	0.0851245	0.05028	0.000768064	0.000948659	0.00660514	0.00190484	0.000863199	0.167379	0.00287016	0.593162	0.708901	0.231821	0.0091856	0.00384086	0.00149958	0.0253945	1.67394	1.74976	0.000135446	8.12e-05	4.84e-05
MB04	White	1	Study Diet-Day 2	0.00511573	0.0266335	0	4.06e-05	0.00838876	0.0215146	0.0112872	0.00829854	0.000849356	0.00936296	0.00458443	0.00195844	0.0235259	0.0551343	0.0177996	0.00550532	0.0122314	0.0023134	2.3524	0.352674	0.00387086	0.010745	0.000285701	0.00751206	0.00110908	0.133478	0.0489423	0.000737263	0.00148637	0.00669369	0.00205732	0.000578236	0.24404	0.00276952	0.633607	0.723479	0.221832	0.0081992	0.00453749	0.00106261	0.0288936	0.840605	1.37806	0.000164494	0.00011665	7.66e-05
MB04	White	1	Study Diet-Day 3	4.82e-05	0.0295735	0	0	0.00636097	0.0198713	0.0121315	0.0119514	1.61e-05	0.0115356	5.49e-05	0.000360902	0.0172662	0.0670558	0.0134454	0.00293268	0.0107273	0.00245203	7.11494	0.311894	0.00372101	0.00616583	0.000297703	0.00937792	0.00158387	0.129616	0.0672714	0.00108049	0.00126898	0.01338	0.00191927	0.000971276	0.343659	0.00354582	0.571919	0.637607	0.195184	0.010108	0.00603832	0.000969059	0.0306096	1402.58	1.4434	0	0	0
MB04	White	1	Study Diet-Day 4	0.00179131	0.0361173	0	5.31e-05	0.00579895	0.0193737	0.0132809	0.00467158	7.41e-05	0.00440654	5.28e-05	0.00123722	0.0186757	0.0679833	0.0173883	0.00325678	0.0138697	0.00226967	2.78666	0.24106	0.0033517	0.012056	0.000296507	0.00981673	0.00179931	0.0415526	0.0600682	0.0011327	0.00142121	0.0111126	0.0018777	0.000758332	0.298409	0.00275655	0.543813	0.730048	0.270439	0.00891814	0.00457026	0.00128255	0.061682	1.26471	1.70292	0	0	5.33e-07
MB05	Black	1	Habitual Diet	0.0204815	0.0190917	0.015072	7.53e-05	0.00881493	0.0091426	0.0130746	0.00324703	8.04e-05	0.00288249	0.00323313	0.00140558	0.00782105	0.0723428	0.00741419	0.00184508	0.00556971	0.000216429	0.801834	0.0618478	0.000131187	0.00253064	0.000274465	0.0106987	0.00278818	0.0967581	0.00188861	0.000747827	0.000631149	0.0122524	0.00134029	0.000648681	0.191355	0.000324643	0.220731	0.460249	0.143481	0.00581697	0.0030161	0.000430439	0.0810314	1.82341	0.75814	0.000124537	0.000101564	6.41e-05
MB05	Black	1	Study Diet-Day 1	0.00171086	0.0219314	0	1.19e-05	0.00753063	0.0253034	0.0131222	0.01695	8.4e-05	0.0151216	0.00255416	7.53e-05	0.00638943	0.0610106	0.0150351	0.0036201	0.0114144	0.00157342	1.53051	0.327757	0.00194593	0.00946413	0.000270528	0.00812019	0.00125376	0.0847294	0.0207212	0.00077116	0.000692178	0.0064765	0.0018881	0.000881237	0.15332	0.00142292	0.433058	0.636925	0.224238	0.00948714	0.00379174	0.00146831	0.0245782	1.75855	1.51372	0.00015672	9.39e-05	5.6e-05
MB05	Black	1	Study Diet-Day 2	0.0039324	0.0267687	0	3.63e-05	0.0087127	0.0220301	0.011267	0.00909907	0.000524359	0.00766222	0.00409564	0.000738683	0.0224095	0.0596654	0.0196379	0.00591122	0.0139034	0.00286137	2.98261	0.238867	0.00219608	0.0124601	0.000342331	0.00612849	0.000704626	0.152185	0.0631427	0.000719893	0.001256	0.00728231	0.00201229	0.000592473	0.236903	0.00148148	0.484973	0.672401	0.230991	0.00766692	0.00456421	0.0010358	0.0236772	1.17373	1.43512	0.000196121	0.000139164	8.75e-05
MB05	Black	1	Study Diet-Day 3	6.3e-05	0.0225254	0	0	0.00555144	0.0228607	0.0105597	0.0143964	1.9e-05	0.0138573	8.4e-05	0.000436151	0.0149388	0.0728317	0.0136947	0.00328129	0.0105191	0.00244082	8.69398	0.275231	0.00212793	0.00830176	0.00023907	0.0083363	0.00144864	0.148439	0.078929	0.00111611	0.00101046	0.0102929	0.00172903	0.001045	0.349523	0.00227692	0.428637	0.48037	0.159201	0.0103836	0.00580067	0.00103755	0.0267474	1713.29	1.29929	0	0	0
MB05	Black	1	Study Diet-Day 4	0.000922014	0.0367279	0	2.73e-05	0.00563246	0.0192261	0.0122981	0.0039519	4.59e-05	0.00369594	3.58e-05	0.00160743	0.0155932	0.0760447	0.0163869	0.0034572	0.0128551	0.00203617	1.79977	0.158728	0.00220394	0.0119346	0.000324784	0.00907747	0.00140023	0.0373237	0.0353943	0.00121023	0.00128838	0.0123389	0.00164901	0.000660323	0.292542	0.00182826	0.442751	0.65845	0.253952	0.0086688	0.00438566	0.00119446	0.0714059	1.27708	1.38399	0	0	0
MB06	Black	1	Habitual Diet	0.0158855	0.0142691	0	6.48e-05	0.0157773	0.0156794	0.0138571	0.0131968	0.000213966	0.0126271	0.00193915	0.00204185	0.00832451	0.0637717	0.00672832	0.00238175	0.00435391	0.000899881	2.43954	0.121577	0.000544086	0.00822547	0.000326451	0.0108927	0.00310006	0.196551	0.0241042	0.00112179	0.000877873	0.00882886	0.00162064	0.000565482	0.236639	0.00120922	0.451926	0.482566	0.094828	0.00724612	0.00368144	0.000439548	0.0553647	1.84944	1.03888	0.000330119	0.000233529	0.000220691
MB06	Black	1	Study Diet-Day 1	0.00313552	0.0238865	0	2.19e-05	0.00712847	0.00740432	0.00834912	0.0201659	0.000250565	0.0180534	0.00460673	0.000180453	0.01465	0.0900817	0.0172235	0.00434237	0.0128823	0.00195165	6.26677	0.429441	0.00277576	0.00291024	7.82e-05	0.00306885	0.000225279	0.10745	0.0987584	0.00104479	0.000922955	0.0104812	0.00272519	0.0010218	0.239471	0.00191487	0.521973	0.789504	0.253016	0.0128432	0.0046596	0.00108732	0.0326781	2.57877	2.14283	0.000289645	0.000173557	0.000103444
MB06	Black	1	Study Diet-Day 2	0.00833576	0.0202351	0	6.78e-05	0.011708	0.0193006	0.0108646	0.00662437	0.00134401	0.00862049	0.00704992	0.00186906	0.0263398	0.0523015	0.0189279	0.00704303	0.0119859	0.00176344	5.25145	0.393848	0.00267807	0.00634654	0.000339064	0.0114126	0.00168078	0.145106	0.0542418	0.00078375	0.000923815	0.00542425	0.00249208	0.000714866	0.246167	0.0013662	0.464232	0.583128	0.156802	0.00709738	0.0043466	0.000835031	0.033291	1.11016	1.51237	0.000275537	0.000195172	0.000122461
MB06	Black	1	Study Diet-Day 3	8.62e-05	0.0221194	0	0	0.00701508	0.0198223	0.0142456	0.0166947	2.27e-05	0.0159771	0.000155908	1.65e-05	0.0179224	0.0602346	0.0132342	0.00328582	0.0100588	0.00259403	10.1069	0.415785	0.00302101	0.00740916	0.00014729	0.014823	0.00275464	0.189221	0.0941575	0.00114698	0.00115873	0.00984963	0.0018662	0.00110546	0.360593	0.00311816	0.509125	0.519877	0.145499	0.0102993	0.00616189	0.000813229	0.0328441	1981.54	1.39178	0	0	0
MB06	Black	1	Study Diet-Day 4	0.00257011	0.0373521	0	7.67e-05	0.00483436	0.00933359	0.00997689	0.00616949	0.000104777	0.0059584	0	0.00133898	0.0219646	0.0887958	0.0182596	0.00355624	0.0143074	0.0021433	3.71231	0.201522	0.00374191	0.00571032	0.000275809	0.00850077	0.001698	0.0423413	0.0846772	0.00139908	0.00125347	0.0127018	0.00224268	0.000972265	0.365605	0.00303544	0.496046	0.722305	0.232099	0.00958244	0.00440832	0.0011379	0.079443	1.55934	1.96668	0	0	7.7e-07
MB07	White	1	Habitual Diet	0.0125067	0.0153263	0	4.41e-05	0.0113241	0.0140505	0.0160439	0.0135656	8.66e-05	0.0095252	0.00792035	0.0012519	0.0242159	0.0519867	0.00865325	0.00216764	0.00657779	0.000905052	0.0515727	0.37797	0.00286133	0.00363294	0.000513898	0.0131041	0.00351783	0.0497401	0.0281595	0.00105835	0.0011974	0.0153833	0.00173625	0.00117448	0.26184	0.00320512	0.339306	0.46159	0.132556	0.0118074	0.00326776	0.000532743	0.0420378	1.33609	0.858665	0.000228682	0.000120707	6.67e-05
MB07	White	1	Study Diet-Day 1	0.00172524	0.0226184	0	1.23e-05	0.00669185	0.0196642	0.0112076	0.0153541	0.000170553	0.0136297	0.00262514	0.000144841	0.0114296	0.078289	0.0160791	0.00377188	0.0123072	0.00191979	4.78025	0.352212	0.00185808	0.00777601	0.000292254	0.00701153	0.00113302	0.0857453	0.0732118	0.000885333	0.000701067	0.0087402	0.00220862	0.000950469	0.198023	0.00132414	0.441754	0.690075	0.244994	0.0109917	0.00422526	0.001289	0.0291646	1.86225	1.80099	0.000161982	9.68e-05	5.91e-05
MB07	White	1	Study Diet-Day 2	0.00705853	0.023312	0	5.37e-05	0.00866487	0.0203537	0.00899149	0.00502517	0.0011733	0.00644678	0.00590799	0.00159496	0.0214393	0.0715317	0.0161143	0.00566503	0.0104466	0.00115857	2.68184	0.310424	0.00273479	0.00834561	0.000398239	0.00701837	0.00115255	0.0549636	0.0171316	0.000787107	0.00113515	0.00665627	0.00205879	0.000514029	0.236724	0.00156284	0.482561	0.623769	0.189474	0.00796745	0.00454661	0.000944395	0.0307949	1.13387	1.26026	0.000190084	0.000134531	8.5e-05
MB07	White	1	Study Diet-Day 3	5.78e-06	0.026283	0	0	0.00344962	0.0126261	0.0056662	0.0204415	2.7e-05	0.0196053	0	0.000319819	0.0196612	0.0868242	0.0162742	0.00400737	0.0124123	0.00307393	12.2802	0.251397	0.00302672	0.00572592	0.000203259	0.00388311	0.00103556	0.192556	0.112398	0.00141607	0.00133033	0.012891	0.00218672	0.00131107	0.448115	0.00320205	0.559686	0.580518	0.170926	0.0127205	0.00736548	0.000944045	0.0367763	2436.21	1.60887	0	0	0
MB07	White	1	Study Diet-Day 4	0.0017782	0.0348031	0	5.32e-05	0.00549079	0.0205029	0.0122005	0.00449639	8.3e-05	0.00423908	0	0.00120708	0.015881	0.0758871	0.0170923	0.00301108	0.0139166	0.00234722	3.04974	0.0725887	0.00130122	0.0133351	0.000352152	0.0066386	0.00110876	0.0282998	0.0662005	0.00106762	0.00118128	0.0117138	0.00178447	0.000781709	0.294294	0.00100416	0.33189	0.628236	0.27271	0.00790565	0.00446362	0.00124474	0.0643651	1.13971	1.57951	0	0	6.97e-07
MB08	White	1	Habitual Diet	0.0279319	0.0199952	0	8.03e-05	0.0130578	0.0108249	0.00514759	0.00242171	0.000123436	0.00399038	0.0190842	0.000836135	0.0122342	0.0766335	0.0271332	0.00507926	0.0220532	0.00149079	0.217775	0.480543	0.00580005	0.00188828	0.000673757	0.00279349	0.000703147	0.016024	0.0191687	0.00152385	0.00200364	0.0161305	0.00382139	0.0036208	0.763487	0.0112496	0.865641	1.3979	0.322059	0.0119432	0.0080366	0.000808215	0.0572099	2.22851	1.99046	0.000379861	0.000160174	0.000127845
MB08	White	1	Study Diet-Day 1	0.00153036	0.0225196	0	1.05e-05	0.0078344	0.0255218	0.0143393	0.0174535	0.000127438	0.0153836	0.00232036	0.000102061	0.0132828	0.0514529	0.013472	0.00297521	0.0104968	0.00189061	3.24408	0.457147	0.00369515	0.00946241	0.000246049	0.010403	0.00154305	0.0873954	0.0613914	0.000780626	0.000975369	0.00692964	0.00196839	0.00086724	0.16872	0.00294597	0.614157	0.70336	0.233413	0.00912257	0.00457177	0.00142775	0.0248007	1.75885	1.79413	0.000139023	8.33e-05	4.97e-05
MB08	White	1	Study Diet-Day 2	0.00536436	0.0280513	0	4.26e-05	0.00771234	0.0199852	0.0101388	0.00872881	0.000843149	0.00982045	0.0047697	0.00204683	0.0246768	0.0581337	0.0185272	0.00573638	0.0129331	0.00242842	2.41072	0.314873	0.00406732	0.0105238	0.00035191	0.00495835	0.000604711	0.127579	0.0511031	0.000758882	0.0014718	0.00698171	0.00215886	0.000580293	0.253997	0.00290338	0.900694	0.759717	0.308179	0.00826678	0.00520444	0.00107249	0.0297865	1.18816	1.47236	0.000172843	0.00012257	7.71e-05
MB08	White	1	Study Diet-Day 3	6.52e-05	0.0327666	0	0	0.00698794	0.0194451	0.0149429	0.0114782	1.5e-05	0.0107795	7.42e-05	0.000488002	0.0180658	0.0629177	0.0115501	0.00241452	0.00930202	0.00152023	1.48934	0.421734	0.00503144	0.0053088	0.000384554	0.01235	0.00214166	0.091395	0.022104	0.00105021	0.00154646	0.0152098	0.00155696	0.000929527	0.362645	0.00479456	0.737788	0.724543	0.219887	0.0106401	0.00781852	0.00104872	0.0307906	1.40384	1.43095	0	0	0
MB08	White	1	Study Diet-Day 4	0.00176055	0.0346636	0	5.19e-05	0.00669174	0.0215884	0.0147764	0.00300975	2.24e-05	0.00303162	0.000103623	0.00117474	0.0146165	0.0663727	0.0163328	0.00307275	0.0130044	0.00200372	1.06847	0.295957	0.00327271	0.0125165	0.000289519	0.0126279	0.00228647	0.0453977	0.0280984	0.00106487	0.00137157	0.0102555	0.0017392	0.00068266	0.272903	0.00269888	0.564498	0.703527	0.260775	0.00859184	0.00535818	0.00122473	0.0607672	1.27911	1.45672	0	0	5.21e-07
MB09	White	1	Habitual Diet	0.0355937	0.0108704	1.45e-05	0.000107139	0.0134163	0.0093202	0.00285013	0.0133722	7.9e-05	0.0142421	0.021426	0.000713849	0.0374448	0.0391675	0.0114611	0.00491989	0.00654252	0.00126767	1.26059	0.338717	0.000851482	0.00192818	8.5e-05	0.00151265	0.000106682	0.0263926	0.0759847	0.000599264	0.00129138	0.0083818	0.00387809	0.00118865	0.245229	0.00276583	0.784084	0.915709	0.249935	0.0115579	0.00866233	0.000551191	0.0491285	0.718878	1.88235	0.000441216	0.000270657	0.000204803
MB09	White	1	Study Diet-Day 1	0.00189726	0.0264951	0	1.33e-05	0.00613653	0.0219279	0.00773797	0.0232783	0.000230076	0.0205362	0.00280287	0.00015455	0.0178082	0.0584771	0.0182949	0.00437984	0.0139151	0.00245951	6.18065	0.313115	0.00268749	0.00872611	0.000183222	0.00206369	0.000266441	0.0913731	0.106122	0.000938487	0.000885339	0.008638	0.00235811	0.0011266	0.220935	0.00201124	0.532484	0.749032	0.273733	0.0109793	0.00456166	0.00175599	0.0254881	1.62271	2.32001	0.000176229	0.000105597	6.29e-05
MB09	White	1	Study Diet-Day 2	0.00646144	0.0272149	0	5.14e-05	0.00932884	0.024829	0.0115959	0.00662581	0.00101731	0.007458	0.00574517	0.00100982	0.0225562	0.0459873	0.020295	0.00589857	0.0145688	0.00264709	3.72286	0.272411	0.00284087	0.013048	0.000321803	0.00588243	0.000729536	0.176379	0.0637275	0.000727806	0.00135527	0.0060341	0.00232298	0.000670712	0.25684	0.0017457	0.582239	0.740391	0.252112	0.00765927	0.00512982	0.00112689	0.030291	0.85545	1.49236	0.000208192	0.000147637	9.29e-05
MB09	White	1	Study Diet-Day 3	2.06e-05	0.0255833	0	0	0.00490323	0.0319972	0.00991822	0.0122925	1.71e-05	0.0118454	0	0.000197659	0.0156862	0.0578575	0.014902	0.00337667	0.0116083	0.00268074	7.40647	0.175322	0.00226837	0.0113318	0.000316489	0.00380434	0.000879463	0.131153	0.0695988	0.00108947	0.000975351	0.0091523	0.0018954	0.00112948	0.333259	0.00231837	0.456671	0.559608	0.201251	0.010603	0.0060127	0.00153068	0.0273081	1487.88	1.39729	0	0	0
MB09	White	1	Study Diet-Day 4	0.00166326	0.0389604	0	4.97e-05	0.00587475	0.019281	0.012451	0.00443635	7.33e-05	0.00418158	0	0.00119659	0.0205285	0.065618	0.018758	0.00356284	0.0149544	0.00249389	3.07356	0.167368	0.00313357	0.0118178	0.000350999	0.00824899	0.0012983	0.0418851	0.0600932	0.00118063	0.00138854	0.0128309	0.00195991	0.000815675	0.313567	0.00257017	0.524119	0.760245	0.284557	0.00909109	0.0048397	0.00128633	0.0586458	1.22604	1.70293	0	0	4.99e-07
MB10	White	1	Habitual Diet	0.0490447	0.0137025	0	0.000305877	0.0136694	0.0202604	0.0145121	0.00302046	0.00053503	0.00344575	0.00212598	0.000245811	0.00664373	0.0409759	0.0109801	0.0032292	0.00774793	0.00168947	4.32405	0.285175	0.00122808	0.00577754	0.000270197	0.0122608	0.00326676	0.238716	0.0725855	0.000593556	0.00114761	0.0154905	0.00389104	0.00159143	0.337287	0.0027683	0.378343	1.21996	0.209928	0.0133738	0.00869558	0.00103787	0.0680239	1.67657	1.99056	0.000141927	9.07e-05	9.22e-05
MB10	White	1	Study Diet-Day 1	0.00142795	0.0202527	0	9.82e-06	0.00755565	0.0231961	0.0126544	0.0177984	0.000172445	0.0158006	0.00216508	0.000128175	0.0125138	0.0674959	0.0144864	0.00292075	0.0115656	0.00204514	5.50725	0.3245	0.001482	0.00887396	0.000228039	0.00989884	0.00144339	0.104398	0.0828821	0.000858621	0.000673307	0.00877049	0.00207757	0.000964146	0.178035	0.00107585	0.361273	0.614641	0.235965	0.00852186	0.00393843	0.00132293	0.0244043	1.78873	1.81913	0.00012972	7.77e-05	4.84e-05
MB10	White	1	Study Diet-Day 2	0.00536105	0.022266	0	4.25e-05	0.00866402	0.021863	0.0108405	0.00926378	0.000842335	0.0109972	0.00480427	0.00273807	0.0228023	0.0572244	0.0188145	0.00611409	0.0127687	0.00230448	4.46466	0.228023	0.00132988	0.0113811	0.000437403	0.00782073	0.00108969	0.115539	0.0412797	0.000691918	0.00100946	0.00690438	0.00194014	0.000580657	0.218883	0.000581612	0.370116	0.558426	0.200644	0.00751034	0.00430861	0.000994185	0.0242682	1.04978	1.4262	0.000172383	0.000122244	7.69e-05
MB10	White	1	Study Diet-Day 3	5.41e-05	0.0221905	0	0	0.00619702	0.0307791	0.0122063	0.010703	1.55e-05	0.0103525	9.36e-05	0.000306229	0.0152837	0.0604743	0.0138513	0.00322175	0.0106945	0.00233458	6.9406	0.285244	0.00161346	0.0108676	0.000304818	0.00930494	0.00179739	0.142487	0.0658905	0.00111155	0.000936091	0.0105538	0.00165392	0.00119011	0.386198	0.00200672	0.359571	0.468238	0.176297	0.0112317	0.00671775	0.00127101	0.0234282	1190.14	1.26758	0	0	0
MB10	White	1	Study Diet-Day 4	0.00150505	0.0314775	0	4.4e-05	0.00793868	0.023518	0.0151377	0.00431576	6.5e-05	0.00468097	0.000131759	0.00167351	0.017791	0.0578841	0.0178705	0.00367554	0.0139814	0.00235662	4.07828	0.204428	0.000885171	0.0130286	0.000386433	0.0152097	0.00249457	0.0544305	0.0569816	0.00102356	0.000943533	0.0114497	0.00168235	0.000757391	0.267084	0.000686206	0.276507	0.548888	0.236912	0.00781842	0.00411856	0.00110978	0.0484085	1.13585	1.54189	0	0	4.42e-07
MB11	White	1	Habitual Diet	0.0345769	0.0186987	0	7.77e-05	0.00838648	0.0200902	0.00892783	0.01253	0.000224811	0.0141411	0.0128879	0.000859837	0.00881737	0.0398923	0.0129014	0.00289864	0.0100532	0.00265445	3.56631	0.229129	0.00300911	0.0134383	0.000193802	0.0025976	0.000737095	0.364626	0.0573965	0.000712547	0.00154719	0.0146586	0.00300006	0.00121773	0.16287	0.00199293	0.805814	1.0034	0.280373	0.00576369	0.00595555	0.000934128	0.049125	1.83657	1.65772	0.000166024	0.000130494	8.59e-05
MB11	White	1	Study Diet-Day 1	0.00217599	0.0272392	0	1.49e-05	0.00724345	0.0251571	0.010858	0.0104453	0.000159754	0.00897046	0.00303457	0.000172625	0.0154515	0.0648942	0.0175548	0.00457003	0.0129848	0.00206999	4.2131	0.32796	0.00272566	0.00989113	0.000329351	0.00405442	0.000757885	0.0720029	0.0651956	0.000816184	0.000790442	0.00800285	0.00226457	0.00101834	0.214189	0.00195793	0.587007	0.707587	0.270452	0.0112517	0.00469798	0.00180121	0.0292759	1.83996	1.91419	0.000190796	0.000114326	6.74e-05
MB11	White	1	Study Diet-Day 2	0.00627436	0.0264141	0	4.99e-05	0.00877592	0.0227086	0.0104072	0.0100831	0.000987502	0.011268	0.00558631	0.00204454	0.0257255	0.0447393	0.0202014	0.00623455	0.0141334	0.00277633	2.8221	0.285659	0.0031627	0.0120698	0.000329167	0.00538836	0.000701513	0.145836	0.0591677	0.000703195	0.00134415	0.0061981	0.00228454	0.0006331	0.242205	0.002035	0.588525	0.730249	0.238294	0.0075787	0.004942	0.00110863	0.0302868	0.799506	1.46469	0.000202435	0.000143555	9.03e-05
MB11	White	1	Study Diet-Day 3	2.82e-05	0.027757	0	0	0.00472887	0.0243046	0.010626	0.0115569	1.64e-05	0.0112192	0	0.000367056	0.0198075	0.0672073	0.0138929	0.00286371	0.0111086	0.00253725	7.27275	0.235175	0.00351043	0.00887136	0.000294321	0.00399476	0.000846878	0.132244	0.0636557	0.00108482	0.00119758	0.0102093	0.00186234	0.00107128	0.341968	0.00318453	0.595858	0.510547	0.192428	0.0107777	0.00590447	0.0015714	0.0293718	1426.39	1.46314	0	0	0
MB11	White	1	Study Diet-Day 4	0.00332878	0.0321015	0	9.87e-05	0.00814902	0.0206693	0.0158451	0.00599358	9.91e-05	0.00551295	9.81e-05	0.00109902	0.0190907	0.0576268	0.01663	0.00262913	0.0134063	0.00217822	3.6136	0.301065	0.00339914	0.0101726	0.000318112	0.0131694	0.0027867	0.043397	0.0889782	0.000837397	0.00114956	0.0119138	0.00256372	0.000960282	0.266823	0.00271436	0.526102	0.702831	0.262687	0.00812424	0.00433465	0.00117632	0.0387571	1.26981	1.9224	0	0	9.91e-07
MB12	White	1	Habitual Diet	0.0486822	0.0171131	0	0.00013485	0.0163564	0.0146412	0.00818557	0.00361783	0.000704477	0.00384054	0.00548186	0.00159644	0.00249521	0.0486794	0.0134623	0.00317469	0.0102859	0.00260486	1.32178	0.115275	0.00151406	0.00474272	0.000147145	0.00474443	0.00126976	0.358461	0.0953323	0.00153394	0.00147827	0.0151917	0.00353659	0.00149872	0.344801	0.00306618	0.500806	0.916146	0.151736	0.00653516	0.00692774	0.000506201	0.0816864	1.95005	2.16172	0.000363601	0.000204526	0.000132942
MB12	White	1	Study Diet-Day 1	6.26e-05	0.0193938	0	1.77e-07	0.00282014	0.00483067	0.00833039	0.039639	6.99e-05	0.0370666	2.58e-05	8.1e-05	0.0019909	0.100436	0.0163234	0.0026852	0.0136382	0.00225832	3.069	0.198869	0	0.0066069	0.000305444	0.00625975	0.000774036	0.124601	0.0436502	0.00106721	0.000674674	0.011018	0.00223747	0.00104758	0.167866	2.7e-05	0.283399	0.623105	0.238328	0.0127268	0.00395114	0.001407	0.0322041	2.48303	1.98676	0	0	4.91e-06
MB12	White	1	Study Diet-Day 2	0.00425151	0.0269683	0	3.67e-05	0.00536133	0.0248002	0.0113778	0.00686652	0.0006947	0.00833499	0.00334289	0.00118042	0.0143374	0.0695109	0.0186432	0.00504152	0.0137154	0.00209681	1.8825	0.0922666	0.000901557	0.0141432	0.000428539	0.00598402	0.000869787	0.111051	0.0422426	0.000716586	0.00117195	0.00762617	0.00200856	0.000546441	0.276772	0.000446895	0.356286	0.617508	0.234016	0.00943352	0.00475629	0.00114936	0.0266167	1.36423	1.3491	2.12e-05	1.34e-05	1.06e-05
MB12	White	1	Study Diet-Day 3	4.35e-05	0.026211	0	0	0.00680838	0.0214551	0.0109585	0.0163294	2.34e-05	0.0156299	8.28e-05	0.000273607	0.0136753	0.0624485	0.0140544	0.00218383	0.0121123	0.00312765	10.8047	0.20917	0.00218551	0.0071598	0.000196629	0.00878973	0.00130193	0.173417	0.0805819	0.000869351	0.000867677	0.0103879	0.00187258	0.000822494	0.226437	0.00174874	0.469679	0.443605	0.167115	0.00703931	0.00372591	0.00101243	0.0290509	2116.11	1.42613	0	0	0
MB12	White	1	Study Diet-Day 4	0.00146326	0.0379669	0	4.35e-05	0.00544087	0.0213077	0.012683	0.00461875	8.14e-05	0.00439631	0	0.000616414	0.0182504	0.0676435	0.0203548	0.00331977	0.0162645	0.00254053	3.07201	0.124964	0.00232827	0.0146944	0.000361271	0.00689759	0.00145744	0.0466171	0.0605562	0.000907903	0.00138039	0.0118413	0.00177146	0.000810498	0.230711	0.00189576	0.519662	0.834361	0.385638	0.00935016	0.00607982	0.00154394	0.062915	1.04353	1.71257	0	0	7.27e-07
MB13	White	1	Habitual Diet	0.0515346	0.0152742	0	0.000160358	0.0130752	0.0118551	0.00817201	0.00115007	2.22e-05	0.00221931	0.0063604	0.00190201	0.00652025	0.0640452	0.0155041	0.00361245	0.0118629	0.00153083	0.271289	0.217126	0.0149323	0.00259768	6.29e-05	0.00250668	0.000326881	0.0346188	0.0125867	0.00126202	0.0012249	0.0252991	0.00435541	0.00188166	0.252783	0.00487986	0.438986	1.03199	0.191929	0.0155999	0.00501097	0.000584913	0.0938596	1.87275	1.66875	0.000453203	0.000208341	0.000146677
MB13	White	1	Study Diet-Day 1	0.00244082	0.0242391	0	1.66e-05	0.00769628	0.00997979	0.013674	0.0201947	0.000270639	0.0175044	0.00343119	0.000270639	0.0194006	0.0684233	0.0189362	0.00582719	0.0131091	0.002396	8.9286	0.387283	0.00249241	0.00601917	0.000361979	0.0109008	0.00180736	0.130259	0.126569	0.000849974	0.000833905	0.00857078	0.00218033	0.0010242	0.240299	0.00175577	0.633894	0.656769	0.252612	0.0117186	0.00440803	0.00135742	0.0319379	2.24781	2.50066	0.000213128	0.000127708	7.44e-05
MB13	White	1	Study Diet-Day 2	0.00396447	0.0258053	0	4.56e-05	0.00850763	0.0235092	0.00994635	0.00991118	0.000528596	0.0105836	0.00371669	0.00206163	0.0199966	0.0587749	0.0206195	0.00682433	0.0139561	0.00270053	2.05634	0.181675	0.00129911	0.0127833	0.000396447	0.00615026	0.00093943	0.114866	0.0528857	0.000694315	0.00110249	0.00727406	0.00191776	0.000572291	0.239428	0.000696447	0.404877	0.598136	0.229721	0.00786127	0.00451918	0.00106252	0.026101	0.870857	1.33755	0.000177975	0.000126288	7.99e-05
MB13	White	1	Study Diet-Day 3	4.62e-05	0.0263827	0	0	0.00437818	0.0173721	0.00983441	0.00998229	1.52e-05	0.0100476	0	0.000429765	0.0223154	0.0845917	0.0149526	0.00344538	0.011599	0.00257859	9.08615	0.286015	0.00304598	0.00667026	0.00028783	0.00512879	0.00118301	0.156638	0.07915	0.00137181	0.00133683	0.0141327	0.00193691	0.00137115	0.503238	0.0033589	0.538625	0.506515	0.177191	0.0138607	0.00839988	0.00115792	0.0327974	1670.16	1.38159	0	0	0
MB13	White	1	Study Diet-Day 4	0.00197406	0.0362521	0	5.89e-05	0.00632338	0.0169576	0.0117911	0.00472567	7.04e-05	0.00455288	0	0.00137166	0.0170872	0.0764238	0.0184737	0.0033333	0.0147427	0.00226993	2.86755	0.0649144	0.00114858	0.00988391	0.000362739	0.00909216	0.00151605	0.0404919	0.0602923	0.00122905	0.000979337	0.0136888	0.00198945	0.000872232	0.324586	0.000839094	0.301883	0.598049	0.249823	0.00882351	0.00449489	0.00114325	0.0639771	1.18989	1.56174	0	0	5.92e-07
MB14	Black	1	Habitual Diet	0.0196764	0.0265371	0	6.52e-05	0.00845542	0.00873419	0.00554473	0.0114333	6.15e-05	0.0178143	0.00027234	0.0106441	0.0226586	0.0608355	0.0163383	0.0050987	0.0112396	0.00106434	1.88379	0.037435	0.00152682	0.0242862	0.000168694	0.00490141	0.000993577	0.071266	0.0882411	0.000887787	0.000979996	0.0119572	0.00450898	0.00114655	0.248436	0.00300218	0.572771	0.60757	0.201963	0.0102417	0.0085076	0.000797006	0.0628213	1.6618	1.31977	7.51e-05	6e-05	7.29e-05
MB14	Black	1	Study Diet-Day 1	0.00280963	0.0241855	0	2.01e-05	0.00724776	0.0254561	0.0067751	0.0218864	0.000129481	0.019859	0.0042118	9.05e-05	0.00488131	0.0566757	0.0188526	0.00466762	0.014185	0.00206959	2.36948	0.258407	0.001039	0.00955525	0.000204221	0.0013106	0.000398969	0.107165	0.0326807	0.000847414	0.000595821	0.00648456	0.00222538	0.00108427	0.194097	0.000453709	0.380399	0.647385	0.243527	0.0112701	0.00423391	0.00173062	0.022078	1.69171	1.86282	0.000265277	0.000158956	9.26e-05
MB14	Black	1	Study Diet-Day 2	0.00704437	0.028771	0	5.63e-05	0.0084602	0.0138542	0.00711074	0.0058839	0.00111496	0.00679028	0.00629664	0.00106756	0.0262592	0.0763864	0.018821	0.00632445	0.0126735	0.00192464	3.9984	0.383035	0.00476514	0.00469814	0.000304656	0.00536813	0.000769224	0.195925	0.0695708	0.00095758	0.00139307	0.00744953	0.00267174	0.000741413	0.319741	0.00320584	0.719906	0.727819	0.19275	0.0090101	0.00499521	0.00105808	0.0370852	1.24292	1.57085	0.000228176	0.000161809	0.000101763
MB14	Black	1	Study Diet-Day 3	2.68e-05	0.0252248	0	0	0.00678198	0.0341388	0.01326	0.00874129	1.42e-05	0.00853129	0.000104476	9.4e-05	0.0180055	0.0465053	0.012693	0.00267016	0.0100969	0.00233259	5.97999	0.341134	0.00326867	0.0117858	0.000264076	0.00909567	0.00184433	0.124165	0.0400456	0.000911405	0.00103845	0.00830922	0.00171466	0.00103163	0.293356	0.00297152	0.553517	0.481851	0.189747	0.00941172	0.00535345	0.00165481	0.0265368	1327.84	1.31002	0	0	0
MB14	Black	1	Study Diet-Day 4	0.00177644	0.0338045	0	5.2e-05	0.00818916	0.0181996	0.0145935	0.00335874	6.05e-05	0.00309103	0.000155517	0.00117734	0.0188598	0.0682766	0.0150507	0.00310251	0.0115949	0.00167624	3.02931	0.349716	0.00315313	0.00675246	0.00025989	0.0167682	0.00266101	0.0605132	0.0551521	0.00108966	0.00104478	0.0119263	0.00189125	0.00075984	0.306685	0.00252219	0.452854	0.580071	0.204797	0.00774035	0.00400221	0.00104321	0.0590635	1.06262	1.34879	0	0	5.22e-07
MB15	Black	1	Habitual Diet	0.0238879	0.0119274	0	9.54e-05	0.0165204	0.0118895	0.0102282	0.00152845	7.1e-05	0.00252744	0.0180729	0.00140664	0.0265391	0.0641064	0.00637855	0.00279889	0.00335905	0.000554886	0.458131	0.314302	0.00480502	0.00255622	0.000134285	0.00801443	0.00209389	0.0492036	0.00644617	0.000935201	0.00129681	0.00884269	0.00277875	0.00059757	0.157895	0.00225599	0.565407	0.673792	0.115926	0.00542225	0.00472972	0.0004911	0.0534364	1.71754	1.13517	0.000646488	0.000380315	0.000224928
MB15	Black	1	Study Diet-Day 1	0.00159142	0.0233029	0	1.07e-05	0.00828956	0.0258301	0.015881	0.0193074	0.000179852	0.016814	0.0022923	0.000174402	0.0192791	0.0345464	0.0141533	0.00346297	0.0106903	0.00206285	4.94864	0.435727	0.00338558	0.0100445	0.000330819	0.0118397	0.00198818	0.0904668	0.0829648	0.000632208	0.000879096	0.00537213	0.00164974	0.000874191	0.182786	0.00255063	0.625631	0.550543	0.211319	0.00909889	0.00356653	0.00164374	0.0229023	1.37431	1.96868	0.000137342	8.23e-05	4.69e-05
MB15	Black	1	Study Diet-Day 2	0.00628073	0.0239623	0	5.08e-05	0.00908031	0.0152449	0.00957475	0.0107908	0.00100778	0.0120767	0.00539313	0.00241615	0.0246857	0.0647353	0.017752	0.00586583	0.0120464	0.00226335	3.9636	0.375137	0.003567	0.00570903	0.00029415	0.00899504	0.00126988	0.186668	0.0665002	0.000820072	0.00114398	0.00706876	0.00229254	0.000659262	0.284321	0.00231371	0.565449	0.614317	0.164911	0.00812003	0.00426289	0.000907058	0.030896	1.33503	1.43402	0.000206019	0.00014593	9.16e-05
MB15	Black	1	Study Diet-Day 3	5.14e-05	0.0243147	0	0	0.0064743	0.0310327	0.0134098	0.00940871	1.54e-05	0.00914029	9.29e-05	0.000303898	0.0161687	0.055739	0.0127105	0.00254229	0.0102345	0.00231355	6.75143	0.287729	0.00260111	0.0107093	0.000285693	0.00904413	0.0016502	0.143145	0.0524577	0.000942038	0.000971448	0.00856891	0.0016418	0.000963979	0.296287	0.00241111	0.477188	0.453218	0.177906	0.00949508	0.00516627	0.00147795	0.0243637	1181.07	1.27244	0	0	0
MB15	Black	1	Study Diet-Day 4	0.00137048	0.0317768	0	4e-05	0.00801578	0.0222281	0.0152168	0.00439864	6.65e-05	0.00474456	0.000135637	0.00171458	0.0202413	0.058262	0.016961	0.00360075	0.0131176	0.00224165	4.1637	0.235438	0.00141964	0.0117845	0.000372319	0.0153661	0.0024665	0.0573353	0.0569498	0.0010191	0.000962658	0.0117745	0.00170547	0.000771947	0.262282	0.00107781	0.326648	0.517819	0.226383	0.00759021	0.00401176	0.00116566	0.0499062	1.07132	1.55865	0	0	4.55e-07
MB16	Black	1	Habitual Diet	0.0325722	0.0190372	0	0.000153809	0.0161325	0.0108715	0.00360176	0.0112685	3.68e-05	0.0106509	0.00621388	0.00193715	0.00444633	0.069857	0.0128468	0.00313954	0.00970731	0.00084015	0.50456	0.286935	0.00269495	0.00208714	0.000167148	0.00187098	0.000335766	0.0147963	0.0124229	0.00114749	0.00129503	0.0144203	0.00244644	0.00126709	0.277652	0.00388655	0.377264	0.729643	0.181621	0.00970535	0.00808583	0.000773487	0.0773826	1.34132	1.35223	0.000556342	0.000310277	0.00020293
MB16	Black	1	Study Diet-Day 1	0.00266331	0.02393	0	1.82e-05	0.00669628	0.00874056	0.0101325	0.0169214	0.000111203	0.0135019	0.00371418	0.000151978	0.0136326	0.0931038	0.0153785	0.00377998	0.0114178	0.00125567	2.15834	0.493528	0.00395327	0.00445461	0.000278008	0.00527103	0.000920205	0.0879459	0.02805	0.0010935	0.00120563	0.0119015	0.00234175	0.0011389	0.239106	0.00332312	0.680469	0.732806	0.240499	0.0138689	0.00657488	0.00128162	0.0347222	2.58183	1.61004	0.000233526	0.000139931	8.34e-05
MB16	Black	1	Study Diet-Day 2	0.00709669	0.0236904	0	5.78e-05	0.00878662	0.0136103	0.00788093	0.0135162	0.00114665	0.0122808	0.00595004	0.00110159	0.0231511	0.0717191	0.0177744	0.00619491	0.0116663	0.00201121	4.18852	0.332641	0.00368286	0.00467867	0.000348043	0.00607933	0.000779669	0.118138	0.0494483	0.000863905	0.00114077	0.00676236	0.0023697	0.000656254	0.270595	0.00234619	0.573674	0.6592	0.171942	0.00822701	0.00439984	0.000875005	0.0327696	1.42422	1.46866	0.000235076	0.000166512	0.000104478
MB16	Black	1	Study Diet-Day 3	4.85e-05	0.0234953	0	0	0.00412021	0.0120259	0.00942099	0.0273634	2.2e-05	0.0213243	0	0.000534621	0.0191653	0.0738383	0.0126772	0.00280562	0.00997909	0.00235657	9.18473	0.214643	0.00273596	0.00497591	0.000197643	0.00553174	0.00113361	0.166086	0.0591733	0.00110483	0.00112452	0.0106424	0.00175531	0.00107076	0.372563	0.00271627	0.512665	0.4385	0.145371	0.0109605	0.00588992	0.000995788	0.0323128	1915.43	1.27584	0	0	0
MB16	Black	1	Study Diet-Day 4	0.00264437	0.0361389	0	7.89e-05	0.00496928	0.00940906	0.00985454	0.00631842	0.000107804	0.00612104	0	0.00137767	0.0204328	0.0911783	0.0184987	0.00345448	0.014567	0.00215687	3.81861	0.148595	0.00271888	0.00581745	0.000283778	0.00874638	0.00174706	0.0420237	0.0871238	0.00140383	0.00109627	0.0128548	0.0022076	0.000984503	0.3675	0.00216004	0.413051	0.659385	0.231403	0.00944552	0.00438429	0.0011581	0.0795228	1.49443	1.91082	0	0	7.93e-07
MB17	Black	1	Habitual Diet	0.0358241	0.00855757	0	0.000130891	0.0173067	0.0135594	0.00758667	0.00736795	1.51e-06	0.00594253	0.0172559	0.00135101	0.0154273	0.0468117	0.0156937	0.00574493	0.00990556	0.00267889	11.7614	0.276626	0.00348688	0.00335264	0.000157878	0.00388862	0.0008995	0.0388927	0.0270167	0.000598829	0.0012781	0.0103933	0.00365632	0.00106693	0.0919441	0.00274325	0.735908	0.795067	0.198049	0.00677616	0.00729103	0.000616929	0.0499064	1.30726	2.20528	0.000521901	0.000270504	0.000186034
MB17	Black	1	Study Diet-Day 1	0.00132187	0.0248266	0	9.07e-06	0.00663422	0.0245662	0.0120553	0.019477	0.000134238	0.01717	0.00193402	0.00011808	0.0144008	0.052213	0.0156126	0.00377607	0.0118366	0.00195267	3.53839	0.374609	0.00297064	0.00953091	0.000269719	0.00720349	0.00125165	0.0878644	0.0572202	0.000774977	0.000865712	0.0068188	0.00190295	0.000948367	0.180504	0.00227583	0.560144	0.647133	0.236107	0.00995724	0.00397432	0.00167487	0.0251392	1.52959	1.87622	0.000117458	7.02e-05	4.23e-05
MB17	Black	1	Study Diet-Day 2	0.00634096	0.0295994	0	5.04e-05	0.00926185	0.0236207	0.0121431	0.00474949	0.000996647	0.00547731	0.00563804	0.000628776	0.0260939	0.0454547	0.0188254	0.00571275	0.0132801	0.00228872	2.5484	0.363945	0.00467026	0.0116615	0.000289769	0.00561937	0.00070801	0.149417	0.0563233	0.000736873	0.00157449	0.00599856	0.00237758	0.000655942	0.252689	0.00322594	0.746043	0.780814	0.24975	0.00772019	0.00517566	0.00122869	0.033371	0.891646	1.50961	0.00020431	0.000144884	9.11e-05
MB17	Black	1	Study Diet-Day 3	5.18e-05	0.0258613	0	0	0.00551897	0.0208763	0.0121285	0.0121929	1.73e-05	0.0118395	5.9e-05	0.000387955	0.019036	0.0707848	0.013032	0.00272939	0.0103866	0.00239507	7.72096	0.297984	0.00332056	0.00767984	0.000255657	0.00797126	0.00149878	0.144699	0.0666723	0.00108043	0.00118234	0.010293	0.0017747	0.00101846	0.34353	0.00306908	0.552279	0.472405	0.164831	0.0105105	0.00570074	0.00126637	0.0295889	1507.67	1.37769	0	0	0
MB17	Black	1	Study Diet-Day 4	0	0.0414439	0	0	0.00503144	0.0167423	0.0114305	0.00624221	0.000118273	0.00540816	0	0.0017706	0.0270136	0.066135	0.0163804	0.00374708	0.0125755	0.00228049	4.23045	0.217683	0.00421754	0.0104282	0.000309263	0.00693695	0.000833171	0.0407579	0.0715668	0.00129049	0.00158311	0.0141516	0.00170664	0.00066934	0.313534	0.003486	0.669388	0.726195	0.26803	0.0093655	0.00471517	0.0013378	0.072251	1.11829	1.7461	0	0	0
MB19	Black	1	Habitual Diet	0.0316516	0.0160088	0	0.000111535	0.0175031	0.015992	0.00984998	0.00360445	7.91e-05	0.00751114	0.00232415	0.0062889	0.024335	0.0355674	0.00917275	0.00334559	0.00578168	0.00117956	5.36447	0.222134	0.00210726	0.0108336	0.000197993	0.0115256	0.00344074	0.132605	0.0433836	0.00121874	0.00119286	0.0117753	0.00340226	0.000971775	0.195279	0.00226188	0.6795	0.754719	0.123993	0.00902093	0.00641483	0.000692626	0.0635775	2.67921	1.21143	0.000419074	0.00025886	0.00020289
MB19	Black	1	Study Diet-Day 1	0.00190854	0.02474	0	1.3e-05	0.00642955	0.0230672	0.0102473	0.021166	0.000153401	0.0183403	0.0026616	0.000151408	0.0135869	0.0569183	0.0165095	0.00398775	0.0125224	0.00200483	3.75465	0.287652	0.00239066	0.00924654	0.000288871	0.00379717	0.000664736	0.085075	0.0611	0.000812825	0.000794231	0.00727358	0.00204202	0.00100009	0.188263	0.00171729	0.515456	0.644667	0.242304	0.0103688	0.00415377	0.0017246	0.0257242	1.71692	1.93791	0.000167346	0.000100275	5.91e-05
MB19	Black	1	Study Diet-Day 2	0.00620568	0.0245325	0	3.51e-05	0.00495352	0.0222816	0.00923597	0.0101168	0.00110705	0.0114805	0.00505934	0.00265197	0.0220168	0.0654762	0.0178826	0.00531218	0.0126686	0.00203476	0.718746	0.153674	0.0014429	0.0123055	0.000435342	0.00487558	0.00078577	0.0687891	0.0307021	0.000674875	0.00111338	0.00704215	0.0018529	0.000454352	0.24419	0.000654597	0.392148	0.607251	0.213987	0.00811434	0.00469181	0.00100756	0.0278619	0.776281	1.11404	3.61e-05	2.41e-05	1.71e-05
MB19	Black	1	Study Diet-Day 3	6.36e-05	0.0321514	0	0	0.00655359	0.0170268	0.0146056	0.015065	1.99e-05	0.0141035	0	0.000334093	0.0202822	0.0619981	0.01227	0.00243112	0.0100009	0.00163467	1.90711	0.281841	0.00359249	0.00472502	0.000387786	0.00949877	0.00174603	0.106838	0.0286992	0.00114248	0.00140001	0.0167166	0.00158694	0.00114646	0.408116	0.00356664	0.580147	0.559114	0.208176	0.0113333	0.00719791	0.00120114	0.0327988	1.32367	1.43602	0	0	0
MB19	Black	1	Study Diet-Day 4	0.00172541	0.0381572	0	5.16e-05	0.0052589	0.0183997	0.0127304	0.00330425	2.46e-05	0.00329839	0	0.00131912	0.0177243	0.0729281	0.0171146	0.00323214	0.0136198	0.00212173	1.07517	0.185548	0.00350241	0.0121605	0.00031952	0.00692685	0.00126167	0.0361392	0.0293924	0.00114324	0.0014868	0.011654	0.00188664	0.000755124	0.290301	0.00278774	0.571227	0.704443	0.27359	0.00902924	0.00463979	0.00140706	0.0660575	1.21937	1.56077	0	0	5.86e-07
MB20	Black	1	Habitual Diet	0.0262226	0.0126033	0	9.14e-05	0.0157939	0.0122702	0.00933691	0.0124323	0.000144674	0.00852738	0.0130605	0.000272629	0.0201971	0.05818	0.0096089	0.00168529	0.00786317	0.000887331	0.636763	0.593703	0.00227427	0.00394284	0.000190969	0.0082644	0.00184346	0.0720024	0.0325856	0.000871257	0.0011979	0.00964491	0.00226848	0.000985709	0.192891	0.00181003	0.709668	0.665911	0.162515	0.00704657	0.00581781	0.000432735	0.0429263	2.13379	0.933851	0.000439165	0.000300278	0.000190326
MB20	Black	1	Study Diet-Day 1	0.00153709	0.0230759	0	1.04e-05	0.00706094	0.022106	0.0128586	0.018722	0.000175091	0.0163148	0.00217908	0.000169785	0.015868	0.0599978	0.0152594	0.00349598	0.0117635	0.00195836	4.77329	0.309281	0.00225655	0.00902673	0.00032153	0.00844893	0.0013986	0.0782927	0.0807126	0.000776767	0.000748646	0.00753846	0.00190849	0.000948674	0.17873	0.00165328	0.492479	0.603698	0.232472	0.0090384	0.00396289	0.00155035	0.0262689	1.57889	1.88353	0.000133706	8.01e-05	4.78e-05
MB20	Black	1	Study Diet-Day 2	0.00467354	0.0274534	0	3.71e-05	0.00825352	0.0235613	0.0122976	0.00791134	0.000734312	0.00883755	0.00418816	0.00179041	0.0230372	0.05065	0.0177134	0.00506983	0.0127705	0.00247019	2.88514	0.31612	0.00343511	0.0127826	0.00034551	0.0069335	0.000960766	0.138238	0.0483876	0.000678531	0.00142158	0.00687356	0.00195192	0.000564471	0.235889	0.0023786	0.607305	0.680737	0.236209	0.00775898	0.00464107	0.00117556	0.0262233	1.01133	1.42302	0.000150276	0.000106567	6.7e-05
MB20	Black	1	Study Diet-Day 3	4.17e-05	0.0260964	0	0	0.0057406	0.0296104	0.0123512	0.0102163	1.58e-05	0.00989046	4.75e-05	0.000312391	0.0175707	0.0573581	0.0135936	0.00269011	0.0109711	0.00250729	7.10302	0.255977	0.00298763	0.0105277	0.000297515	0.0065151	0.00121021	0.144777	0.0592679	0.000990438	0.00105714	0.00916299	0.00175294	0.00103075	0.312989	0.00271938	0.531366	0.487464	0.191774	0.00998404	0.00544357	0.00159171	0.0257154	1214.05	1.43503	0	0	0
MB20	Black	1	Study Diet-Day 4	0.00146939	0.0349433	0	4.33e-05	0.0071279	0.0214406	0.0144505	0.00428952	6.39e-05	0.0046272	8.65e-05	0.00164497	0.0221186	0.0572188	0.0179351	0.00370541	0.0139438	0.00238509	3.98146	0.240676	0.00262586	0.0122988	0.000379842	0.0123883	0.00201177	0.051781	0.0559975	0.00104391	0.00122123	0.011819	0.00180577	0.00078489	0.275566	0.00209391	0.464138	0.630569	0.25529	0.0082596	0.004386	0.00129077	0.0512261	1.049	1.69468	0	0	4.35e-07
MB21	White	2	Habitual Diet	3.72e-06	0.0131205	0.035034	5.58e-05	0.0135616	0.0101331	0.00654414	0.00670088	7.06e-05	0.00677027	0	4.4e-05	0.0123039	0.017171	0.0113876	0.00368189	0.00771381	0.00178302	1.16842	0.18586	0.00375376	0.00656768	8.49e-05	0.00396006	0.000574927	0.124218	0.0464334	0.000415707	0.000781852	0.0102706	0.00194348	0.000874782	0.205866	0.00380827	0.299395	0.324605	0.240836	0.0038789	0.002182	0.000656706	0.0150237	2.22553	1.20055	0	3.35e-05	0.000424381
MB21	White	2	Study Diet-Day 1	0.00716967	0.0261821	0	3.17e-05	0.0105812	0.0218085	0.011733	0.00994626	0.00013919	0.00889818	0.00676374	0.000115899	0.0178097	0.0562555	0.0130933	0.00323741	0.00985587	0.0016969	3.20959	0.470437	0.00576113	0.0076133	0.000271725	0.00486832	0.00115788	0.0732311	0.0460669	0.000813513	0.00127101	0.00757559	0.00233018	0.000860094	0.185193	0.00407311	0.817257	0.767362	0.250941	0.00959024	0.00451619	0.00161815	0.0322571	1.72934	1.808	0.000420343	0.000251207	0.000146954
MB21	White	2	Study Diet-Day 2	0.00531281	0.023662	0	4.99e-05	0.00949687	0.0226837	0.0133211	0.00468856	0.000804761	0.00511032	0.00409381	0.00175994	0.0152951	0.0649779	0.0156717	0.00472732	0.0109942	0.00162341	2.94429	0.186656	0.00132198	0.0117168	0.000425812	0.00923421	0.00219675	0.0889917	0.0264055	0.000727235	0.00107263	0.00675744	0.00174895	0.000466889	0.238228	0.000604583	0.37137	0.556267	0.200526	0.00766924	0.00428184	0.000927413	0.0353464	1.43966	1.06281	0.000201335	0.00014348	8.79e-05
MB21	White	2	Study Diet-Day 3	4.67e-06	0.0280826	0	0	0.00617794	0.0211813	0.00966404	0.0151124	2.02e-05	0.0143602	0	0.000252288	0.0167024	0.0656346	0.01517	0.00297684	0.0124976	0.00307418	8.51618	0.142661	0.00128791	0.00668486	0.000334827	0.00633679	0.00115009	0.124563	0.0865294	0.00105198	0.000900918	0.0156458	0.00202064	0.00120382	0.376909	0.00157057	0.316166	0.501369	0.196108	0.0101359	0.00690756	0.00095231	0.0256477	1969.27	1.35487	0	0	0
MB21	White	2	Study Diet-Day 4	0.00218241	0.0324974	0	6.51e-05	0.00533958	0.0193421	0.011319	0.00356408	6.87e-05	0.00341492	0	0.00110952	0.011911	0.0749484	0.0185969	0.00277708	0.0141863	0.00216278	2.77858	0.0256642	0.00037551	0.0123552	0.000336913	0.0063791	0.00115401	0.0249165	0.0621352	0.000983262	0.000978028	0.0107393	0.00169372	0.000743825	0.302527	0.000192989	0.240468	0.553478	0.257983	0.00765217	0.00428566	0.00113177	0.0605475	1.43189	1.64659	0	0	6.54e-07
MB22	White	2	Habitual Diet	2.46e-06	0.0330271	0	0	0.00499642	0.010502	0.00806163	0.0162298	1.11e-05	0.0121475	1.54e-05	0.000635942	0.0149142	0.0900871	0.0259567	0.00592417	0.0200571	0.00375963	5.67562	0.0591802	0.000804008	0.00517311	0.000197616	0.00633049	0.000600851	0.708421	0.131452	0.000888349	0.000746139	0.0135949	0.00274754	0.0014578	0.264671	0.000637173	0.339497	0.649923	0.285052	0.00773658	0.0047828	0.0012922	0.0350365	1.89843	1.89512	0	0	8e-06
MB22	White	2	Study Diet-Day 1	0.00186145	0.0285571	0	1.3e-05	0.00694941	0.0146468	0.013101	0.0118505	0.000147027	0.0106042	0.0027254	0.000142306	0.0206378	0.0745369	0.0155734	0.00388274	0.0116961	0.00167395	4.57648	0.408939	0.00419028	0.00859504	0.000244147	0.00703439	0.00138327	0.0764314	0.0530526	0.00079786	0.00125783	0.00932883	0.00216157	0.000847769	0.182397	0.00308286	0.735798	0.722703	0.278995	0.0101449	0.00469611	0.00151951	0.0332424	1.9487	1.80853	0.000170633	0.000102515	6.2e-05
MB22	White	2	Study Diet-Day 2	0.00541284	0.0262602	0	4.5e-05	0.00797127	0.0167654	0.00973765	0.0115805	0.000872013	0.0254686	0.00454132	0.000698703	0.0291926	0.0471299	0.0186033	0.00566163	0.0130847	0.003058	4.35004	0.229331	0.00300636	0.0101523	0.000264186	0.00595611	0.00107264	0.140031	0.0495468	0.000660962	0.00128518	0.00758542	0.00229723	0.000645568	0.240494	0.0026508	0.687348	0.619589	0.195866	0.00852894	0.00430196	0.00126184	0.030002	0.96785	2.00265	0.000179766	0.000127624	8e-05
MB22	White	2	Study Diet-Day 3	5.76e-05	0.029879	0	1.28e-06	0.00516297	0.0160943	0.0110484	0.0146921	1.88e-05	0.0138591	0	0.000223127	0.0265929	0.0666588	0.0132563	0.00315418	0.0102736	0.00255788	9.40947	0.27052	0.00402729	0.00580196	0.000254171	0.00618159	0.00146488	0.151127	0.0925234	0.00113827	0.00136399	0.0134995	0.00203531	0.00109559	0.363521	0.00368128	0.665221	0.522601	0.191501	0.0107308	0.00657093	0.00125598	0.0347555	1635.96	1.55929	1.29e-06	6.47e-07	6.47e-07
MB22	White	2	Study Diet-Day 4	0.00208978	0.0364874	0	6.22e-05	0.00568502	0.0151784	0.0127686	0.00502884	8.5e-05	0.00487323	2.06e-05	0.00110176	0.0234344	0.0723623	0.016667	0.00300218	0.0133492	0.00213227	3.0296	0.215795	0.00362399	0.00937775	0.00027997	0.008251	0.00160421	0.0425611	0.0686933	0.00115238	0.00133111	0.0117331	0.00195479	0.000870533	0.313172	0.00276846	0.565553	0.601924	0.256583	0.0087322	0.00450765	0.00149797	0.0665417	1.34786	1.82617	0	0	6.25e-07
MB23	White	2	Habitual Diet	0.00853575	0.0257478	0	2.49e-05	0.00987788	0.0235355	0.0108403	0.00558649	0.000298826	0.00617325	0.0012475	0.00207629	0.0242846	0.0522045	0.0180683	0.0045753	0.0135888	0.00254031	7.66717	0.0803927	0.000354461	0.00640382	0.000208203	0.00691027	0.000646404	0.1151	0.0353555	0.000634933	0.000959569	0.00748441	0.00291484	0.000980791	0.227219	0.000646978	0.582709	0.753814	0.26166	0.0078664	0.0057035	0.00113967	0.0412626	1.21628	1.56631	0.000138802	0.000118727	7.97e-05
MB23	White	2	Study Diet-Day 1	0.00191797	0.0210898	0	1.37e-05	0.0072709	0.0267409	0.0126245	0.0123479	0.000156657	0.0109452	0.00288019	0.000132943	0.00918815	0.0673553	0.0152317	0.00339543	0.0118362	0.00182599	5.32911	0.322162	0.00252017	0.014217	0.000360024	0.00673553	0.00157376	0.0825633	0.0576153	0.000896107	0.000555486	0.0077538	0.00211774	0.000940661	0.178792	0.000309721	0.666606	0.598157	0.24688	0.0103918	0.00411117	0.00146237	0.0264973	1.3599	1.66607	0.00018109	0.00010851	6.47e-05
MB23	White	2	Study Diet-Day 2	0.00541919	0.0220995	0	5.33e-05	0.00850775	0.0154243	0.010514	0.0102024	0.000144946	0.0197899	0.00619436	0.00143541	0.0122106	0.0725751	0.0169734	0.00581316	0.0112534	0.00206117	4.31481	0.429173	0.00499648	0.0145176	0.000385671	0.0100447	0.00238171	0.124261	0.0439563	0.000961623	0.000909264	0.00728305	0.00221569	0.000614902	0.258515	0.000616818	0.976071	0.528278	0.156617	0.00937423	0.00389566	0.000800714	0.0329148	1.58559	1.68541	0.000199221	0.000142392	8.81e-05
MB23	White	2	Study Diet-Day 3	4.73e-05	0.031145	0	0	0.00625839	0.020147	0.0122708	0.0136311	1.92e-05	0.0128247	0	0.000898984	0.0133135	0.0640694	0.0152872	0.00336975	0.0121698	0.00296339	9.06094	0.293853	0.00416651	0.0104977	0.000448534	0.0114466	0.00427896	0.146301	0.0765165	0.00116478	0.00117437	0.0143154	0.00193726	0.001129	0.361357	0.0029308	0.758759	0.519628	0.203715	0.0106057	0.00635678	0.000924542	0.0335979	1616.13	1.50492	1.28e-06	6.39e-07	0
MB23	White	2	Study Diet-Day 4	0.00208169	0.0358835	0	6.21e-05	0.00544134	0.0189804	0.012155	0.00360052	6.55e-05	0.00335965	0	0.00105832	0.0118655	0.0714894	0.0193486	0.00337338	0.0144171	0.00235251	2.65169	0.117356	0.0022302	0.0118786	0.000418085	0.00902813	0.00341082	0.0289184	0.0597237	0.000979691	0.00125113	0.010351	0.0016636	0.000772521	0.303541	0.0020561	0.417079	0.593673	0.271206	0.00797356	0.00446415	0.00118998	0.0612475	1.04156	1.7578	0	0	6.24e-07
MB24	White	2	Habitual Diet	0.0220356	0.022125	0	8.98e-05	0.0138086	0.0162298	0.00578739	0.00817008	2.51e-06	0.00460984	0.00234004	2.84e-05	0.0280395	0.0576046	0.0194162	0.00512585	0.0143104	0.000528559	1.67483	0.0956474	0.000416491	0.00454042	0.000475034	0.00636111	0.000148866	0.451544	0.0483941	0.000558667	0.00121435	0.00858992	0.0034716	0.00102283	0.236845	0.00173622	0.510138	0.673333	0.15673	0.00790915	0.00624653	0.000796184	0.0370192	1.5801	1.20177	0.000500124	0.000304423	0.000286024
MB24	White	2	Study Diet-Day 1	0.00256066	0.0303898	0	1.79e-05	0.00681273	0.00832677	0.0115017	0.0177371	0.000202303	0.0156319	0.00370243	0.000191218	0.0236372	0.0675074	0.0167496	0.00477399	0.0119756	0.00189648	5.14737	0.523599	0.00573839	0.00439802	0.000229092	0.00503449	0.000924683	0.0970899	0.0797472	0.00084524	0.00132282	0.00856325	0.00237129	0.00099027	0.231044	0.00425484	0.931138	0.748927	0.259636	0.0123146	0.00468161	0.00168124	0.0358326	2.22845	2.29426	0.000232787	0.000139488	8.13e-05
MB24	White	2	Study Diet-Day 2	0.00641287	0.0314426	0	5.45e-05	0.00975055	0.0231521	0.0119639	0.0131174	0.00108526	0.0117225	0.00486348	0.000685653	0.0222543	0.0339389	0.0206956	0.00583084	0.015049	0.00337366	4.32871	0.399399	0.00521034	0.0131937	0.000552866	0.00809753	0.00304604	0.166105	0.0695128	0.000667038	0.00166046	0.00642715	0.00218416	0.000750806	0.267343	0.00382042	0.814995	0.708254	0.270407	0.00794861	0.00502233	0.001344	0.0303462	0.868032	1.78447	0.000222139	0.000158228	9.8e-05
MB24	White	2	Study Diet-Day 3	5.43e-06	0.0259559	0	0	0.00496304	0.0144727	0.0112433	0.0180922	2.72e-05	0.017405	0	1.9e-05	0.0222703	0.0698718	0.0154414	0.00313879	0.0124302	0.00314241	12.9367	0.256617	0.00327097	0.00632466	0.000221807	0.00873737	0.00258654	0.204919	0.0971685	0.00128829	0.00128738	0.0117132	0.00214473	0.00129644	0.414033	0.00322932	0.613232	0.500295	0.172221	0.0117657	0.00710053	0.00118236	0.0401814	2289.56	1.57208	0	0	0
MB24	White	2	Study Diet-Day 4	0.00242107	0.0356316	0	7.23e-05	0.0053233	0.0123347	0.0111176	0.00578632	9.87e-05	0.00562303	0	0.00127004	0.0209768	0.0835892	0.0178815	0.0031693	0.0142782	0.00218157	3.49802	0.125466	0.00231221	0.00787282	0.000292473	0.00808183	0.00160896	0.040944	0.0797667	0.00127875	0.00109732	0.0125016	0.00205384	0.00094201	0.342125	0.00171274	0.407032	0.574561	0.240994	0.00901368	0.00441177	0.00131722	0.0730137	1.3685	1.83163	0	0	7.26e-07
MB25	White	2	Habitual Diet	0.0248843	0.0186197	0	0.000107014	0.0126688	0.0228664	0.0153605	0.00247311	4.73e-05	0.00307686	0.000629149	0.000350168	0.0210097	0.0452721	0.0138055	0.00282674	0.0109872	0.00195902	1.06904	0.144235	0.000325541	0.00852795	0.0004152	0.0136393	0.00148033	0.115074	0.0373364	0.000719962	0.000792304	0.0142503	0.00232727	0.00109283	0.182171	0.000816162	0.248633	0.592311	0.187604	0.00768523	0.00419779	0.000881962	0.0515709	1.44325	1.12803	7.54e-05	3.31e-05	3.69e-05
MB25	White	2	Study Diet-Day 1	0.00224578	0.0251073	0	1.53e-05	0.00748152	0.0263739	0.0114195	0.0155979	0.000171011	0.0135247	0.00313598	0.000178038	0.0157502	0.0537458	0.0161726	0.00380284	0.0123698	0.00224188	4.37314	0.345814	0.00281113	0.0102146	0.000339679	0.00444862	0.000702783	0.0828035	0.0691078	0.000795707	0.000823038	0.00726444	0.00216145	0.000993267	0.210541	0.00202011	0.590551	0.667358	0.257515	0.011154	0.00440958	0.00181006	0.0263638	1.71928	1.96236	0.000196779	0.000117911	6.87e-05
MB25	White	2	Study Diet-Day 2	0.00640275	0.0243178	0	5.23e-05	0.00916432	0.0228506	0.0103336	0.00651366	0.00103596	0.00693725	0.00537565	0.00102534	0.0173617	0.0647549	0.0175387	0.00516739	0.0124592	0.00194566	2.68727	0.213081	0.00164302	0.0114622	0.00037167	0.00545057	0.000734491	0.101523	0.0393669	0.000733311	0.0011215	0.00663519	0.00199994	0.000555735	0.247679	0.000683165	0.418393	0.606495	0.216282	0.00773428	0.00463231	0.000976371	0.0268004	1.16808	1.21808	0.000212383	0.000150438	9.44e-05
MB25	White	2	Study Diet-Day 3	4.22e-06	0.0281404	0	0	0.00683693	0.0203721	0.013148	0.0137893	1.97e-05	0.0132318	0	0.000236533	0.0156999	0.0639118	0.0144799	0.00247233	0.0122533	0.00272858	8.2605	0.152497	0.00162405	0.00639625	0.000384366	0.0108165	0.00273984	0.141867	0.067319	0.00105666	0.000960212	0.0149473	0.0018451	0.00110312	0.358348	0.00178385	0.382752	0.493105	0.189007	0.00975488	0.00634697	0.000936277	0.0325353	1335.68	1.32798	0	0	0
MB25	White	2	Study Diet-Day 4	0.00233456	0.0336378	0	6.97e-05	0.00592529	0.02103	0.0129738	0.005518	9.52e-05	0.00537314	0	0.00107701	0.0160578	0.0690866	0.0193588	0.0029497	0.0160004	0.00268377	3.36993	0.0274535	0.000401691	0.014491	0.000363901	0.00778888	0.00157807	0.0343795	0.0769168	0.0010868	0.00104132	0.0116756	0.0018503	0.000874762	0.298598	0.000206444	0.260015	0.595706	0.28203	0.00852788	0.00457396	0.00127295	0.0555418	1.18328	1.75165	0	0	7e-07
MB26	White	2	Habitual Diet	0.0179269	0.0186879	3.38e-05	9.78e-05	0.0152867	0.0124026	0.00761482	0.00587254	3.82e-05	0.00598428	0.000130632	0.00245958	0.00561836	0.0566325	0.00920641	0.00189771	0.00735159	0.00131537	2.25057	0.149959	0.00104702	0.00548064	0.000164864	0.00460517	0.00106276	0.144075	0.047816	0.000945115	0.000713361	0.0119961	0.00165887	0.000867601	0.218046	0.00151958	0.345359	0.438189	0.148542	0.00837304	0.00531184	0.000733035	0.0657626	1.67802	1.2246	0.00047177	0.000299431	0.000180209
MB26	White	2	Study Diet-Day 1	0.00166068	0.027419	0	1.17e-05	0.00639418	0.0184152	0.013613	0.0213602	0.00014598	0.0189805	0.00241772	0.000142361	0.0188894	0.0506142	0.0149503	0.00307826	0.0118823	0.00205157	3.61415	0.342367	0.00374784	0.0116109	0.000269038	0.00536629	0.000995321	0.096826	0.0500604	0.00070155	0.00137958	0.00748361	0.00177408	0.000777557	0.166329	0.00275432	0.705035	0.674121	0.277243	0.00970046	0.00431668	0.0016094	0.0261462	1.56784	1.85572	0.000152616	9.17e-05	5.43e-05
MB26	White	2	Study Diet-Day 2	0.00616055	0.0270073	0	4.98e-05	0.00800636	0.0135072	0.00863111	0.00931652	0.000962534	0.00814847	0.00550301	0.0009281	0.0330377	0.0689609	0.0173945	0.00613103	0.0114165	0.00205297	3.54881	0.231223	0.00330902	0.00504825	0.000281491	0.00569322	0.00098877	0.153308	0.059054	0.000841739	0.00129267	0.00789103	0.00240989	0.000658634	0.279483	0.00294007	0.708148	0.647325	0.177064	0.00840865	0.00461699	0.00112323	0.0347912	1.25086	1.54699	0.00019841	0.000140472	8.85e-05
MB26	White	2	Study Diet-Day 3	5.9e-05	0.0255115	0.000128525	1.45e-06	0.00337753	0.00976493	0.00903114	0.0205551	9.27e-05	0.0170162	0	0.000542496	0.0406379	0.0773035	0.0138404	0.00345673	0.0104285	0.00280439	9.15813	0.32468	0.00456937	0.0123631	0.000269754	0.00567081	0.00150569	0.133249	0.0896957	0.00113207	0.00126582	0.0131163	0.00164019	0.00101924	0.390811	0.00270949	0.842431	0.464458	0.166389	0.011914	0.00597269	0.00113057	0.0303574	945.887	1.7916	1.49e-06	7.47e-07	7.47e-07
MB26	White	2	Study Diet-Day 4	0.00195083	0.0350986	0	5.82e-05	0.00509988	0.0133418	0.0115354	0.00840741	7.66e-05	0.00824367	0	0.00130172	0.0223118	0.0763719	0.0166651	0.00329934	0.0130687	0.00231515	2.4553	0.179253	0.00339115	0.00859395	0.000272508	0.00610337	0.00134734	0.0309455	0.0672236	0.00108068	0.0013064	0.0119237	0.00215492	0.00105144	0.302838	0.00258824	0.546297	0.576154	0.258737	0.00848518	0.00428353	0.00144675	0.0675288	1.30154	1.94498	0	0	5.85e-07
MB27	White	2	Habitual Diet	0.0459808	0.0270651	0	0.000400846	0.0139545	0.0241739	0.0113719	0.00220573	0	0.00271461	0.000426035	0.00136914	0.0258425	0.00333819	0.0218316	0.00947928	0.0123623	0.00299954	0.365985	0.129261	0.00211834	0.0107492	0.000499772	0.0125252	0.00617569	0.047949	0.0238352	0.000738279	0.00225398	0.0191343	0.00597815	0.00105416	0.532623	0.00150023	0.371389	0.919852	0.329697	0.00922257	0.00711879	0.00148748	0.0612571	1.33603	2.1528	1.46e-05	1.09e-05	1e-05
MB27	White	2	Study Diet-Day 1	0.00249312	0.0310928	0	1.78e-05	0.00848611	0.0207859	0.0137108	0.00198183	0.000116414	0.00184865	0.00376343	0.00012759	0.0197037	0.0683163	0.0152316	0.00486889	0.0103627	0.00125634	0.983254	0.563995	0.00578531	0.00770381	0.000309195	0.00633012	0.00123957	0.0330988	0.0200036	0.000730148	0.00119208	0.00740951	0.00229941	0.000832592	0.199336	0.00425237	0.917346	0.739175	0.26737	0.0122058	0.00478601	0.00184307	0.0360036	1.83999	1.62816	0.00023469	0.000140628	8.2e-05
MB27	White	2	Study Diet-Day 2	0.00692243	0.0268098	0	5.78e-05	0.00974336	0.0198272	0.0106873	0.00352425	0.00112121	0.0043018	0.00585242	0.000900421	0.0282657	0.0594566	0.0136036	0.00500639	0.00859336	0.000987456	1.01443	0.29506	0.00387303	0.00742991	0.000278382	0.00538845	0.000929859	0.0380532	0.0107398	0.000745551	0.00147126	0.00681107	0.00213554	0.000510047	0.222655	0.00341354	0.785451	0.665856	0.204293	0.00777357	0.00478561	0.00127928	0.034824	1.02536	1.3323	0.000230385	0.000163189	0.000102393
MB27	White	2	Study Diet-Day 3	1.39e-05	0.027063	0.000184131	1.84e-06	0.00474138	0.0216633	0.0122554	0.0188403	2.14e-05	0.0170247	3.53e-05	3.53e-05	0.0394116	0.0468539	0.0110243	0.00307242	0.00792728	0.00167217	0.816642	0.505964	0.00654416	0.0181412	0.000285832	0.00658912	0.00185523	0.0703821	0.0668268	0.00123753	0.00148054	0.0117951	0.00155013	0.00115938	0.380079	0.00388281	1.13138	0.50714	0.2112	0.012644	0.00777955	0.00172891	0.0320496	0.884133	1.58171	0	0	0
MB27	White	2	Study Diet-Day 4	0.00124978	0.0369927	0.000136657	3.7e-05	0.00543212	0.0172394	0.011712	0.00306048	3.02e-05	0.00313834	0	0.00130937	0.0249677	0.0715829	0.0163377	0.00267117	0.0132605	0.00188221	0.708731	0.24004	0.00427768	0.018486	0.000325752	0.00630688	0.00132287	0.0236544	0.0238451	0.00113219	0.00124024	0.011306	0.0014055	0.000603039	0.31595	0.00175112	0.804605	0.5753	0.259005	0.00943728	0.00441355	0.00131175	0.0752194	1.17919	1.42428	0	0	0
MB29	Black	2	Habitual Diet	0.0288726	0.0103098	0.0108727	0.000131423	0.0115636	0.0160689	0.0118609	0.00470786	0.000122804	0.0108412	0.000299549	0.00548198	0.018416	0.0298975	0.00722189	0.00259093	0.00459423	0.00089463	2.38884	0.152911	0.000692636	0.004709	0.000201995	0.012771	0.0028067	0.158222	0.0237355	0.000708703	0.000811996	0.0114334	0.00252953	0.000737396	0.204765	0.00135543	0.398533	0.488981	0.123872	0.00594565	0.00494486	0.000601394	0.0553621	1.34628	1.00769	0.000151496	8.26e-05	6.08e-05
MB29	Black	2	Study Diet-Day 1	0.0025904	0.0218992	0	1.81e-05	0.00819074	0.0201517	0.0135358	0.0146057	0.000146414	0.0131754	0.00377955	0.000132336	0.0130046	0.0607628	0.0150572	0.00403202	0.0110233	0.00153172	3.21554	0.279488	0.00215398	0.00768393	0.000290013	0.00941837	0.00190057	0.0911099	0.0431068	0.000701098	0.000696406	0.0064272	0.00192309	0.000886932	0.155684	0.00138155	0.518951	0.591969	0.216489	0.00825738	0.0037711	0.00139938	0.0271917	2.17948	1.59912	0.000237454	0.00014266	8.35e-05
MB29	Black	2	Study Diet-Day 2	0.00689918	0.0244053	0	5.57e-05	0.00948194	0.020741	0.0101561	0.00435007	0.00107727	0.00509639	0.00617917	0.000863774	0.0238095	0.0642184	0.0182769	0.00587269	0.0125798	0.0019649	3.63418	0.13943	0.000907208	0.00899133	0.000325445	0.00757332	0.00132503	0.163404	0.0602733	0.000794648	0.00109379	0.00656089	0.00235091	0.000638655	0.271006	0.00108278	0.519831	0.658434	0.193451	0.00776357	0.00473853	0.000931677	0.0320832	1.08199	1.31014	0.000222061	0.000157217	9.91e-05
MB29	Black	2	Study Diet-Day 3	7.49e-05	0.022397	0.000108621	1.66e-06	0.00486858	0.022301	0.0101287	0.0131002	2.69e-05	0.0125251	0	2.69e-05	0.0259866	0.067772	0.0145552	0.00292267	0.0117513	0.00299845	11.4121	0.221837	0.00242335	0.0147329	0.000249239	0.00641033	0.00175899	0.186355	0.0646279	0.00115863	0.000908544	0.0109059	0.00188108	0.00121757	0.390054	0.0013144	0.630632	0.441582	0.161589	0.0115778	0.00629413	0.00111316	0.0328246	2129.5	1.35081	1.68e-06	8.42e-07	8.42e-07
MB29	Black	2	Study Diet-Day 4	0.002515	0.0336818	0	7.51e-05	0.00554113	0.0142207	0.0114027	0.00593165	9.88e-05	0.00577861	0	0.00128389	0.0174263	0.0851111	0.0171647	0.00284671	0.013932	0.00210412	3.12533	0.0799544	0.00141732	0.00934303	0.00032116	0.00749297	0.00166008	0.0301347	0.0788809	0.00119191	0.000995143	0.0121965	0.00199858	0.000912214	0.326371	0.00100042	0.320187	0.551671	0.244453	0.00856727	0.00427007	0.00125147	0.0734445	1.44431	1.7848	0	0	7.54e-07
MB30	Black	2	Habitual Diet	0.0319233	0.0107399	0	0.000154415	0.0135102	0.0219455	0.0175179	0.00622061	9.77e-06	0.0064237	1e-05	0.000417585	0.00370722	0.05047	0.00964329	0.00256769	0.00709705	0.00146698	0.656224	0.026026	0.000288346	0.00478567	0.000549812	0.0182578	0.00303903	0.0536095	0.0151202	0.000598412	0.000505555	0.014247	0.00246207	0.00137765	0.105084	0.00101328	0.138929	0.444045	0.134888	0.00462222	0.00443162	0.000665476	0.0563238	1.67841	1.21423	2.72e-05	1.33e-05	1.6e-05
MB30	Black	2	Study Diet-Day 1	0.00405582	0.0137114	0	2.85e-05	0.0101992	0.0223902	0.0157666	0.024575	0.000279915	0.0217862	0.00586348	0.000231298	0.0176479	0.033385	0.0117402	0.00151449	0.0102257	0.00232182	8.68746	0.123902	0.00145703	0.00824717	0.000377148	0.0113189	0.00194614	0.165484	0.110736	0.000642331	0.000645277	0.00557472	0.00182387	0.000904567	0.150048	0.000640858	0.388622	0.437273	0.175526	0.00453609	0.00295531	0.00111819	0.0190843	2.28662	1.95206	0.000372729	0.000223932	0.000128172
MB30	Black	2	Study Diet-Day 2	0.00950508	0.0203869	0	4.61e-05	0.00514243	0.0141714	0.00813865	0.00528703	0.00175167	0.00627131	0.00758816	0.00153994	0.0252133	0.0909763	0.0133224	0.00480263	0.0085115	0.000397637	3.38277	0.0330989	0.000260272	0.00369235	0.000387309	0.00718846	0.00139121	0.0769309	0.0129671	0.000861375	0.000934706	0.00736404	0.00216996	0.000455475	0.280758	0.00104522	0.487292	0.601405	0.139109	0.00859826	0.00454339	0.000761191	0.0354889	1.38963	1.1182	5.99e-05	4.03e-05	2.79e-05
MB30	Black	2	Study Diet-Day 3	8.04e-06	0.0250667	0	2.31e-06	0.00324609	0.00739282	0.00803614	0.0241768	2.55e-05	0.0222803	0	0.000462387	0.0209361	0.0974912	0.0127029	0.00369373	0.00903195	0.00168067	4.39254	0.201346	0.00134159	0.00389477	0.000323	0.00595607	0.00187233	0.105605	0.0995163	0.00159892	0.0013054	0.0154611	0.00172758	0.00128664	0.502476	0.00208677	0.400537	0.450403	0.15329	0.0146891	0.00859771	0.00100117	0.0369387	848.259	1.32186	0	0	0
MB30	Black	2	Study Diet-Day 4	0.000867107	0.032427	0	2.6e-05	0.00771155	0.0165773	0.0120805	0.0114631	0.000235947	0.0102067	0	0.00174601	0.0276275	0.0667259	0.0147762	0.0029926	0.0117895	0.00250694	7.22522	0.010191	0.000149433	0.00863174	0.000420773	0.00949491	0.00159461	0.0319453	0.145406	0.00117974	0.00064099	0.0176823	0.00219038	0.000998844	0.27863	7.67e-05	0.256414	0.485808	0.246246	0.00747363	0.00413104	0.00116794	0.0599149	1.78429	2.19773	0	0	0
MB31	Black	2	Habitual Diet	0.0323851	0.0177577	1.44e-05	0.000108101	0.0105604	0.00733981	0.00483221	0.00322191	3.07e-05	0.00275725	0.000637846	0.000698625	0.0089122	0.0825456	0.0144378	0.00227363	0.0121714	0.0015273	0.355902	0.154238	0.00222789	0.00244159	8.56e-05	0.00391857	0.000839787	0.0140561	0.0174107	0.00084763	0.000588832	0.0205777	0.00253243	0.001111	0.193711	0.000728687	0.444548	0.788416	0.185002	0.005904	0.00470542	0.000575761	0.0512538	3.01008	1.37999	0.000224815	0.000174493	0.000117636
MB31	Black	2	Study Diet-Day 1	0.00155331	0.0250978	0	1.09e-05	0.00656329	0.0217283	0.0114832	0.0220592	8.61e-05	0.019736	0.00227425	6.81e-05	0.0143135	0.0557334	0.0146686	0.00342685	0.0112418	0.00162422	2.43544	0.341245	0.00349663	0.00881615	0.000258322	0.00594197	0.00114078	0.0961982	0.018678	0.000798041	0.000985451	0.00687114	0.00194726	0.000939302	0.155801	0.00257253	0.62079	0.621773	0.235029	0.00958437	0.00396882	0.00180375	0.0269972	1.51387	1.71557	0.000142387	8.55e-05	5.12e-05
MB31	Black	2	Study Diet-Day 2	0.00593838	0.025	0	4.81e-05	0.00963235	0.020077	0.00954615	0.00425031	0.000931293	0.00480665	0.00526833	0.00140143	0.0256404	0.0663058	0.0158547	0.00590083	0.0100782	0.00129672	2.95098	0.117698	0.00112961	0.00501978	0.000415142	0.00714467	0.0011386	0.0566724	0.0171345	0.00074514	0.000874178	0.0105467	0.00214763	0.000587016	0.227005	0.00120365	0.426327	0.590248	0.179079	0.00722029	0.00445815	0.000863601	0.0310547	1.10858	1.26574	0.00019197	0.000135913	8.57e-05
MB31	Black	2	Study Diet-Day 3	4.67e-05	0.0307825	0	1.03e-06	0.00572126	0.0169959	0.0122828	0.0171129	2.36e-05	0.0158824	0	0.000346171	0.0214469	0.0649275	0.0132584	0.00258894	0.0108892	0.00249138	7.47461	0.219388	0.00326607	0.00636116	0.000952495	0.00553244	0.00148382	0.134541	0.0655632	0.00101386	0.00119744	0.0136942	0.00189922	0.00102016	0.335881	0.00298546	0.556897	0.519111	0.186995	0.00978667	0.00591533	0.00122471	0.0283713	1326.92	1.52179	1.05e-06	5.25e-07	1.15e-05
MB31	Black	2	Study Diet-Day 4	0.00175976	0.0378901	0	5.24e-05	0.00599065	0.0135503	0.0104998	0.00712725	2.51e-05	0.0068354	0	0.00152384	0.0146016	0.0815206	0.0180006	0.00338901	0.0144367	0.00222444	1.49921	0.0925797	0.00170813	0.00677301	0.000324129	0.00799064	0.00156184	0.0827139	0.0842528	0.00126281	0.00095948	0.0145492	0.00212764	0.000879164	0.353986	0.0012664	0.370576	0.562832	0.234004	0.00900462	0.00469342	0.00111868	0.0768867	1.27404	1.52137	0	0	7.17e-07
MB32	Black	2	Habitual Diet	0.0372537	0.0120773	2.78e-05	0.000116029	0.0103335	0.0105514	0.0137993	0.0121459	0.0010154	0.0120342	0.00860775	0.000470609	0.0181618	0.0530551	0.011028	0.00251394	0.00830127	0.00174427	2.58802	0.126096	0.00583834	0.00349596	0.000213281	0.0132401	0.00390583	0.250891	0.0346498	0.000521611	0.000846633	0.0154128	0.00325254	0.00089949	0.108834	0.00527546	0.385117	0.650516	0.129348	0.00580495	0.00663722	0.000637525	0.0618835	2.14622	1.32936	0.000251301	0.000148369	8.9e-05
MB32	Black	2	Study Diet-Day 1	0.00226727	0.027647	0	1.59e-05	0.00671862	0.00864905	0.0118189	0.024669	0.000192714	0.0219834	0.00330084	0.000152359	0.0240744	0.0604635	0.0158198	0.00428582	0.011534	0.00179784	6.15212	0.467423	0.00511679	0.00482031	0.000224009	0.00696981	0.00139182	0.115611	0.0699567	0.000830151	0.00126499	0.00770196	0.00217832	0.00097098	0.204576	0.00376039	0.84789	0.674305	0.237755	0.0113437	0.00419276	0.00162983	0.0331706	1.93589	2.20157	0.000208361	0.000125181	7.33e-05
MB32	Black	2	Study Diet-Day 2	0.00723671	0.0284107	0	5.81e-05	0.00926034	0.0154743	0.00988032	0.00569966	0.00113491	0.00617399	0.00642018	0.00149774	0.0321988	0.0604419	0.0193172	0.00794047	0.0114618	0.00182191	3.95931	0.186358	0.00221825	0.00506486	0.000436948	0.0100453	0.00396089	0.128101	0.0448149	0.000810094	0.00116906	0.00664123	0.00243028	0.000697957	0.261993	0.0021145	0.622386	0.693895	0.193578	0.00873703	0.0048625	0.00113748	0.0345937	1.12029	1.60457	0.000233941	0.000165628	0.000104404
MB32	Black	2	Study Diet-Day 3	8.25e-05	0.029749	0	1.03e-06	0.00410408	0.0112232	0.0118776	0.0179039	2.32e-05	0.0166499	0	0.000309567	0.0323164	0.0684894	0.0122427	0.00326065	0.00903584	0.00208077	8.42109	0.387482	0.00577148	0.00508376	0.000243761	0.00689297	0.00181569	0.162619	0.0875287	0.00125959	0.00173506	0.0126913	0.00194638	0.00118822	0.415196	0.00524966	0.848446	0.543453	0.191488	0.0124976	0.00744815	0.00152096	0.0354427	1172.81	1.7193	1.85e-06	9.27e-07	9.27e-07
MB32	Black	2	Study Diet-Day 4	0.00242387	0.0344329	0	7.22e-05	0.00552692	0.0102587	0.0109451	0.00623654	9.64e-05	0.00593719	2.39e-05	0.00160118	0.0194823	0.0901073	0.0164931	0.00319583	0.0129239	0.00182225	3.20599	0.153419	0.00230935	0.00580526	0.000271816	0.00918085	0.00190199	0.0393126	0.0773255	0.00128805	0.00100246	0.0129305	0.00215641	0.000923449	0.339697	0.00171425	0.404727	0.534142	0.217154	0.00901124	0.00414682	0.00122643	0.0785302	1.56197	1.75978	0	0	7.25e-07
MB33	Black	2	Habitual Diet	0.0268768	0.0138064	0.00984881	0.000237138	0.00792876	0.012947	0.0174398	0.0172559	5.98e-06	0.0166538	0.000799022	0.000379658	0.00319119	0.0470841	0.0110552	0.00241719	0.00863858	0.00249062	5.09489	0.115959	0.00140006	0.00922329	0.000399239	0.0106239	0.00243188	0.448482	0.0295943	0.00056024	0.000816428	0.0151629	0.00424151	0.00125374	0.157763	0.000844712	0.275457	0.60216	0.140655	0.00611913	0.00372587	0.000892577	0.0695824	2.13822	1.40164	1.52e-05	9.79e-06	7.07e-06
MB33	Black	2	Study Diet-Day 1	0.00201293	0.0278747	0	1.41e-05	0.00785042	0.021892	0.0156126	0.0128703	0.000159721	0.0115247	0.00294719	0.00017212	0.0200615	0.0504771	0.0156337	0.00332279	0.0123226	0.00226017	5.42	0.393481	0.00357878	0.0137754	0.000330383	0.00754848	0.00138061	0.0860096	0.0584026	0.000649826	0.0013704	0.00765642	0.00186415	0.000738803	0.186283	0.00258034	0.714366	0.700464	0.292453	0.0104067	0.00456482	0.00150678	0.0265575	1.56942	1.84122	0.000184518	0.000110857	6.49e-05
MB33	Black	2	Study Diet-Day 2	0.00659341	0.0260573	0	5.48e-05	0.00905353	0.0148194	0.00977941	0.00529953	0.0010622	0.00810082	0.00553181	0.00102591	0.0290551	0.0691116	0.0146821	0.00520274	0.00955983	0.0013828	3.47253	0.279349	0.00366206	0.00473999	0.000277044	0.00703861	0.00128783	0.119891	0.0377094	0.000823268	0.0013211	0.00748321	0.00229075	0.0006049	0.268604	0.00322895	0.739725	0.619783	0.166461	0.00836516	0.00442665	0.00112027	0.0350539	1.37807	1.47684	0.000218974	0.000155459	9.74e-05
MB33	Black	2	Study Diet-Day 3	6e-05	0.0312293	0	1.22e-06	0.00638847	0.0195021	0.0127293	0.0122353	1.67e-05	0.0114919	2.04e-05	0.000213547	0.0247467	0.0588382	0.0126241	0.00265542	0.0101847	0.00235459	7.21817	0.282909	0.00385438	0.0060796	0.00030268	0.00817299	0.00171766	0.130048	0.0661124	0.00102317	0.00130357	0.0147379	0.00189284	0.00104112	0.343796	0.00352632	0.626455	0.533195	0.201868	0.00991479	0.00632224	0.00122434	0.0326109	1174.53	1.46811	1.24e-06	6.19e-07	6.19e-07
MB33	Black	2	Study Diet-Day 4	0.00180797	0.0348466	0	5.38e-05	0.00555258	0.0182073	0.0130478	0.00667499	7.41e-05	0.00644629	1.78e-05	0.00188907	0.0215988	0.0627161	0.0162993	0.00279954	0.0132316	0.0022313	2.62205	0.186695	0.00313529	0.0117918	0.000291957	0.00725296	0.00140193	0.0370612	0.0659179	0.00101536	0.00134138	0.0107299	0.00176417	0.000786661	0.279845	0.00239513	0.533853	0.595935	0.266803	0.00822074	0.00446315	0.0014733	0.0579788	1.18277	1.73747	0	0	5.41e-07
MB34	Black	2	Habitual Diet	0.0467707	0.00682712	7.89e-06	0.000351119	0.0162844	0.0175997	0.019381	0.00181639	2.13e-05	0.00267904	0.00261478	0.000770792	0.0125905	0.0364732	0.00511995	0.00170718	0.00341435	0.000823229	1.29478	0.346193	0.00101603	0.00561594	0.000344984	0.0184272	0.00584067	0.18498	0.055508	0.000503085	0.00059968	0.0106022	0.00207897	0.000748713	0.124398	0.00210657	0.464429	0.592127	0.106465	0.00469138	0.00455142	0.00060796	0.0739416	2.83447	0.764946	0.000279535	0.000188065	0.000112366
MB34	Black	2	Study Diet-Day 1	0.00125921	0.0261762	0	8.84e-06	0.00601511	0.0187289	0.0118984	0.0101927	0.000160147	0.00910365	0.00184672	0.000139099	0.0186182	0.0823612	0.0163157	0.00407962	0.0122361	0.00184489	6.71257	0.358601	0.00284329	0.00768338	0.000319378	0.00590621	0.00106154	0.0875023	0.0694387	0.000892246	0.000843744	0.00950448	0.00230154	0.000970032	0.213153	0.00208923	0.598196	0.692946	0.270588	0.0118069	0.00464517	0.00157493	0.0336052	1.81109	1.81082	0.000116221	6.95e-05	4.39e-05
MB34	Black	2	Study Diet-Day 2	0.00647226	0.0205163	0	5.02e-05	0.0072391	0.012632	0.00649978	0.0137792	0.00107259	0.0309291	0.00538743	0.00102367	0.0239811	0.0681036	0.018804	0.00627168	0.0126143	0.0027194	4.77626	0.100575	0.000429282	0.00715776	0.000306368	0.0062619	0.00109889	0.109724	0.0368315	0.000730147	0.000813313	0.00792644	0.00228523	0.000589499	0.248284	0.000718528	0.409533	0.534659	0.141891	0.00893666	0.0038825	0.000865903	0.0292352	1.09492	1.89147	0.000174281	0.000123526	7.77e-05
MB34	Black	2	Study Diet-Day 3	6.45e-05	0.0263817	0	2.17e-06	0.00428687	0.0122236	0.00915096	0.0150052	1.88e-05	0.01415	3.87e-05	0.000396541	0.0278471	0.0844047	0.0132044	0.00371318	0.009578	0.00217511	10.6159	0.339783	0.00347384	0.0051609	0.000222908	0.00638221	0.00170818	0.165386	0.100756	0.00141253	0.00147471	0.0147917	0.00191349	0.00125063	0.470055	0.00365217	0.634815	0.473927	0.166592	0.0133017	0.0080282	0.0010723	0.0368877	1484.23	1.45703	1.17e-06	1.17e-06	0
MB34	Black	2	Study Diet-Day 4	0.00164088	0.0360763	0	4.86e-05	0.00528877	0.0102396	0.00886157	0.00705483	0.00013561	0.00662818	0	0.00175667	0.016705	0.0932473	0.0185691	0.00320039	0.0148273	0.00190271	4.31075	0.0192983	0.000283737	0.00654056	0.000321291	0.00820021	0.00170659	0.0276247	0.0925609	0.00144789	0.000777147	0.0137258	0.00163775	0.000785493	0.408493	0.000144998	0.210955	0.506912	0.222864	0.00982231	0.00429257	0.000992037	0.092709	1.31928	1.61847	0	0	0
MB35	Black	2	Habitual Diet	0.0234983	0.0196076	1.61e-05	8.82e-05	0.0106759	0.0146789	0.00604174	0.00696632	4.01e-05	0.0060857	0.000552402	0.000202694	0.0145725	0.0869962	0.015624	0.00233171	0.0132987	0.00172363	3.87925	0.0807738	0.000267654	0.00629865	0.000168016	0.00397768	0.00059636	0.236505	0.0959827	0.000857176	0.00071065	0.0127194	0.0023322	0.001181	0.235858	0.00131873	0.287332	0.669846	0.236781	0.00804524	0.00745279	0.000755096	0.0545642	3.10967	1.3834	0.000246652	0.000174854	0.000125035
MB35	Black	2	Study Diet-Day 1	0.00193159	0.0222052	0	1.36e-05	0.00704998	0.0258852	0.0122785	0.0208279	0.000158568	0.0185434	0.00280722	0.00012489	0.0164806	0.0457007	0.0144388	0.00311594	0.0113229	0.00201087	4.57027	0.26653	0.00252657	0.00968319	0.000311524	0.00572881	0.00105385	0.0878995	0.0592877	0.000744429	0.000794947	0.00642763	0.00191054	0.000944394	0.168709	0.00175407	0.508533	0.567944	0.223729	0.00898297	0.00374179	0.00166076	0.0233243	1.57955	1.82652	0.000177512	0.000106648	6.24e-05
MB35	Black	2	Study Diet-Day 2	0.0048433	0.0260483	0	4.08e-05	0.00774197	0.0191837	0.0105012	0.0103315	0.000791572	0.0230012	0.00393529	0.000787961	0.0260894	0.0496528	0.016938	0.00495477	0.0120509	0.00269965	3.70109	0.208413	0.00273214	0.0118045	0.000301465	0.00537808	0.000985177	0.0906535	0.0286365	0.000619628	0.00131462	0.0077176	0.00199021	0.00054697	0.2176	0.00239999	0.639582	0.602469	0.206444	0.00840898	0.00420923	0.00126588	0.026857	1.02705	1.85462	0.000162918	0.000115983	7.22e-05
MB35	Black	2	Study Diet-Day 3	6.94e-05	0.0293795	0	1.41e-06	0.00694207	0.0217194	0.012943	0.0139242	1.86e-05	0.0130131	2.36e-05	2.22e-05	0.0228086	0.0528611	0.0133399	0.00271117	0.010879	0.00260819	7.75696	0.231289	0.00258531	0.00667817	0.000296792	0.00928636	0.00197956	0.135801	0.0746556	0.0010377	0.00111136	0.0151457	0.00192164	0.00112137	0.35066	0.00259675	0.475528	0.511582	0.191208	0.00972261	0.00653228	0.00100623	0.0327479	1356.67	1.40827	1.43e-06	7.15e-07	7.15e-07
MB35	Black	2	Study Diet-Day 4	0.00107872	0.0369192	0	3.2e-05	0.00589306	0.0207171	0.0138972	0.00463413	8.37e-05	0.00432518	2.12e-05	0.00111798	0.0229074	0.0622466	0.014992	0.00263759	0.0122	0.00212204	2.68976	0.209626	0.00354768	0.0132272	0.000316665	0.00671369	0.0012126	0.0312816	0.0582452	0.0010002	0.00147842	0.0114559	0.00160972	0.000697693	0.274928	0.00275666	0.594182	0.6099	0.277562	0.0080917	0.00451827	0.00153699	0.0638988	1.12203	1.69782	0	0	0
MB36	White	2	Habitual Diet	0.016152	0.0119173	0	5.86e-05	0.0138556	0.0128762	0.0142887	0.00770765	3.69e-05	0.00758885	0.00151368	0.00209402	0.00940492	0.0772993	0.010224	0.00265618	0.0075627	0.000871942	1.47226	0.138858	0.00199455	0.00517253	0.00025749	0.00983634	0.00206617	0.0594285	0.0217377	0.000714492	0.000573526	0.00796968	0.0014017	0.000571821	0.10843	0.000993013	0.618838	0.669103	0.149293	0.00523222	0.00394079	0.000416645	0.0428672	2.28221	0.570607	0.000338773	0.000229638	0.000152902
MB36	White	2	Study Diet-Day 1	0.000222425	0.0153848	0	6.78e-07	0.00593043	0.0177699	0.0247722	0.0177913	0.000214385	0.0154545	0	0.000203666	0.0291216	0.040551	0.0118903	0.00185443	0.0100359	0.00237968	15.5455	0.0915479	0.00175528	0.00830743	0.000568121	0.0196645	0.00352664	0.182605	0.143893	0.000541323	0.000643156	0.00649855	0.00120056	0.000841462	0.156914	0.0013935	0.518507	0.377272	0.180523	0.00451549	0.00266106	0.00103173	0.0259219	2.4575	2.04871	2.68e-06	2.68e-06	2.68e-06
MB36	White	2	Study Diet-Day 2	0.00855959	0.0224588	0	5.01e-05	0.00580458	0.0196408	0.0102421	0.00478631	0.00152872	0.00558956	0.00679313	0.00114151	0.0256246	0.0729798	0.0156971	0.00522508	0.0105332	0.000982434	3.11607	0.0323915	0.000280571	0.00728085	0.00036885	0.00799845	0.00157067	0.106889	0.0274155	0.000797135	0.000997293	0.00659909	0.00219037	0.000512194	0.280141	0.000946598	0.494099	0.638653	0.171451	0.00836205	0.00478019	0.000862689	0.0371533	1.0125	1.16833	5.16e-05	3.41e-05	2.45e-05
MB36	White	2	Study Diet-Day 3	0.000123437	0.0238248	0	2.74e-06	0.0049791	0.0167223	0.0102134	0.00523013	1.53e-05	0.00577104	0	3.61e-05	0.0259274	0.0885461	0.0152036	0.00378356	0.011574	0.00293337	15.3641	0.209398	0.0013911	0.0066143	0.000223297	0.00768917	0.00231064	0.217598	0.0908637	0.00144103	0.00113035	0.0150815	0.00215807	0.00142438	0.532611	0.00216501	0.436089	0.457206	0.14646	0.013954	0.00842147	0.000708724	0.0434624	2630.77	1.19155	2.77e-06	1.39e-06	1.39e-06
MB36	White	2	Study Diet-Day 4	0.00289433	0.0328558	0	8.63e-05	0.00325946	0.00394056	0.00781932	0.00788533	0.000115155	0.00773226	0	0.00196185	0.0145419	0.113132	0.0196761	0.00364144	0.0154898	0.00198432	3.41997	0.034041	0.000498538	0.00516233	0.000219076	0.00805104	0.00209246	0.0376853	0.0892678	0.00161358	0.000836982	0.0117795	0.00200539	0.000956351	0.400135	0.000255589	0.21759	0.496653	0.199272	0.0105508	0.00403605	0.00108134	0.0999927	1.80946	1.85107	0	0	1.4e-06
MB37	White	2	Habitual Diet	1.55e-06	0.039135	0	0	0.00528665	0.00941415	0.0107461	0.00527735	1.63e-05	0.006624	0	0.00204787	0.0290235	0.0805317	0.0243428	0.0124329	0.0119106	0.00120408	0.0505203	0.207111	0.00404847	0.00625053	0.000185184	0.00381602	0.000119323	0.0179404	0.0276629	0.000941415	0.00113512	0.0166247	0.00591891	0.00168835	0.235474	0.00320081	0.518914	0.817066	0.287382	0.00680453	0.00539047	0.00154501	0.0709688	1.88587	1.49208	0	0	4.65e-06
MB37	White	2	Study Diet-Day 1	7.55e-05	0.0286406	0	2.1e-07	0.00490636	0.0204869	0.015051	0.0141315	0.000120335	0.0125016	5.06e-05	9.96e-05	0.0242065	0.054755	0.015554	0.00447315	0.0110808	0.00172785	5.55956	0.434027	0.00433705	0.00813134	0.000299593	0.00835293	0.00168054	0.0912722	0.0619527	0.000725331	0.0010382	0.00701513	0.001771	0.000888821	0.200046	0.00343578	0.761322	0.626602	0.244565	0.011514	0.00407812	0.00178677	0.0310772	1.54842	1.88728	8.3e-07	8.3e-07	2.49e-06
MB37	White	2	Study Diet-Day 2	0.00652304	0.024928	0	3.05e-05	0.00510289	0.0188353	0.0104497	0.0121132	0.00114135	0.026062	0.00579454	0.000596477	0.0324403	0.042943	0.0197608	0.00611221	0.0137967	0.00299914	4.18696	0.130667	0.00191945	0.0115113	0.000308962	0.00675627	0.0012211	0.142493	0.0455132	0.000619934	0.00120167	0.00683267	0.00240199	0.000614572	0.22337	0.00210643	0.641202	0.668837	0.206655	0.00821932	0.00467531	0.00121105	0.0320134	0.588208	1.9838	4.02e-05	2.61e-05	1.94e-05
MB37	White	2	Study Diet-Day 3	7.97e-05	0.0287233	0	1.32e-06	0.00501131	0.0220496	0.0126714	0.016429	2.14e-05	0.015147	1.46e-05	1.97e-05	0.0312727	0.0469382	0.0126517	0.00319034	0.00951617	0.00227685	7.79839	0.374958	0.00533608	0.00835932	0.000227942	0.00638496	0.001695	0.1511	0.0796796	0.00115599	0.00156475	0.0112163	0.00192723	0.00121855	0.37037	0.00486734	0.79602	0.540485	0.202411	0.0114545	0.00710992	0.001695	0.0338255	1084.04	1.69616	1.71e-06	8.57e-07	8.57e-07
MB37	White	2	Study Diet-Day 4	0.000978803	0.0408947	0	2.9e-05	0.00562957	0.0170099	0.0127053	0.00514556	0.000104605	0.00469477	0	0.00122122	0.0276381	0.0603794	0.0167841	0.00305264	0.0134193	0.00216765	3.67346	0.233431	0.00450631	0.0105493	0.000301362	0.00641576	0.00111662	0.0377059	0.0707353	0.00114069	0.00155413	0.0126065	0.00167119	0.000719781	0.329885	0.00351588	0.694829	0.644945	0.27892	0.00932893	0.00484337	0.00155911	0.0675274	1.04482	1.79261	0	0	0
MB38	White	2	Habitual Diet	0.0147609	0.0197987	0	6.81e-05	0.0123163	0.0152149	0.0146867	0.00864843	4.38e-05	0.0100013	0.00369769	0.00148796	0.0213244	0.0514287	0.0156452	0.00475904	0.0108831	0.00164436	2.52107	0.135366	0.0014624	0.00547472	0.000396789	0.0146526	0.00405431	0.20406	0.0354043	0.000853219	0.00106135	0.0136028	0.00289681	0.000942071	0.267128	0.000803925	0.795493	0.560543	0.195622	0.007752	0.00418516	0.000785667	0.0536256	1.64379	1.45843	0.000277509	0.000188658	0.000139363
MB38	White	2	Study Diet-Day 1	0.00170916	0.025256	0	1.2e-05	0.00713018	0.0247866	0.0131729	0.0109715	0.000135618	0.00982149	0.00250243	0.000114563	0.0196368	0.0586527	0.0138987	0.00326289	0.0106358	0.00174941	4.61605	0.375484	0.00384747	0.00885853	0.000284241	0.00618766	0.00114068	0.0803987	0.0509237	0.000776554	0.000967906	0.00786524	0.00210982	0.00089731	0.182159	0.00283064	0.656677	0.635004	0.248981	0.00973107	0.00425309	0.00172031	0.0286452	1.75086	1.72369	0.000156673	9.41e-05	5.64e-05
MB38	White	2	Study Diet-Day 2	0.00480946	0.0259521	0	4e-05	0.00763646	0.0191218	0.0104118	0.0101268	0.000774809	0.0225145	0.0040351	0.000770838	0.0263422	0.0507707	0.0171005	0.00512451	0.0120422	0.00265315	3.61885	0.203767	0.00267124	0.0116102	0.0003071	0.00535439	0.000966746	0.0890086	0.0280087	0.000627436	0.00130032	0.00766778	0.00201027	0.000547132	0.214709	0.00235531	0.636979	0.60556	0.208198	0.00837023	0.00426189	0.00127341	0.0271744	1.01465	1.83885	0.000159727	0.000113397	7.1e-05
MB38	White	2	Study Diet-Day 3	6.6e-05	0.0287829	0	1.34e-06	0.00514928	0.0155404	0.0114862	0.0137527	1.97e-05	0.0130385	2.24e-05	0.000234677	0.0265586	0.0696854	0.0127991	0.00303719	0.00990064	0.00245288	9.66881	0.310901	0.00423575	0.00592066	0.000232636	0.00722873	0.00171144	0.161941	0.0810342	0.00114413	0.00140262	0.0126032	0.00198353	0.00108768	0.370636	0.00387523	0.688921	0.510051	0.17911	0.0110074	0.0064077	0.00126521	0.0354675	1720.66	1.51612	1.36e-06	6.8e-07	6.8e-07
MB38	White	2	Study Diet-Day 4	0.00188959	0.0363497	0	5.63e-05	0.00579646	0.019023	0.013621	0.00454879	7.68e-05	0.00440753	1.86e-05	0.00101091	0.0219506	0.0655473	0.0168164	0.00286207	0.0136735	0.00227722	2.73954	0.195123	0.00327683	0.0123083	0.000304571	0.00757586	0.00146522	0.0384839	0.0621128	0.00105442	0.00139515	0.0111917	0.00181895	0.000809177	0.291982	0.00250325	0.554308	0.619713	0.276698	0.00849296	0.00460643	0.00153077	0.0604877	1.21922	1.76545	0	0	5.65e-07
[truncated: 102 more columns]
