# Supplementary material for: Individuality and ethnicity eclipse a short-term dietary intervention in shaping microbiomes and viromes
Source: PLoS Biol. 2022 Aug 23;20(8):e3001758. doi: 10.1371/journal.pbio.3001758 (PMC9397868; doi:10.1371/journal.pbio.3001758)
Supplement: S3 Data — (XLSX) [file pbio.3001758.s003.xlsx]

## Sheet: Sheet1
S3_Data. Summary of microbiome sequences
Subject	Ethnicity	Site	Mean	Min	Max		Cohort 1													Cohort 2
mb01	Black	gut	4256190	4091917	4595022		Ethnicity	Site	Stage	Mean	Min	Max		Ethnicity	Site	Mean	Min	Max		Ethnicity	Site	Stage	Mean	Min	Max		Ethnicity	Site	Mean	Min	Max
mb02	White	gut	3.62506e+06	3118584	4131539		Black	gut	before	1.59031e+07	1647161	61151858		Black	gut	1.36657e+07	1647161	61151858		Black	gut	before	14304880	45311	22728099		Black	gut	17133300	45311	32269907
mb03	White	gut	3.73023e+07	3505938	50719794		White	gut	before	1.19901e+07	3081969	50719794		White	gut	1.27125e+07	2062957	50719794		White	gut	before	21554725	14016169	31552719		White	gut	16868669	11349	37969009
mb04	White	gut	4.73299e+06	4178779	5133957		Black	gut	during	1.45678e+07	2795637	43256683								Black	gut	during	19086515	11256397	32269907
mb05	Black	gut	2.42152e+07	1647161	61151858		White	gut	during	1.40391e+07	2206633	49686147		Black	oral	6.14729e+06	1699710	12170295		White	gut	during	16078782	11349	37696009		Black	oral	14481703	9888833	21827444
mb06	Black	gut	3.39682e+06	2726799	4314548		Black	gut	after	1.06639e+07	2726799	21641780		White	oral	3.95283e+06	718285	12793149		Black	gut	after	14859881	6260114	23679528		White	oral	15285291	6878600	23527788
mb07	White	gut	8.86473e+06	2605505	32299509		White	gut	after	1.13606e+07	2062957	44325754								White	gut	after	15898952	7882999	28021493
mb08	White	gut	4.10864e+06	2062957	7215503									calculated from all individual metagenomes													calculated from all individual metagenomes
mb09	White	gut	8.35408e+06	2918635	29904381		Black	oral	before	7.06114e+06	1699710	12161988								Black	oral	before	15007556	12812110	18557222
mb10	White	gut	1.24383e+07	2206633	34884050		White	oral	before	3.22302e+06	828287	5824828								White	oral	before	15445985	6878600	23527788
mb11	White	gut	1.3822e+07	12151266	17438561		Black	oral	after	5.23344e+06	1718970	12170295								Black	oral	after	13955815	9888833	21827444
mb12	White	gut	1.74645e+07	7918436	41669060		White	oral	after	4.60965e+06	718285	12793149								White	oral	after	15124597	7890268	23129033
mb13	White	gut	1.34401e+07	11796577	16962236
mb14	Black	gut	14162405	10413588	22264759		calculated from all individual metagenomes													calculated from all individual metagenomes
mb15	Black	gut	1.21154e+07	7782715	17108104
mb16	Black	gut	1.61337e+07	9157355	21641780
mb17	Black	gut	1.26604e+07	2877372	19315727
mb19	Black	gut	1.54875e+07	8070348	21929117
mb20	Black	gut	1.57285e+07	12046604	20072100
mb21	White	gut	15854815	8899121	20333074
mb22	White	gut	17263112	11349	27471798
mb23	White	gut	17766803	12166836	27974782
mb24	White	gut	19498502	7582908	37969009
mb25	White	gut	22956288	16224852	31017333
mb26	White	gut	23880936	15979783	35074519
mb27	White	gut	14084055	7882999	18728743
mb29	Black	gut	20271897	12786233	31011868
mb30	Black	gut	24106793	15055120	32269807
mb31	Black	gut	21838208	17627968	26860324
mb32	Black	gut	14080720	11772270	17485778
mb33	Black	gut	13020851	45311	22481102
mb34	Black	gut	14774419	6260114	21666505
mb35	Black	gut	14289920	10564027	19698799
mb36	White	gut	11623724	4645151	17519145
mb37	White	gut	12028299	8848611	18865658
mb38	White	gut	12089260	8169787	16849850
mb01	Black	oral	1.85933e+06	1718970	1999695
mb02	White	oral	718285	718285	718285
mb03	White	oral	3706693	3046906	4366480
mb04	White	oral	1207888	950365	1465411
mb05	Black	oral	1.75742e+06	1699710	1815123
mb06	Black	oral	9.87463e+06	7578956	12170295
mb07	White	oral	1554130	1247742	1860518
mb08	White	oral	6810718	828287	12793149
mb09	White	oral	1961220	1791065	2131375
mb10	White	oral	8474781	5824828	11124734
mb11	White	oral	6.49771e+06	5046183	7949228
mb12	White	oral	2433815	1063138	3804492
mb13	White	oral	4.54577e+06	4534972	4556559
mb14	Black	oral	8449219	7906374	8992064
mb15	Black	oral	5.7223e+06	3556317	7888286
mb16	Black	oral	3.35349e+06	2676201	4030772
mb17	Black	oral	8.32698e+06	5083143	11570812
mb19	Black	oral	5.39923e+06	2084770	8713691
mb20	Black	oral	1.05831e+07	9004119	12161988
mb21	White	oral	15914067	11004683	20823451
mb22	White	oral	1.38532e+07	12522515	15183980
mb23	White	oral	1.66339e+07	15555706	17712015
mb24	White	oral	19179642	15949588	22409696
mb25	White	oral	2.09244e+07	18719668	23129033
mb26	White	oral	1.89904e+07	17213362	20767383
mb27	White	oral	1.12664e+07	6878600	15654231
mb29	Black	oral	17700661	15865144	19536178
mb30	Black	oral	20192333	18557222	21827444
mb31	Black	oral	1.4293e+07	14206434	14379473
mb32	Black	oral	12225064	11123170	13326958
mb33	Black	oral	13381751	10739172	16024330
mb34	Black	oral	1.13505e+07	9888833	12812110
mb35	Black	oral	1.22287e+07	10196687	14260692
mb36	White	oral	1.85194e+07	13511109	23527788
mb37	White	oral	9.21904e+06	8801343	9636728
mb38	White	oral	8351968	7890268	8813668
calculated from all individual metagenomes
