# Supplementary material for: Individuality and ethnicity eclipse a short-term dietary intervention in shaping microbiomes and viromes
Source: PLoS Biol. 2022 Aug 23;20(8):e3001758. doi: 10.1371/journal.pbio.3001758 (PMC9397868; doi:10.1371/journal.pbio.3001758)
Supplement: S4 Data — (XLSX) [file pbio.3001758.s004.xlsx]

## Sheet: S4_Data
S4_Data. Permutational pairwise testing of beta dispersions with Bray-Curtis dissimilarity
sample	Ethnicity	stage	09_f4	03_f2	10_f5	02_f1	01_f3	08_f4	03_f5	05_f4	10_f4	04_f5	09_f6	03_f4	09_f3	07_f4	06_f6	10_f7	10_f1	05_f3	01_f2	07_f2	07_f6	06_f5	06_f3	08_f7	08_f8	02_f2	10_f3	09_f5	08_f3	03_f3	06_f4	08_f6	05_f2	04_f1	01_f4	06_f2	07_f3	03_f1	05_f7	08_f2	09_f2	06_f1	07_f1	01_f1	05_f5	04_f6	10_f6
09_f4	White	during	0	0.432092	0.463686	0.475556	0.668697	0.416208	0.405178	0.391576	0.497285	0.417051	0.0996686	0.398786	0.229289	0.4296	0.618414	0.480985	0.477352	0.390637	0.695982	0.421772	0.379619	0.676366	0.641171	0.366342	0.360501	0.416402	0.498707	0.0637483	0.41878	0.401548	0.615742	0.407758	0.374002	0.403467	0.666377	0.684546	0.419968	0.378638	0.360224	0.391286	0.320273	0.659605	0.4196	0.673408	0.391029	0.405816	0.497881
03_f2	White	before	0.432092	0	0.491591	0.5849	0.716812	0.489182	0.284159	0.409106	0.496164	0.457518	0.442095	0.295267	0.47258	0.486997	0.663914	0.4729	0.477855	0.400865	0.734238	0.505494	0.421857	0.690943	0.686229	0.447992	0.433859	0.496006	0.509083	0.442598	0.469009	0.267147	0.660009	0.473873	0.399728	0.468699	0.702487	0.720811	0.501398	0.226708	0.383545	0.45764	0.52509	0.713352	0.49118	0.713	0.41566	0.465909	0.492958
10_f5	White	during	0.463686	0.491591	0	0.612874	0.725361	0.533905	0.411471	0.4144	0.175072	0.419639	0.491177	0.416837	0.51474	0.494711	0.718525	0.127171	0.233629	0.402196	0.739868	0.461815	0.340394	0.726224	0.724421	0.469673	0.472015	0.546223	0.198509	0.476758	0.522817	0.379552	0.718291	0.517314	0.411962	0.481388	0.70868	0.743711	0.445662	0.485704	0.426693	0.494859	0.580947	0.749803	0.449617	0.7096	0.425952	0.440987	0.109791
02_f1	White	before	0.475556	0.5849	0.612874	0	0.619869	0.466024	0.591919	0.535304	0.614889	0.490833	0.482814	0.595216	0.486994	0.393199	0.734988	0.619473	0.595469	0.534627	0.649775	0.390035	0.459391	0.757626	0.745966	0.505112	0.4945	0.227391	0.604414	0.468538	0.494914	0.574165	0.734291	0.487944	0.537439	0.445254	0.635019	0.752896	0.402304	0.566664	0.534274	0.474052	0.459819	0.753361	0.409415	0.627756	0.528354	0.480694	0.631571
01_f3	Black	during	0.668697	0.716812	0.725361	0.619869	0	0.5977	0.721093	0.653786	0.718505	0.637021	0.66168	0.694469	0.68844	0.602822	0.726574	0.719539	0.700461	0.652686	0.143207	0.626205	0.614718	0.743479	0.743212	0.62613	0.619292	0.587534	0.717556	0.674952	0.606336	0.696695	0.726784	0.610696	0.649872	0.610867	0.152356	0.763176	0.631538	0.695983	0.639072	0.610938	0.694368	0.758296	0.626228	0.155987	0.656372	0.633674	0.745613
08_f4	White	during	0.416208	0.489182	0.533905	0.466024	0.5977	0	0.502851	0.456437	0.529743	0.401572	0.398146	0.475245	0.442323	0.405672	0.645896	0.530966	0.494269	0.450853	0.631867	0.442844	0.400354	0.677127	0.679027	0.161248	0.154046	0.395994	0.541397	0.421413	0.110681	0.457654	0.652164	0.102972	0.447728	0.391042	0.590093	0.695331	0.449439	0.443295	0.443155	0.114927	0.473787	0.6804	0.442074	0.598491	0.45794	0.388628	0.5495
03_f5	White	after	0.405178	0.284159	0.411471	0.591919	0.721093	0.502851	0	0.371112	0.495645	0.417446	0.404922	0.221724	0.47785	0.502271	0.674066	0.447219	0.488765	0.356325	0.734231	0.488016	0.412797	0.701236	0.687805	0.433906	0.440106	0.524692	0.485409	0.418923	0.493806	0.213054	0.675912	0.476695	0.360205	0.455296	0.71068	0.70078	0.482758	0.248067	0.374234	0.470788	0.538886	0.701759	0.483771	0.716069	0.380214	0.436198	0.438435
05_f4	Black	during	0.391576	0.409106	0.4144	0.535304	0.653786	0.456437	0.371112	0	0.48459	0.370747	0.406929	0.370757	0.460862	0.459536	0.700003	0.433737	0.475465	0.055989	0.678135	0.445595	0.384828	0.716476	0.712461	0.390852	0.389445	0.463678	0.480465	0.400593	0.442733	0.369407	0.693614	0.433831	0.100628	0.412279	0.647454	0.730244	0.441068	0.440172	0.157903	0.427467	0.520805	0.72102	0.450475	0.648995	0.0964254	0.390764	0.442307
10_f4	White	during	0.497285	0.496164	0.175072	0.614889	0.718505	0.529743	0.495645	0.48459	0	0.463577	0.523288	0.449824	0.494658	0.487089	0.709134	0.148472	0.135936	0.46729	0.731667	0.47442	0.347441	0.697344	0.730837	0.48807	0.478221	0.525595	0.149485	0.511443	0.512827	0.418548	0.709701	0.522065	0.470566	0.496896	0.703354	0.759477	0.459961	0.459278	0.430397	0.485575	0.593629	0.761592	0.45522	0.708491	0.490778	0.462736	0.180514
04_f5	White	after	0.417051	0.457518	0.419639	0.490833	0.637021	0.401572	0.417446	0.370747	0.463577	0	0.425571	0.423533	0.470077	0.409355	0.720036	0.424427	0.46507	0.371768	0.66172	0.385605	0.309722	0.733081	0.730515	0.348793	0.339115	0.416788	0.46363	0.423504	0.391735	0.3947	0.713203	0.388608	0.368667	0.167711	0.630184	0.743007	0.383693	0.446953	0.365807	0.369289	0.518003	0.741006	0.38674	0.624113	0.375148	0.0788418	0.438397
09_f6	White	after	0.0996686	0.442095	0.491177	0.482814	0.66168	0.398146	0.404922	0.406929	0.523288	0.425571	0	0.38102	0.277136	0.43631	0.593058	0.505831	0.489102	0.409202	0.69091	0.438412	0.397476	0.652822	0.629562	0.347181	0.345772	0.424892	0.526382	0.128284	0.394589	0.406113	0.591906	0.382434	0.3884	0.415805	0.660459	0.656111	0.448888	0.383462	0.378026	0.379283	0.350213	0.628146	0.444321	0.663453	0.4075	0.411169	0.525553
03_f4	White	during	0.398786	0.295267	0.416837	0.595216	0.694469	0.475245	0.221724	0.370757	0.449824	0.423533	0.38102	0	0.450125	0.494901	0.607659	0.399198	0.431801	0.358159	0.715485	0.508148	0.404318	0.622806	0.656635	0.413686	0.407163	0.492643	0.492792	0.422557	0.443494	0.13311	0.610983	0.448205	0.345231	0.452779	0.681965	0.660555	0.503263	0.208487	0.321174	0.441731	0.567932	0.653484	0.493983	0.689282	0.386755	0.437265	0.415911
09_f3	White	during	0.229289	0.47258	0.51474	0.486994	0.68844	0.442323	0.47785	0.460862	0.494658	0.470077	0.277136	0.450125	0	0.424229	0.689683	0.483386	0.452314	0.450429	0.705787	0.447449	0.416472	0.675163	0.719334	0.441495	0.413933	0.418681	0.535605	0.20352	0.453483	0.431088	0.687345	0.44717	0.460427	0.45697	0.684747	0.75467	0.448261	0.446381	0.40204	0.40538	0.219668	0.744006	0.437825	0.690414	0.462314	0.467799	0.505506
07_f4	White	during	0.4296	0.486997	0.494711	0.393199	0.602822	0.405672	0.502271	0.459536	0.487089	0.409355	0.43631	0.494901	0.424229	0	0.707193	0.478254	0.457579	0.441472	0.635665	0.139303	0.256695	0.726225	0.719798	0.425342	0.405617	0.35458	0.474422	0.43651	0.423968	0.474299	0.697913	0.409185	0.449872	0.368158	0.613439	0.742771	0.151423	0.476564	0.438099	0.378386	0.446215	0.746189	0.134459	0.616484	0.459474	0.391396	0.507209
06_f6	Black	after	0.618414	0.663914	0.718525	0.734988	0.726574	0.645896	0.674066	0.700003	0.709134	0.720036	0.593058	0.607659	0.689683	0.707193	0	0.70284	0.68625	0.689557	0.760508	0.744343	0.691524	0.257847	0.229123	0.63897	0.636643	0.662814	0.734401	0.639843	0.621524	0.63043	0.127952	0.640226	0.662083	0.690334	0.732608	0.41549	0.755651	0.568302	0.639642	0.653679	0.713066	0.230805	0.746889	0.730828	0.697498	0.699198	0.729916
10_f7	White	after	0.480985	0.4729	0.127171	0.619473	0.719539	0.530966	0.447219	0.433737	0.148472	0.424427	0.505831	0.399198	0.483386	0.478254	0.70284	0	0.178881	0.419995	0.737049	0.467014	0.345521	0.697217	0.731573	0.471297	0.459199	0.527262	0.228229	0.494982	0.506527	0.367684	0.70293	0.516942	0.419616	0.479688	0.704064	0.752078	0.4535	0.454774	0.387019	0.483858	0.588019	0.755585	0.449182	0.697662	0.443801	0.445788	0.132158
10_f1	White	before	0.477352	0.477855	0.233629	0.595469	0.700461	0.494269	0.488765	0.475465	0.135936	0.46507	0.489102	0.431801	0.452314	0.457579	0.68625	0.178881	0	0.456204	0.718972	0.456901	0.354978	0.659398	0.715577	0.456426	0.442541	0.493584	0.181667	0.487791	0.470543	0.404665	0.686499	0.484979	0.454248	0.496802	0.679277	0.745354	0.453145	0.434415	0.41668	0.451467	0.571934	0.740209	0.440242	0.682281	0.482563	0.462576	0.255804
05_f3	Black	during	0.390637	0.400865	0.402196	0.534627	0.652686	0.450853	0.356325	0.055989	0.46729	0.371768	0.409202	0.358159	0.450429	0.441472	0.689557	0.419995	0.456204	0	0.678921	0.444172	0.363149	0.706934	0.702864	0.385426	0.384091	0.452616	0.469887	0.405048	0.438124	0.351589	0.687378	0.429108	0.0695121	0.40425	0.641789	0.728923	0.436635	0.420818	0.143893	0.417692	0.525812	0.726033	0.433368	0.648271	0.114774	0.386895	0.432341
01_f2	Black	during	0.695982	0.734238	0.739868	0.649775	0.143207	0.631867	0.734231	0.678135	0.731667	0.66172	0.69091	0.715485	0.705787	0.635665	0.760508	0.737049	0.718972	0.678921	0	0.655113	0.644341	0.768172	0.769701	0.652839	0.647572	0.617376	0.734809	0.698597	0.637696	0.71688	0.761395	0.63961	0.67975	0.639309	0.173523	0.784352	0.657551	0.714996	0.668927	0.640727	0.718522	0.787942	0.65297	0.168828	0.68264	0.657984	0.756253
07_f2	White	during	0.421772	0.505494	0.461815	0.390035	0.626205	0.442844	0.488016	0.445595	0.47442	0.385605	0.438412	0.508148	0.447449	0.139303	0.744343	0.467014	0.456901	0.444172	0.655113	0	0.258414	0.765719	0.748734	0.420532	0.41189	0.38992	0.449707	0.417022	0.469254	0.482451	0.736662	0.437575	0.453344	0.364924	0.639873	0.768274	0.0463883	0.49278	0.443851	0.403472	0.450904	0.769604	0.0590518	0.633872	0.442653	0.378962	0.482477
07_f6	White	after	0.379619	0.421857	0.340394	0.459391	0.614718	0.400354	0.412797	0.384828	0.347441	0.309722	0.397476	0.404318	0.416472	0.256695	0.691524	0.345521	0.354978	0.363149	0.644341	0.258414	0	0.715596	0.716811	0.363641	0.343719	0.361201	0.331977	0.388721	0.39542	0.377517	0.692099	0.398558	0.354891	0.311778	0.619085	0.734868	0.253712	0.401862	0.35831	0.363243	0.473037	0.735956	0.243165	0.613542	0.387601	0.296466	0.359656
06_f5	Black	after	0.676366	0.690943	0.726224	0.757626	0.743479	0.677127	0.701236	0.716476	0.697344	0.733081	0.652822	0.622806	0.675163	0.726225	0.257847	0.697217	0.659398	0.706934	0.768172	0.765719	0.715596	0	0.338688	0.670115	0.660309	0.691248	0.741823	0.692419	0.645152	0.632655	0.257786	0.675046	0.696112	0.713679	0.747935	0.460985	0.769922	0.61633	0.658384	0.681027	0.740725	0.364671	0.758461	0.749738	0.716993	0.72001	0.722978
06_f3	Black	during	0.641171	0.686229	0.724421	0.745966	0.743212	0.679027	0.687805	0.712461	0.730837	0.730515	0.629562	0.656635	0.719334	0.719798	0.229123	0.731573	0.715577	0.702864	0.769701	0.748734	0.716811	0.338688	0	0.666177	0.673942	0.693862	0.738977	0.65917	0.66193	0.666726	0.242764	0.670781	0.674824	0.708254	0.746373	0.445376	0.756956	0.610023	0.675585	0.687147	0.728338	0.28983	0.748838	0.746904	0.71302	0.717178	0.755288
08_f7	White	after	0.366342	0.447992	0.469673	0.505112	0.62613	0.161248	0.433906	0.390852	0.48807	0.348793	0.347181	0.413686	0.441495	0.425342	0.63897	0.471297	0.456426	0.385426	0.652839	0.420532	0.363641	0.670115	0.666177	0	0.0659398	0.423247	0.493806	0.37974	0.146112	0.406479	0.645593	0.0969068	0.383827	0.359275	0.608086	0.687156	0.427266	0.391203	0.382158	0.148708	0.503017	0.672615	0.419619	0.618652	0.393301	0.336704	0.492933
08_f8	White	after	0.360501	0.433859	0.472015	0.4945	0.619292	0.154046	0.440106	0.389445	0.478221	0.339115	0.345772	0.407163	0.413933	0.405617	0.636643	0.459199	0.442541	0.384091	0.647572	0.41189	0.343719	0.660309	0.673942	0.0659398	0	0.401889	0.494759	0.369985	0.14124	0.393199	0.638855	0.110922	0.38616	0.350621	0.602483	0.695523	0.416298	0.385575	0.370976	0.122573	0.487251	0.68185	0.4052	0.614099	0.396229	0.33311	0.479639
02_f2	White	during	0.416402	0.496006	0.546223	0.227391	0.587534	0.395994	0.524692	0.463678	0.525595	0.416788	0.424892	0.492643	0.418681	0.35458	0.662814	0.527262	0.493584	0.452616	0.617376	0.38992	0.361201	0.691248	0.693862	0.423247	0.401889	0	0.540187	0.421237	0.394463	0.464566	0.664309	0.409933	0.450461	0.375467	0.591218	0.723686	0.404194	0.467957	0.427677	0.390161	0.456222	0.72197	0.390336	0.588222	0.463423	0.403183	0.547561
10_f3	White	during	0.498707	0.509083	0.198509	0.604414	0.717556	0.541397	0.485409	0.480465	0.149485	0.46363	0.526382	0.492792	0.535605	0.474422	0.734401	0.228229	0.181667	0.469887	0.734809	0.449707	0.331977	0.741823	0.738977	0.493806	0.494759	0.540187	0	0.508049	0.536881	0.456205	0.733606	0.531408	0.467395	0.488615	0.714319	0.758564	0.435089	0.493584	0.475276	0.499515	0.579581	0.764358	0.441506	0.71172	0.486749	0.461672	0.260339
09_f5	White	after	0.0637483	0.442598	0.476758	0.468538	0.674952	0.421413	0.418923	0.400593	0.511443	0.423504	0.128284	0.422557	0.20352	0.43651	0.639843	0.494982	0.487791	0.405048	0.698597	0.417022	0.388721	0.692419	0.65917	0.37974	0.369985	0.421237	0.508049	0	0.433096	0.418408	0.638124	0.417197	0.389269	0.41465	0.676071	0.690888	0.419819	0.403109	0.376399	0.398401	0.276086	0.675159	0.422209	0.678399	0.398186	0.411447	0.511599
08_f3	White	during	0.41878	0.469009	0.522817	0.494914	0.606336	0.110681	0.493806	0.442733	0.512827	0.391735	0.394589	0.443494	0.453483	0.423968	0.621524	0.506527	0.470543	0.438124	0.637696	0.469254	0.39542	0.645152	0.66193	0.146112	0.14124	0.394463	0.536881	0.433096	0	0.433385	0.618821	0.119566	0.433289	0.39028	0.593356	0.677029	0.476956	0.417308	0.416297	0.152432	0.511555	0.656775	0.465958	0.599076	0.451759	0.380769	0.532476
03_f3	White	during	0.401548	0.267147	0.379552	0.574165	0.696695	0.457654	0.213054	0.369407	0.418548	0.3947	0.406113	0.13311	0.431088	0.474299	0.63043	0.367684	0.404665	0.351589	0.71688	0.482451	0.377517	0.632655	0.666726	0.406479	0.393199	0.464566	0.456205	0.418408	0.433385	0	0.637339	0.438324	0.35055	0.420796	0.683988	0.68369	0.475107	0.20195	0.333096	0.419797	0.541784	0.674902	0.464521	0.689717	0.38623	0.404102	0.374348
06_f4	Black	during	0.615742	0.660009	0.718291	0.734291	0.726784	0.652164	0.675912	0.693614	0.709701	0.713203	0.591906	0.610983	0.687345	0.697913	0.127952	0.70293	0.686499	0.687378	0.761395	0.736662	0.692099	0.257786	0.242764	0.645593	0.638855	0.664309	0.733606	0.638124	0.618821	0.637339	0	0.649375	0.658795	0.692422	0.732455	0.415781	0.749088	0.576408	0.637342	0.661057	0.71237	0.233914	0.740084	0.730879	0.695523	0.695433	0.731972
08_f6	White	during	0.407758	0.473873	0.517314	0.487944	0.610696	0.102972	0.476695	0.433831	0.522065	0.388608	0.382434	0.448205	0.44717	0.409185	0.640226	0.516942	0.484979	0.429108	0.63961	0.437575	0.398558	0.675046	0.670781	0.0969068	0.110922	0.409933	0.531408	0.417197	0.119566	0.438324	0.649375	0	0.426093	0.38348	0.598675	0.681782	0.444803	0.420119	0.422271	0.118391	0.497977	0.668491	0.438291	0.607309	0.435581	0.375778	0.537648
05_f2	Black	before	0.374002	0.399728	0.411962	0.537439	0.649872	0.447728	0.360205	0.100628	0.470566	0.368667	0.3884	0.345231	0.460427	0.449872	0.662083	0.419616	0.454248	0.0695121	0.67975	0.453344	0.354891	0.696112	0.674824	0.383827	0.38616	0.450461	0.467395	0.389269	0.433289	0.35055	0.658795	0.426093	0	0.402224	0.639204	0.701884	0.449456	0.395127	0.137268	0.421988	0.53161	0.694288	0.451874	0.643672	0.144402	0.37683	0.448264
04_f1	White	before	0.403467	0.468699	0.481388	0.445254	0.610867	0.391042	0.455296	0.412279	0.496896	0.167711	0.415805	0.452779	0.45697	0.368158	0.690334	0.479688	0.496802	0.40425	0.639309	0.364924	0.311778	0.713679	0.708254	0.359275	0.350621	0.375467	0.488615	0.41465	0.39028	0.420796	0.692422	0.38348	0.402224	0	0.614489	0.726306	0.36565	0.433474	0.394426	0.363917	0.497269	0.729457	0.36202	0.607954	0.409861	0.142287	0.49991
01_f4	Black	after	0.666377	0.702487	0.70868	0.635019	0.152356	0.590093	0.71068	0.647454	0.703354	0.630184	0.660459	0.681965	0.684747	0.613439	0.732608	0.704064	0.679277	0.641789	0.173523	0.639873	0.619085	0.747935	0.746373	0.608086	0.602483	0.591218	0.714319	0.676071	0.593356	0.683988	0.732455	0.598675	0.639204	0.614489	0	0.771859	0.643247	0.678708	0.630061	0.60223	0.699604	0.769281	0.634866	0.126277	0.65073	0.626693	0.731443
06_f2	Black	before	0.684546	0.720811	0.743711	0.752896	0.763176	0.695331	0.70078	0.730244	0.759477	0.743007	0.656111	0.660555	0.75467	0.742771	0.41549	0.752078	0.745354	0.728923	0.784352	0.768274	0.734868	0.460985	0.445376	0.687156	0.695523	0.723686	0.758564	0.690888	0.677029	0.68369	0.415781	0.681782	0.701884	0.726306	0.771859	0	0.775737	0.639164	0.698832	0.709117	0.751795	0.312939	0.775917	0.765548	0.727769	0.725377	0.772652
07_f3	White	during	0.419968	0.501398	0.445662	0.402304	0.631538	0.449439	0.482758	0.441068	0.459961	0.383693	0.448888	0.503263	0.448261	0.151423	0.755651	0.4535	0.453145	0.436635	0.657551	0.0463883	0.253712	0.769922	0.756956	0.427266	0.416298	0.404194	0.435089	0.419819	0.476956	0.475107	0.749088	0.444803	0.449456	0.36565	0.643247	0.775737	0	0.488766	0.442368	0.409094	0.461504	0.782138	0.0537303	0.639632	0.439674	0.380782	0.465617
03_f1	White	before	0.378638	0.226708	0.485704	0.566664	0.695983	0.443295	0.248067	0.440172	0.459278	0.446953	0.383462	0.208487	0.446381	0.476564	0.568302	0.454774	0.434415	0.420818	0.714996	0.49278	0.401862	0.61633	0.610023	0.391203	0.385575	0.467957	0.493584	0.403109	0.417308	0.20195	0.576408	0.420119	0.395127	0.433474	0.678708	0.639164	0.488766	0	0.364549	0.41354	0.542013	0.615253	0.480863	0.691046	0.446991	0.433018	0.487929
05_f7	Black	after	0.360224	0.383545	0.426693	0.534274	0.639072	0.443155	0.374234	0.157903	0.430397	0.365807	0.378026	0.321174	0.40204	0.438099	0.639642	0.387019	0.41668	0.143893	0.668927	0.443851	0.35831	0.658384	0.675585	0.382158	0.370976	0.427677	0.475276	0.376399	0.416297	0.333096	0.637342	0.422271	0.137268	0.394426	0.630061	0.698832	0.442368	0.364549	0	0.40768	0.518727	0.69067	0.435299	0.63479	0.142278	0.382931	0.428081
08_f2	White	before	0.391286	0.45764	0.494859	0.474052	0.610938	0.114927	0.470788	0.427467	0.485575	0.369289	0.379283	0.441731	0.40538	0.378386	0.653679	0.483858	0.451467	0.417692	0.640727	0.403472	0.363243	0.681027	0.687147	0.148708	0.122573	0.390161	0.499515	0.398401	0.152432	0.419797	0.661057	0.118391	0.421988	0.363917	0.60223	0.709117	0.409094	0.41354	0.40768	0	0.46959	0.699337	0.395972	0.615115	0.430362	0.358677	0.500693
09_f2	White	before	0.320273	0.52509	0.580947	0.459819	0.694368	0.473787	0.538886	0.520805	0.593629	0.518003	0.350213	0.567932	0.219668	0.446215	0.713066	0.588019	0.571934	0.525812	0.718522	0.450904	0.473037	0.740725	0.728338	0.503017	0.487251	0.456222	0.579581	0.276086	0.511555	0.541784	0.71237	0.497977	0.53161	0.497269	0.699604	0.751795	0.461504	0.542013	0.518727	0.46959	0	0.743827	0.464321	0.695903	0.515601	0.50661	0.602449
06_f1	Black	before	0.659605	0.713352	0.749803	0.753361	0.758296	0.6804	0.701759	0.72102	0.761592	0.741006	0.628146	0.653484	0.744006	0.746189	0.230805	0.755585	0.740209	0.726033	0.787942	0.769604	0.735956	0.364671	0.28983	0.672615	0.68185	0.72197	0.764358	0.675159	0.656775	0.674902	0.233914	0.668491	0.694288	0.729457	0.769281	0.312939	0.782138	0.615253	0.69067	0.699337	0.743827	0	0.783666	0.760994	0.718469	0.715769	0.778771
07_f1	White	before	0.4196	0.49118	0.449617	0.409415	0.626228	0.442074	0.483771	0.450475	0.45522	0.38674	0.444321	0.493983	0.437825	0.134459	0.746889	0.449182	0.440242	0.433368	0.65297	0.0590518	0.243165	0.758461	0.748838	0.419619	0.4052	0.390336	0.441506	0.422209	0.465958	0.464521	0.740084	0.438291	0.451874	0.36202	0.634866	0.775917	0.0537303	0.480863	0.435299	0.395972	0.464321	0.783666	0	0.63637	0.447392	0.383663	0.462588
01_f1	Black	before	0.673408	0.713	0.7096	0.627756	0.155987	0.598491	0.716069	0.648995	0.708491	0.624113	0.663453	0.689282	0.690414	0.616484	0.730828	0.697662	0.682281	0.648271	0.168828	0.633872	0.613542	0.749738	0.746904	0.618652	0.614099	0.588222	0.71172	0.678399	0.599076	0.689717	0.730879	0.607309	0.643672	0.607954	0.126277	0.765548	0.639632	0.691046	0.63479	0.615115	0.695903	0.760994	0.63637	0	0.650431	0.621592	0.737922
05_f5	Black	during	0.391029	0.41566	0.425952	0.528354	0.656372	0.45794	0.380214	0.0964254	0.490778	0.375148	0.4075	0.386755	0.462314	0.459474	0.697498	0.443801	0.482563	0.114774	0.68264	0.442653	0.387601	0.716993	0.71302	0.393301	0.396229	0.463423	0.486749	0.398186	0.451759	0.38623	0.695523	0.435581	0.144402	0.409861	0.65073	0.727769	0.439674	0.446991	0.142278	0.430362	0.515601	0.718469	0.447392	0.650431	0	0.392982	0.457817
04_f6	White	after	0.405816	0.465909	0.440987	0.480694	0.633674	0.388628	0.436198	0.390764	0.462736	0.0788418	0.411169	0.437265	0.467799	0.391396	0.699198	0.445788	0.462576	0.386895	0.657984	0.378962	0.296466	0.72001	0.717178	0.336704	0.33311	0.403183	0.461672	0.411447	0.380769	0.404102	0.695433	0.375778	0.37683	0.142287	0.626693	0.725377	0.380782	0.433018	0.382931	0.358677	0.50661	0.715769	0.383663	0.621592	0.392982	0	0.464158
10_f6	White	during	0.497881	0.492958	0.109791	0.631571	0.745613	0.5495	0.438435	0.442307	0.180514	0.438397	0.525553	0.415911	0.505506	0.507209	0.729916	0.132158	0.255804	0.432341	0.756253	0.482477	0.359656	0.722978	0.755288	0.492933	0.479639	0.547561	0.260339	0.511599	0.532476	0.374348	0.731972	0.537648	0.448264	0.49991	0.731443	0.772652	0.465617	0.487929	0.428081	0.500693	0.602449	0.778771	0.462588	0.737922	0.457817	0.464158	0
05_f1	Black	before	0.417468	0.398279	0.40688	0.552786	0.666653	0.467072	0.348807	0.104134	0.450801	0.385465	0.434872	0.357458	0.456012	0.456218	0.698758	0.408656	0.445654	0.0716228	0.687934	0.465195	0.363449	0.711831	0.718522	0.407268	0.394755	0.461462	0.463716	0.433966	0.44614	0.345348	0.696211	0.44914	0.0956499	0.418988	0.654392	0.745385	0.457162	0.426855	0.173139	0.428675	0.542047	0.743078	0.450287	0.66046	0.160592	0.399845	0.408878
08_f5	White	during	0.407143	0.474894	0.517008	0.478558	0.615331	0.105356	0.480899	0.436515	0.51556	0.382416	0.385155	0.462582	0.444192	0.409032	0.670884	0.518596	0.487286	0.438568	0.643029	0.417063	0.394503	0.702389	0.70154	0.122154	0.130098	0.417695	0.516061	0.40808	0.153758	0.452884	0.677252	0.0693644	0.434451	0.388549	0.607741	0.705209	0.422953	0.433328	0.43313	0.105102	0.482443	0.692239	0.423281	0.613459	0.437496	0.369692	0.532312
08_f1	White	before	0.391962	0.450642	0.484914	0.478759	0.618671	0.121581	0.462911	0.421785	0.477283	0.361922	0.376562	0.430571	0.421098	0.396152	0.649067	0.474464	0.442013	0.411549	0.642957	0.408274	0.357117	0.678773	0.681056	0.122637	0.114362	0.391115	0.489918	0.401416	0.13435	0.41338	0.657677	0.111214	0.412358	0.360593	0.605228	0.697905	0.414574	0.402331	0.403523	0.0739882	0.48532	0.688886	0.403813	0.615501	0.424611	0.349559	0.495563
07_f5	White	after	0.384956	0.450108	0.447967	0.410348	0.595355	0.375604	0.462549	0.428219	0.432576	0.370973	0.389879	0.438631	0.38049	0.117478	0.685484	0.418124	0.394805	0.41015	0.632221	0.176471	0.179756	0.702234	0.715551	0.380683	0.354733	0.326145	0.431618	0.393225	0.388421	0.415072	0.67995	0.382025	0.41547	0.343967	0.604339	0.734718	0.192731	0.421891	0.388371	0.339589	0.444078	0.735517	0.16677	0.604965	0.426373	0.352871	0.446755
05_f6	Black	after	0.342822	0.394122	0.450188	0.536815	0.639482	0.427455	0.400918	0.209451	0.456169	0.378577	0.341632	0.336269	0.439647	0.450941	0.620115	0.429939	0.443511	0.200593	0.670483	0.463976	0.365762	0.662412	0.666375	0.359402	0.355832	0.429832	0.484894	0.36683	0.394191	0.369969	0.614309	0.403227	0.165201	0.383788	0.624268	0.687244	0.465227	0.365639	0.127841	0.406674	0.52925	0.672882	0.458603	0.629213	0.18163	0.366025	0.461594
10_f2	White	before	0.44883	0.484553	0.18749	0.588727	0.695149	0.500219	0.464253	0.456981	0.125716	0.443332	0.468053	0.434738	0.475143	0.452164	0.662122	0.157537	0.112591	0.435994	0.716583	0.440707	0.326291	0.675187	0.687843	0.445428	0.439428	0.492337	0.140658	0.458011	0.477966	0.407763	0.661335	0.487838	0.427499	0.470176	0.683005	0.721531	0.43793	0.438437	0.404031	0.456828	0.56158	0.713862	0.427537	0.673951	0.458	0.4402	0.225338
09_f1	White	before	0.205021	0.474955	0.53303	0.457972	0.672476	0.412472	0.462917	0.470642	0.546745	0.475734	0.206415	0.45607	0.173846	0.4162	0.637313	0.531122	0.513544	0.459696	0.699944	0.443898	0.414245	0.678602	0.674279	0.423125	0.401962	0.400718	0.55652	0.176563	0.422266	0.440161	0.638374	0.423825	0.456889	0.451285	0.672792	0.706296	0.453639	0.439494	0.425799	0.400338	0.183855	0.693894	0.44458	0.673455	0.468682	0.465434	0.553563
14_f5	Black	after	0.477944	0.512134	0.455755	0.540296	0.665081	0.519659	0.421781	0.425031	0.501925	0.45198	0.49995	0.470677	0.519971	0.518004	0.76773	0.460378	0.500765	0.424839	0.682526	0.492662	0.47171	0.781295	0.791537	0.494601	0.485885	0.522104	0.508859	0.483384	0.519294	0.425409	0.773988	0.511217	0.443307	0.476492	0.657163	0.792492	0.479349	0.516326	0.453048	0.484675	0.561707	0.785514	0.48394	0.654182	0.434694	0.474652	0.466543
12_f4	White	during	0.372874	0.412618	0.43817	0.544539	0.647573	0.40548	0.417473	0.340854	0.441503	0.346673	0.379678	0.369231	0.414316	0.423306	0.677219	0.404251	0.418597	0.330992	0.673407	0.43651	0.328701	0.675323	0.70932	0.34508	0.33177	0.429339	0.471215	0.394583	0.377795	0.351673	0.670623	0.384499	0.315691	0.369172	0.627988	0.723632	0.429979	0.381035	0.301742	0.38466	0.519766	0.710167	0.420645	0.637214	0.359247	0.348385	0.436318
13_f4	White	during	0.348089	0.461234	0.490593	0.489707	0.593708	0.378289	0.47215	0.399235	0.463985	0.389663	0.337556	0.423978	0.4038	0.401818	0.640973	0.464482	0.430085	0.397239	0.62858	0.419746	0.367189	0.668349	0.685843	0.359316	0.348459	0.377619	0.481638	0.361484	0.365487	0.421603	0.639451	0.370892	0.39078	0.36496	0.586704	0.714584	0.428019	0.422437	0.365499	0.356418	0.473413	0.693436	0.418183	0.585906	0.390223	0.369191	0.504163
19_f2	Black	during	0.602958	0.628943	0.668329	0.536484	0.577068	0.506997	0.635538	0.586957	0.661779	0.552553	0.60221	0.63683	0.578272	0.514351	0.764799	0.672021	0.6434	0.59131	0.607923	0.533019	0.556784	0.777397	0.779279	0.547131	0.544146	0.549064	0.660996	0.60494	0.537871	0.620284	0.766043	0.519561	0.59457	0.543791	0.591804	0.777607	0.536685	0.607827	0.588041	0.507633	0.581613	0.764663	0.535539	0.601033	0.586844	0.54537	0.681018
12_f5	White	after	0.365149	0.415642	0.43128	0.543068	0.646624	0.407267	0.406845	0.332533	0.460518	0.337699	0.36909	0.36761	0.42533	0.424808	0.672608	0.410649	0.436763	0.32174	0.676176	0.440364	0.330274	0.684218	0.702781	0.336381	0.326728	0.432104	0.479436	0.388162	0.37856	0.35171	0.665989	0.386092	0.304731	0.369525	0.630602	0.722794	0.436095	0.392902	0.298971	0.38829	0.521219	0.704903	0.425525	0.635597	0.348633	0.347302	0.441595
15_f5	Black	during	0.545227	0.571585	0.617206	0.529394	0.48203	0.479541	0.568014	0.53593	0.623383	0.527212	0.53451	0.569894	0.573104	0.50161	0.716373	0.619255	0.591612	0.530442	0.500699	0.539885	0.492581	0.729559	0.727493	0.496744	0.497285	0.501768	0.608298	0.546254	0.485182	0.550687	0.714876	0.486446	0.52192	0.517247	0.518475	0.714862	0.550472	0.537192	0.522501	0.487713	0.588498	0.713062	0.547758	0.518748	0.532872	0.497804	0.653903
13_f7	White	after	0.352426	0.456749	0.500025	0.516919	0.608067	0.37718	0.465354	0.405639	0.485725	0.405726	0.325695	0.402995	0.424162	0.412653	0.604954	0.469273	0.447465	0.393726	0.643406	0.450316	0.362087	0.646739	0.65354	0.344146	0.338054	0.396914	0.499625	0.368082	0.346511	0.412306	0.60651	0.358329	0.367703	0.395456	0.595834	0.680452	0.462488	0.399537	0.355577	0.36014	0.494882	0.662132	0.451423	0.599653	0.399487	0.379703	0.519562
13_f3	White	during	0.37025	0.469688	0.496595	0.489173	0.59191	0.372903	0.479576	0.411186	0.476909	0.400579	0.345288	0.424703	0.413562	0.392851	0.614763	0.466132	0.43552	0.405337	0.628224	0.427877	0.362167	0.648976	0.672628	0.359039	0.350527	0.368623	0.494379	0.387065	0.351032	0.415038	0.614441	0.36133	0.398363	0.374495	0.584913	0.694012	0.441895	0.418534	0.370503	0.352541	0.477195	0.670274	0.429087	0.585427	0.402683	0.374588	0.516216
11_f2	White	during	0.440356	0.515873	0.559793	0.473216	0.608236	0.396666	0.520269	0.487232	0.572208	0.40787	0.449664	0.526074	0.43397	0.390245	0.755343	0.565647	0.556622	0.48141	0.635318	0.400889	0.424304	0.762247	0.757016	0.397397	0.380345	0.453753	0.572157	0.436257	0.427949	0.504747	0.752389	0.389046	0.492702	0.385095	0.614949	0.790968	0.395855	0.504398	0.479239	0.356365	0.467055	0.787204	0.387399	0.620264	0.488939	0.406863	0.569054
13_f1	White	before	0.34209	0.435716	0.468909	0.495698	0.60578	0.375181	0.440082	0.378054	0.436068	0.378519	0.335989	0.373969	0.39728	0.397432	0.622051	0.428164	0.408156	0.3701	0.64064	0.418141	0.329841	0.641082	0.672848	0.335143	0.328929	0.370349	0.470318	0.359763	0.351282	0.362686	0.625371	0.362714	0.363772	0.365579	0.598509	0.695902	0.426428	0.371191	0.324717	0.350627	0.4809	0.679779	0.414551	0.600348	0.375226	0.356578	0.476143
20_f5	Black	after	0.369389	0.426422	0.469954	0.501743	0.651099	0.4419	0.425303	0.435583	0.479766	0.410322	0.353488	0.420759	0.39128	0.396157	0.656128	0.473492	0.461866	0.412583	0.67849	0.412949	0.351735	0.684747	0.705921	0.407713	0.392845	0.435999	0.485666	0.367067	0.445098	0.393943	0.663799	0.421447	0.414749	0.38881	0.651479	0.70849	0.416841	0.39779	0.405115	0.412185	0.449889	0.692496	0.40559	0.649081	0.437438	0.397548	0.497119
17_f3	Black	after	0.582364	0.585231	0.640108	0.52303	0.434531	0.497135	0.61217	0.563234	0.628517	0.537407	0.588023	0.605059	0.593169	0.468964	0.731986	0.637574	0.606776	0.555411	0.469293	0.512885	0.517773	0.748055	0.742221	0.51794	0.508007	0.497552	0.637565	0.59563	0.508248	0.599344	0.723834	0.505884	0.55985	0.514352	0.454919	0.773267	0.513679	0.580101	0.541473	0.499301	0.627826	0.767387	0.499621	0.468993	0.562259	0.536648	0.644086
16_f6	Black	after	0.431763	0.44327	0.442417	0.522364	0.684413	0.46559	0.409459	0.364756	0.460015	0.378255	0.456939	0.415843	0.433627	0.423462	0.757062	0.425367	0.460268	0.349711	0.70199	0.412836	0.378192	0.763068	0.785151	0.444636	0.410793	0.456143	0.487287	0.433425	0.481289	0.383095	0.758306	0.463702	0.372527	0.38703	0.670764	0.809834	0.405058	0.459691	0.368029	0.425444	0.510764	0.813226	0.399079	0.675537	0.39181	0.398842	0.423701
15_f3	Black	during	0.519155	0.520221	0.573257	0.462379	0.499532	0.453035	0.530144	0.495019	0.572021	0.481884	0.513562	0.539036	0.533923	0.439448	0.724314	0.572736	0.550735	0.490929	0.524181	0.47103	0.456112	0.73813	0.736697	0.473951	0.470244	0.446965	0.560993	0.51963	0.4613	0.512437	0.721768	0.461924	0.488788	0.464648	0.519563	0.72804	0.482495	0.501285	0.485668	0.452363	0.538299	0.727697	0.479956	0.517677	0.490593	0.456955	0.598361
17_f1	Black	before	0.56565	0.579112	0.645334	0.510204	0.43877	0.488926	0.602191	0.562386	0.639143	0.522544	0.559435	0.597403	0.574714	0.471433	0.73962	0.641883	0.615651	0.552272	0.442714	0.501672	0.500613	0.761121	0.742695	0.507413	0.50027	0.481482	0.642964	0.573217	0.502158	0.588418	0.732339	0.498505	0.55088	0.493573	0.465017	0.773858	0.506518	0.572833	0.543051	0.490372	0.600576	0.769658	0.494019	0.473103	0.564024	0.520514	0.655313
14_f6	Black	after	0.449081	0.498484	0.533947	0.489861	0.609797	0.449629	0.510653	0.480549	0.530928	0.468345	0.450556	0.496007	0.484196	0.450398	0.698952	0.518515	0.489098	0.476797	0.649569	0.452742	0.454078	0.728584	0.734538	0.433325	0.425169	0.450628	0.525132	0.453383	0.447215	0.478134	0.698679	0.433931	0.481512	0.455451	0.617913	0.727897	0.456385	0.477261	0.471235	0.421656	0.507407	0.718704	0.45414	0.614444	0.486102	0.45877	0.559157
15_f7	Black	after	0.524794	0.542376	0.600741	0.491406	0.533336	0.457486	0.561297	0.518771	0.593176	0.487512	0.529036	0.569533	0.543617	0.45919	0.725767	0.598299	0.570493	0.513988	0.551824	0.493669	0.476373	0.739535	0.733915	0.486202	0.479756	0.47513	0.581133	0.523128	0.470728	0.541321	0.721221	0.469628	0.504862	0.47818	0.537609	0.727937	0.503679	0.520301	0.506533	0.464966	0.548042	0.725303	0.50368	0.542126	0.513059	0.458814	0.621041
14_f1	Black	before	0.563627	0.602545	0.656769	0.508174	0.666084	0.55057	0.625191	0.610739	0.651691	0.607636	0.561595	0.64114	0.578099	0.523518	0.715076	0.644251	0.618351	0.605175	0.702168	0.541331	0.574756	0.734402	0.740086	0.591104	0.582364	0.538068	0.638935	0.5591	0.571172	0.615463	0.699384	0.572384	0.61134	0.586186	0.679742	0.735264	0.547846	0.59196	0.604724	0.549941	0.539935	0.720357	0.547146	0.675122	0.60912	0.59387	0.683028
11_f3	White	during	0.476987	0.533445	0.58996	0.505527	0.471611	0.387474	0.557627	0.502336	0.577412	0.42698	0.466537	0.527998	0.486873	0.426779	0.685899	0.568465	0.555185	0.493303	0.455317	0.467147	0.432571	0.696173	0.711248	0.407919	0.387379	0.430806	0.598533	0.489573	0.382721	0.516015	0.675357	0.391855	0.4946	0.406366	0.500545	0.750586	0.480963	0.503524	0.465744	0.377119	0.529509	0.735171	0.466514	0.497594	0.499397	0.424238	0.588726
17_f2	Black	during	0.558949	0.557956	0.622375	0.441714	0.611392	0.49269	0.594766	0.527392	0.623936	0.50787	0.565563	0.613135	0.558543	0.402665	0.785565	0.627664	0.607076	0.537153	0.629487	0.428652	0.495028	0.802899	0.78074	0.522696	0.51681	0.484999	0.618304	0.556057	0.520951	0.597319	0.778591	0.503476	0.551875	0.473779	0.611287	0.811051	0.427813	0.581474	0.548412	0.492373	0.559435	0.807933	0.434105	0.618573	0.523713	0.506053	0.636393
13_f6	White	after	0.353554	0.449308	0.490204	0.528294	0.616752	0.384013	0.460536	0.40414	0.457198	0.407023	0.331708	0.372848	0.413182	0.426035	0.600368	0.438524	0.419587	0.392402	0.649869	0.453621	0.363366	0.629566	0.647463	0.340746	0.334551	0.408213	0.491818	0.37112	0.352251	0.385789	0.601366	0.363299	0.362704	0.404081	0.6027	0.677754	0.465522	0.370294	0.333907	0.368588	0.511428	0.658453	0.454406	0.607594	0.401479	0.383851	0.497883
15_f2	Black	during	0.494562	0.513031	0.575379	0.432252	0.610773	0.442584	0.52355	0.490211	0.579516	0.477249	0.498496	0.550031	0.508094	0.416132	0.723976	0.582856	0.561094	0.490435	0.636422	0.436794	0.453865	0.742322	0.73653	0.470704	0.460949	0.436457	0.564231	0.488203	0.461775	0.507541	0.718913	0.452941	0.496584	0.448385	0.620938	0.721658	0.445714	0.495685	0.487437	0.441986	0.493246	0.72071	0.448107	0.621666	0.491806	0.454972	0.595924
12_f2	White	before	0.381917	0.420628	0.447659	0.512303	0.642605	0.403748	0.425216	0.353912	0.461645	0.334786	0.397991	0.401977	0.420951	0.399319	0.682139	0.422922	0.442751	0.339153	0.670221	0.409829	0.321643	0.701221	0.714675	0.364124	0.343233	0.402855	0.475073	0.396464	0.391831	0.37282	0.681088	0.392446	0.328677	0.355423	0.62768	0.733079	0.406167	0.41162	0.321817	0.378916	0.500452	0.72137	0.399494	0.629306	0.366916	0.343585	0.451425
16_f3	Black	during	0.368405	0.408507	0.438638	0.511777	0.663581	0.405543	0.383932	0.351376	0.463664	0.366527	0.391282	0.384242	0.430544	0.409544	0.669815	0.4366	0.447791	0.3353	0.686075	0.411532	0.338476	0.700928	0.685241	0.361228	0.354904	0.42596	0.449514	0.37994	0.398396	0.355979	0.666562	0.387705	0.323325	0.368366	0.652135	0.708935	0.406457	0.372025	0.334554	0.378175	0.491342	0.704481	0.404985	0.658617	0.367653	0.354822	0.471135
19_f5	Black	after	0.60068	0.620636	0.652904	0.522541	0.614938	0.496887	0.624368	0.585877	0.647986	0.547231	0.604626	0.631805	0.573539	0.493143	0.775717	0.656785	0.630912	0.587344	0.645909	0.513838	0.544353	0.788643	0.785917	0.534216	0.533633	0.540231	0.645402	0.605349	0.532398	0.613678	0.775029	0.506858	0.593398	0.537456	0.627071	0.786274	0.519523	0.599021	0.584463	0.494219	0.571042	0.778684	0.519955	0.6385	0.579427	0.540863	0.666247
15_f4	Black	during	0.504097	0.527667	0.571127	0.45337	0.573511	0.428048	0.534972	0.490627	0.578705	0.485059	0.501246	0.54144	0.521611	0.433566	0.720995	0.568373	0.546536	0.487367	0.599717	0.466629	0.453725	0.74016	0.737078	0.461197	0.453739	0.44835	0.563826	0.501283	0.446314	0.514786	0.720823	0.438473	0.484055	0.46435	0.581636	0.721865	0.477601	0.501884	0.483787	0.43398	0.52472	0.719144	0.476731	0.58326	0.488177	0.460196	0.608015
11_f2	White	before	0.51728	0.590614	0.623449	0.535129	0.496018	0.437017	0.585766	0.537302	0.62978	0.474476	0.514405	0.586493	0.534264	0.484171	0.750577	0.620885	0.614042	0.542096	0.469179	0.50374	0.500299	0.736556	0.759704	0.449168	0.441846	0.513484	0.628788	0.518209	0.451617	0.577844	0.730075	0.433101	0.546706	0.464251	0.52738	0.777989	0.504005	0.572391	0.536258	0.427178	0.550825	0.772845	0.501845	0.52392	0.541455	0.472186	0.634876
19_f1	Black	before	0.622801	0.655725	0.686693	0.578549	0.484794	0.546837	0.664987	0.610619	0.680421	0.584347	0.618331	0.656506	0.600863	0.560987	0.767714	0.689229	0.663541	0.614741	0.467697	0.577851	0.582305	0.778287	0.782953	0.573652	0.571516	0.584225	0.680198	0.626109	0.567687	0.647719	0.767266	0.556942	0.614021	0.58087	0.523107	0.781924	0.580693	0.641164	0.611263	0.553772	0.612014	0.767836	0.57939	0.526282	0.611701	0.578177	0.699116
13_f2	White	before	0.330758	0.439407	0.468323	0.483005	0.598142	0.37599	0.44573	0.377524	0.439335	0.362971	0.336041	0.399647	0.389547	0.389518	0.642978	0.436002	0.423976	0.37647	0.633218	0.400763	0.331376	0.669332	0.690846	0.347599	0.335329	0.36573	0.459529	0.348787	0.363923	0.389797	0.64351	0.367349	0.374657	0.341941	0.594313	0.71649	0.402245	0.40091	0.337191	0.347839	0.460524	0.701429	0.395547	0.594152	0.36838	0.345269	0.469487
15_f1	Black	before	0.492433	0.494504	0.552981	0.436993	0.632487	0.452124	0.504755	0.487912	0.554668	0.456361	0.49848	0.536497	0.495972	0.400734	0.730118	0.55932	0.534588	0.485785	0.650202	0.415221	0.439388	0.745564	0.721701	0.467614	0.454401	0.43862	0.540396	0.483083	0.467692	0.492565	0.719905	0.4498	0.492687	0.43632	0.640771	0.734412	0.420514	0.485305	0.486765	0.431802	0.497647	0.729822	0.418715	0.638929	0.490601	0.440481	0.566847
20_f2	Black	before	0.430982	0.476485	0.527334	0.525616	0.658202	0.469252	0.491913	0.488978	0.524858	0.475969	0.415473	0.454208	0.419056	0.405284	0.658931	0.510238	0.502805	0.476049	0.686248	0.449995	0.408713	0.683761	0.718441	0.470416	0.447456	0.441251	0.539906	0.426838	0.46399	0.431153	0.664857	0.462369	0.481754	0.440654	0.662398	0.711335	0.462509	0.444529	0.453753	0.462255	0.4654	0.698269	0.444619	0.656468	0.493712	0.457981	0.533531
19_f4	Black	after	0.59154	0.609872	0.647587	0.504529	0.613675	0.488847	0.615242	0.573767	0.64225	0.533568	0.596799	0.62373	0.560931	0.47455	0.781369	0.652242	0.625691	0.575544	0.641353	0.496925	0.536075	0.790812	0.787864	0.529487	0.524131	0.528561	0.63931	0.595251	0.525667	0.604136	0.78184	0.501484	0.583883	0.520419	0.627326	0.788682	0.496766	0.58858	0.575405	0.48378	0.560448	0.783734	0.498698	0.637504	0.571348	0.527415	0.659502
14_f3	Black	during	0.459218	0.499271	0.505076	0.493168	0.667814	0.52439	0.488628	0.459249	0.528682	0.466853	0.478441	0.502427	0.492788	0.485897	0.770126	0.500146	0.518433	0.456411	0.689814	0.454021	0.465838	0.780979	0.78574	0.514802	0.502301	0.491521	0.531163	0.453481	0.536786	0.481639	0.765662	0.533264	0.467182	0.479037	0.668842	0.791734	0.439462	0.51529	0.458904	0.500782	0.514351	0.789367	0.448536	0.666022	0.457986	0.488422	0.524254
13_f5	White	during	0.336785	0.46277	0.4934	0.480127	0.587245	0.374284	0.469511	0.399035	0.471545	0.399351	0.330966	0.422463	0.389679	0.387755	0.650392	0.470089	0.435597	0.395247	0.623655	0.408423	0.36675	0.675094	0.692301	0.353535	0.341301	0.382254	0.490755	0.350777	0.364304	0.428339	0.648514	0.360723	0.39329	0.373913	0.584272	0.716216	0.41659	0.425765	0.367935	0.349328	0.460176	0.699699	0.403793	0.585298	0.390586	0.381588	0.510014
16_f2	Black	before	0.368744	0.378717	0.430492	0.52181	0.663556	0.403807	0.377021	0.331681	0.449552	0.349861	0.388418	0.365121	0.414326	0.405278	0.668692	0.40838	0.430386	0.315271	0.685691	0.416548	0.336526	0.677527	0.699754	0.352124	0.332008	0.414206	0.459436	0.382454	0.382455	0.337115	0.654715	0.383474	0.30864	0.378074	0.651261	0.719647	0.412112	0.371089	0.301068	0.365542	0.5042	0.719913	0.403316	0.658722	0.350612	0.356513	0.442891
16_f5	Black	after	0.418696	0.423413	0.422036	0.525605	0.672188	0.445477	0.396318	0.347504	0.450427	0.359683	0.441675	0.399562	0.431191	0.407874	0.735794	0.409364	0.448297	0.332116	0.690281	0.408141	0.354815	0.743533	0.765364	0.415714	0.384292	0.442203	0.470713	0.425803	0.450178	0.369966	0.736075	0.436829	0.350291	0.376414	0.656102	0.789753	0.401405	0.440382	0.350995	0.397467	0.509818	0.790998	0.393908	0.662566	0.372104	0.373588	0.415726
12_f3	White	during	0.365986	0.414678	0.447087	0.510301	0.649964	0.388071	0.42376	0.338753	0.459087	0.331203	0.387801	0.393495	0.402622	0.40396	0.687906	0.428038	0.442496	0.325817	0.675307	0.419915	0.336812	0.69655	0.712796	0.350002	0.327696	0.406934	0.478812	0.381713	0.374332	0.358641	0.687223	0.377022	0.324308	0.342213	0.632003	0.73627	0.409838	0.392318	0.311873	0.354664	0.494303	0.729568	0.402031	0.645168	0.354482	0.338929	0.44163
11_f4	White	during	0.441539	0.502608	0.55515	0.478491	0.463684	0.362349	0.520916	0.46089	0.55457	0.397603	0.439467	0.504129	0.455278	0.377585	0.694567	0.54542	0.532538	0.453799	0.49773	0.425143	0.398199	0.706362	0.714029	0.375997	0.362281	0.400182	0.564149	0.454336	0.365911	0.490325	0.687658	0.361397	0.455842	0.382844	0.490819	0.744363	0.435154	0.477455	0.43412	0.348139	0.503389	0.734297	0.420243	0.491958	0.461912	0.391652	0.562734
14_f4	Black	during	0.455681	0.516062	0.540978	0.480995	0.660003	0.516615	0.516128	0.490828	0.532793	0.495365	0.47532	0.529928	0.484173	0.465222	0.759479	0.53766	0.516911	0.487784	0.68537	0.435637	0.47126	0.769478	0.769122	0.507917	0.495935	0.477386	0.53334	0.449179	0.530869	0.507729	0.754252	0.524391	0.495415	0.481352	0.662163	0.783322	0.427534	0.511292	0.484766	0.49029	0.49798	0.781894	0.431331	0.661065	0.491212	0.496785	0.559639
20_f4	Black	during	0.419426	0.473548	0.508776	0.522434	0.667021	0.478421	0.4742	0.473571	0.521803	0.466447	0.404866	0.470949	0.435968	0.420348	0.67522	0.516934	0.506541	0.462212	0.695043	0.446957	0.418578	0.702977	0.718017	0.470033	0.462233	0.46927	0.513256	0.410549	0.487505	0.444594	0.681725	0.463436	0.460955	0.444833	0.675169	0.71123	0.456977	0.453479	0.459747	0.470098	0.462974	0.700566	0.451109	0.665482	0.475721	0.446946	0.542611
12_f6	White	after	0.368237	0.423144	0.426641	0.508192	0.642012	0.397444	0.397954	0.327399	0.465659	0.32758	0.386101	0.388594	0.406371	0.39215	0.691957	0.411627	0.442127	0.31378	0.669248	0.405255	0.320476	0.708103	0.715951	0.354436	0.334095	0.416955	0.467972	0.382031	0.389846	0.360308	0.691528	0.386779	0.311956	0.347425	0.630566	0.735734	0.396964	0.408554	0.307582	0.365439	0.487687	0.72931	0.389406	0.635666	0.334916	0.343816	0.442152
16_f1	Black	before	0.38308	0.381208	0.410178	0.521635	0.663638	0.411212	0.365774	0.314106	0.443373	0.345453	0.405079	0.361542	0.414759	0.405801	0.687509	0.391588	0.429682	0.302114	0.683621	0.410087	0.337918	0.695846	0.716996	0.361483	0.340288	0.417596	0.459473	0.398961	0.394359	0.329634	0.681114	0.390327	0.306066	0.376689	0.65031	0.738155	0.406077	0.388009	0.304839	0.370697	0.508126	0.739054	0.397406	0.658948	0.334248	0.359085	0.414653
15_f6	Black	after	0.60667	0.638312	0.677674	0.633328	0.460491	0.556787	0.64134	0.590208	0.669455	0.578458	0.602376	0.637941	0.647147	0.587525	0.744737	0.676358	0.655145	0.586404	0.406802	0.618645	0.582019	0.754012	0.754394	0.566284	0.56748	0.574015	0.669577	0.610065	0.551173	0.62565	0.742909	0.561316	0.57745	0.58156	0.482799	0.765993	0.627435	0.618285	0.582344	0.575506	0.663177	0.763731	0.622018	0.49041	0.594085	0.558992	0.695448
12_f1	White	before	0.37812	0.406269	0.436618	0.530026	0.652881	0.40132	0.406822	0.338176	0.449736	0.332674	0.392442	0.361992	0.407925	0.416677	0.668234	0.399709	0.425655	0.322581	0.677526	0.428329	0.31978	0.667639	0.69836	0.351571	0.331113	0.411616	0.471635	0.394044	0.3767	0.329956	0.667396	0.381524	0.304565	0.357251	0.634399	0.71517	0.422719	0.374909	0.294087	0.380438	0.513824	0.709935	0.414993	0.642059	0.357205	0.343281	0.434929
20_f6	Black	after	0.414072	0.498124	0.534074	0.522105	0.67837	0.480032	0.485935	0.49385	0.550997	0.489076	0.400429	0.485812	0.433579	0.450025	0.664342	0.545357	0.531601	0.482688	0.703393	0.474935	0.435239	0.706383	0.713587	0.48605	0.47782	0.488272	0.542203	0.39247	0.495498	0.469173	0.674711	0.478825	0.467781	0.470411	0.684993	0.69878	0.48273	0.459642	0.472208	0.488366	0.439147	0.680158	0.482992	0.675571	0.489925	0.461633	0.573598
20_f1	Black	before	0.441356	0.481619	0.519483	0.529577	0.6595	0.470946	0.494395	0.490259	0.504863	0.477638	0.424486	0.433389	0.418935	0.413241	0.66434	0.490188	0.484046	0.472429	0.687054	0.452857	0.404008	0.677553	0.718633	0.471385	0.448666	0.442186	0.532356	0.438057	0.462653	0.412634	0.671864	0.462185	0.475945	0.448967	0.661837	0.711012	0.463487	0.436736	0.445865	0.464341	0.474364	0.703118	0.446725	0.656358	0.496317	0.458209	0.520032
16_f4	Black	during	0.419707	0.424847	0.416653	0.530136	0.674154	0.457696	0.381625	0.344932	0.451785	0.364646	0.448168	0.400126	0.442292	0.413353	0.741314	0.410032	0.454353	0.329508	0.690822	0.415316	0.360572	0.753262	0.767726	0.421832	0.393971	0.447841	0.471279	0.432295	0.45646	0.354671	0.740226	0.44962	0.352953	0.384634	0.658917	0.791296	0.408685	0.450896	0.355875	0.408629	0.518277	0.795896	0.396506	0.667214	0.372444	0.382444	0.40474
14_f2	Black	during	0.5852	0.614441	0.664011	0.516924	0.698791	0.576515	0.641066	0.626092	0.659232	0.628915	0.586627	0.656608	0.59663	0.554392	0.739303	0.662255	0.632791	0.624659	0.732081	0.56843	0.599637	0.760773	0.763487	0.613918	0.606263	0.559944	0.646429	0.57869	0.595425	0.629374	0.727872	0.595474	0.626963	0.60357	0.711053	0.757022	0.571878	0.613366	0.62297	0.573492	0.559792	0.744329	0.572908	0.714138	0.623292	0.616046	0.687414
19_f3	Black	during	0.577271	0.588895	0.639277	0.49745	0.52766	0.469854	0.598662	0.554241	0.634055	0.521145	0.578502	0.604899	0.54866	0.464727	0.756275	0.642562	0.613831	0.556646	0.55675	0.488827	0.51817	0.770146	0.765991	0.506276	0.503329	0.508507	0.631322	0.580699	0.503513	0.589574	0.753399	0.478686	0.561742	0.507812	0.532504	0.771429	0.490471	0.571499	0.553979	0.467893	0.556294	0.766653	0.490054	0.548734	0.551777	0.514727	0.651368
11_f6	White	after	0.446044	0.514308	0.530153	0.503295	0.475219	0.379187	0.515519	0.446963	0.542666	0.390653	0.43956	0.507823	0.468215	0.397967	0.700338	0.52834	0.520009	0.443673	0.482019	0.435375	0.396832	0.699757	0.714965	0.377605	0.367413	0.424481	0.54554	0.457766	0.376502	0.491885	0.681503	0.373526	0.441859	0.38411	0.497856	0.738279	0.442558	0.487346	0.431193	0.371789	0.511847	0.728953	0.435687	0.496436	0.451253	0.383747	0.543975
20_f3	Black	during	0.464866	0.476366	0.529583	0.526874	0.674079	0.495219	0.501667	0.502091	0.523293	0.480297	0.448417	0.464389	0.468034	0.426043	0.688182	0.512777	0.508751	0.490648	0.702097	0.455588	0.408943	0.712267	0.728661	0.486315	0.46866	0.451752	0.529059	0.468854	0.482941	0.442647	0.693618	0.483141	0.491905	0.447839	0.677784	0.716154	0.472535	0.459801	0.475876	0.476468	0.510928	0.713462	0.452553	0.670468	0.506535	0.46342	0.536474
[truncated: 58 more columns]
