# Supplementary material for: Individuality and ethnicity eclipse a short-term dietary intervention in shaping microbiomes and viromes
Source: PLoS Biol. 2022 Aug 23;20(8):e3001758. doi: 10.1371/journal.pbio.3001758 (PMC9397868; doi:10.1371/journal.pbio.3001758)
Supplement: S5 Data — (XLSX) [file pbio.3001758.s005.xlsx]

## Sheet: S5_Data
S5_Data. KEGG orthologous pathway enrichment across ethnicities and functional annotations
KO	Dietary_Stage	Ethnicity_C1	Mean_C1	Ethnicity_C2	Mean_C2	Agrees	Kegg_Category	Kegg_Description	KEGG_Annotation							KO Pathway analysis for gut metagenomes from both cohorts
K04798	Before	Black	2.16554e-06	Black	5.73857e-05	Black	Chaperones and folding catalysts [BR:ko03110]	Heat shock proteins	K04798 pfdB, PFDN6; prefoldin beta subunit							Enriched Pathway in Black Individuals	FDR
K09741	Before	Black	1.81323e-06	Black	5.73857e-05	Black	Transfer RNA biogenesis [BR:ko03016]	tRNA modification factors	K09741 pcc1; KEOPS complex subunit Pcc1							Nicotinate and nicotinamide metabolism	0.0109
K00021	During	Black	3.80619e-06	Black	7.97917e-06	Black	Enzymes [BR:ko01000]	Oxidoreductases	K00021 HMGCR; hydroxymethylglutaryl-CoA reductase (NADPH)							Terpenoid backbone biosynthesis	0.185
K00099	During	Black	0.00106264	Black	0.0215275	Black	Enzymes [BR:ko01000]	Oxidoreductases	K00099 dxr; 1-deoxy-D-xylulose-5-phosphate reductoisomerase							Glyoxylate and dicarboxylate metabolism	0.185
K00121	During	Black	2.6992e-06	Black	6.062e-05	Black	Enzymes [BR:ko01000]	Oxidoreductases	K00121 frmA, ADH5, adhC; S-(hydroxymethyl)glutathione dehydrogenase / alcohol dehydrogenase							Glycolysis / Gluconeogenesis	0.348
K00228	During	Black	7.1301e-07	Black	0.000160441	Black	Enzymes [BR:ko01000]	Oxidoreductases	K00228 CPOX, hemF; coproporphyrinogen III oxidase							Pentose phosphate pathway	0.418
K00263	During	Black	3.61929e-07	Black	8.27006e-06	Black	Enzymes [BR:ko01000]	Oxidoreductases	K00263 E1.4.1.9; leucine dehydrogenase							Purine metabolism	0.418
K00324	During	Black	4.652e-05	Black	0.000676517	Black	Enzymes [BR:ko01000]	Oxidoreductases	K00324 pntA; H+-translocating NAD(P) transhydrogenase subunit alpha							Folate biosynthesis	0.677
K00325	During	Black	5.31555e-05	Black	0.000661027	Black	Enzymes [BR:ko01000]	Oxidoreductases	K00325 pntB; H+-translocating NAD(P) transhydrogenase subunit beta							Carbon fixation in photosynthetic organisms	0.871
K00526	During	Black	0.000104006	Black	0.00349241	Black	Enzymes [BR:ko01000]	Oxidoreductases	K00526 E1.17.4.1B, nrdB, nrdF; ribonucleoside-diphosphate reductase beta chain							Lipopolysaccharide biosynthesis	0.932
K00673	During	Black	4.35626e-06	Black	2.60379e-06	Black	Enzymes [BR:ko01000]	Transferases	K00673 astA; arginine N-succinyltransferase							Phenylalanine metabolism	1
K00942	During	Black	0.00105246	Black	0.0222716	Black	Enzymes [BR:ko01000]	Transferases	K00942 gmk, GUK1; guanylate kinase
K00952	During	Black	6.06778e-06	Black	9.91027e-05	Black	Enzymes [BR:ko01000]	Transferases	K00952 nadM; nicotinamide-nucleotide adenylyltransferase
K00969	During	Black	0.00100843	Black	0.0218864	Black	Enzymes [BR:ko01000]	Transferases	K00969 nadD; nicotinate-nucleotide adenylyltransferase
K01058	During	Black	5e-05	Black	0.00121667	Black	Enzymes [BR:ko01000]	Hydrolases	K01058 pldA; phospholipase A1/A2
K01180	During	Black	1.65784e-05	Black	0.000987097	Black	Enzymes [BR:ko01000]	Hydrolases	K01180 E3.2.1.6; endo-1,3(4)-beta-glucanase
K01322	During	Black	0.000159852	Black	0.00364921	Black	Enzymes [BR:ko01000]	Hydrolases	K01322 PREP; prolyl oligopeptidase
K01756	During	Black	0.000769659	Black	0.0146883	Black	Enzymes [BR:ko01000]	Lyases	K01756 purB, ADSL; adenylosuccinate lyase
K02065	During	Black	0.000360952	Black	0.0075712	Black	Transporters [BR:ko02000]	ABC transporter	K02065 mlaF, linL, mkl; phospholipid/cholesterol/gamma-HCH transport system ATP-binding protein
K02066	During	Black	0.000367476	Black	0.00782435	Black	Transporters [BR:ko02000]	ABC transporters	K02066 mlaE, linK; phospholipid/cholesterol/gamma-HCH transport system permease protein
K02192	During	Black	4.29752e-07	Black	0.000377742	Black	KEGG Orthology (KO) [BR:ko00001]	Not Included in Pathway or Brite	K02192 bfd; bacterioferritin-associated ferredoxin
K02394	During	Black	3.14545e-06	Black	0.000364181	Black	Bacterial motility proteins [BR:ko02035]	Flagellar assembly proteins	K02394 flgI; flagellar P-ring protein FlgI
K02521	During	Black	1.08933e-06	Black	4.67208e-05	Black	Transcription factors [BR:ko03000]	Helix-turn-helix	K02521 ilvY; LysR family transcriptional regulator, positive regulator for ilvC
K02839	During	Black	5.30022e-05	Black	0.00106452	Black	Translation factors [BR:ko03012]	Release factors	K02836 prfB; peptide chain release factor 2
K02853	During	Black	6.67629e-07	Black	1.13829e-05	Black	Enzymes [BR:ko01000]	Transferases	K02853 wzyE, rffT; enterobacterial common antigen polymerase
K03242	During	Black	3.73191e-06	Black	1.65992e-05	Black	Translation factors [BR:ko03012]	Initiation factors	K03242 EIF2S3; translation initiation factor 2 subunit 3
K03319	During	Black	2.25569e-05	Black	0.000658447	Black	KEGG Orthology (KO) [BR:ko00001]	Not Included in Pathway or Brite	K03319 TC.DASS; divalent anion:Na+ symporter, DASS family
K03414	During	Black	5.83731e-06	Black	7.55387e-06	Black	Bacterial motility proteins [BR:ko02035]	Chemotaxis proteins	K03414 cheZ; chemotaxis protein CheZ
K03489	During	Black	7.84176e-06	Black	7.55213e-05	Black	Transcription factors [BR:ko03000]	GntR family	K03489 yydK; GntR family transcriptional regulator, transcriptional regulator of bglA
K03554	During	Black	2.83766e-06	Black	0.000139674	Black	DNA repair and recombination proteins [BR:ko03400]	DSBR (double strand breaks repair)	K03554 rdgC; recombination associated protein RdgC
K03567	During	Black	2.27487e-05	Black	0.000292806	Black	Transcription factors [BR:ko03000]	Other transcription factors	K03567 gcvR; glycine cleavage system transcriptional repressor
K03669	During	Black	4.28122e-06	Black	0.000412855	Black	Enzymes [BR:ko01000]	Transferases	K03669 mdoH; membrane glycosyltransferase
K03673	During	Black	5.51902e-05	Black	0.00120269	Black	Enzymes [BR:ko01000]	Oxidoreductases	K03673 dsbA; protein dithiol oxidoreductase (disulfide-forming)
K03690	During	Black	2.21446e-06	Black	0.000119173	Black	KEGG Orthology (KO) [BR:ko00001]	Not Included in Pathway or Brite	K03690 ubiJ; ubiquinone biosynthesis accessory factor UbiJ
K03761	During	Black	5.87333e-07	Black	1.11167e-05	Black	Transporters [BR:ko02000]	Metabolite:H+ symporter (MHS) family	K03761 kgtP; MFS transporter, MHS family, alpha-ketoglutarate permease
K03809	During	Black	1.8988e-05	Black	0.00033902	Black	Enzymes [BR:ko01000]	Oxidoreductases	K03809 wrbA; NAD(P)H dehydrogenase (quinone)
K03885	During	Black	0.000209476	Black	0.00496214	Black	Enzymes [BR:ko01000]	Oxidoreductases	K03885 ndh; NADH:quinone reductase (non-electrogenic)
K04102	During	Black	1.75124e-06	Black	5.29501e-05	Black	Enzymes [BR:ko01000]	Lyases	K04102 pht5; 4,5-dihydroxyphthalate decarboxylase
K04798	During	Black	3.49905e-06	Black	6.71597e-05	Black	Chaperones and folding catalysts [BR:ko03110]	Heat shock proteins	K04798 pfdB, PFDN6; prefoldin beta subunit
K05362	During	Black	1.29959e-07	Black	0.000186484	Black	Enzymes [BR:ko01000]	Ligases	K05362 murE; UDP-N-acetylmuramoyl-L-alanyl-D-glutamate-L-lysine ligase
K05713	During	Black	1.98062e-06	Black	3.75652e-05	Black	Enzymes [BR:ko01000]	Oxidoreductases	K05713 mhpB; 2,3-dihydroxyphenylpropionate 1,2-dioxygenase
K05979	During	Black	4.30071e-05	Black	0.000611342	Black	KEGG Orthology (KO) [BR:ko00001]	Not Included in Pathway or Brite	K06320 cgeB; spore maturation protein CgeB
K06190	During	Black	2.01761e-05	Black	0.000411556	Black	KEGG Orthology (KO) [BR:ko00001]	Not Included in Pathway or Brite	K06190 ispZ; intracellular septation protein
K06990	During	Black	1.61036e-05	Black	0.00052505	Black	Cytoskeleton proteins [BR:ko04812]	Microtubules	K06990 MEMO1; MEMO1 family protein
K07251	During	Black	6.11242e-06	Black	8.80375e-06	Black	Enzymes [BR:ko01000]	Transferases	K07251 thiK; thiamine kinase
K07349	During	Black	4.46347e-06	Black	8.37158e-06	Black	Bacterial motility proteins [BR:ko02035]	Pilus system	K07349 fimG; minor fimbrial subunit
K07638	During	Black	3.37982e-05	Black	0.000569325	Black	Enzymes [BR:ko01000]	Transferases	K07638 envZ; two-component system, OmpR family, osmolarity sensor histidine kinase EnvZ
K07788	During	Black	7.96095e-06	Black	7.812e-05	Black	Transporters [BR:ko02000]	Electrochemical potential-driven transporters	K07788 mdtB; multidrug efflux pump
K08300	During	Black	2.90655e-05	Black	0.00031729	Black	Enzymes [BR:ko01000]	Hydrolases	K08300 rne; ribonuclease E
K08306	During	Black	5.11724e-06	Black	0.000213949	Black	Enzymes [BR:ko01000]	Lyases	K08306 mltC; membrane-bound lytic murein transglycosylase C
K09724	During	Black	3.86714e-06	Black	3.78708e-06	Black	KEGG Orthology (KO) [BR:ko00001]	Not Included in Pathway or Brite	TK0797
K09738	During	Black	1.21038e-06	Black	1.30125e-05	Black	KEGG Orthology (KO) [BR:ko00001]	Not Included in Pathway or Brite	uncharicterized protein
K09741	During	Black	3.22505e-06	Black	6.71597e-05	Black	Transfer RNA biogenesis [BR:ko03016]	tRNA modification factors	K09741 pcc1; KEOPS complex subunit Pcc1
K09859	During	Black	1.03705e-05	Black	0.000249392	Black	KEGG Orthology (KO) [BR:ko00001]	Not Included in Pathway or Brite	CDL62_16780
K10037	During	Black	8.02605e-05	Black	0.00217093	Black	Transporters [BR:ko02000]	ABC transporters	K10037 glnP; glutamine transport system permease protein
K10041	During	Black	5.45824e-08	Black	6.54793e-05	Black	Enzymes [BR:ko01000]	Translocases	K10041 peb1C, glnQ; aspartate/glutamate/glutamine transport system ATP-binding protein
K11249	During	Black	4.08757e-05	Black	0.000981713	Black	Transporters [BR:ko02000]	Electrochemical potential-driven transporters	K11249 eamB; cysteine/O-acetylserine efflux protein
K11606	During	Black	2.135e-07	Black	6.47777e-05	Black	Transporters [BR:ko02000]	ABC transporters	ABC transporter, membrane spanning protein (iron transport) [KO:K11606]
K11720	During	Black	0.000346667	Black	0.00908734	Black	Transporters [BR:ko02000]	ABC transporters	K11720 lptG; lipopolysaccharide export system permease protein
K11910	During	Black	1.53784e-06	Black	3.81593e-05	Black	Membrane trafficking [BR:ko04131]	Exocytosis	K19910 SYT10; synaptotagmin-10
K11941	During	Black	2.94357e-05	Black	0.000262199	Black	Enzymes [BR:eco01000]	Transferases	b1047 (opgC)
K11959	During	Black	6.44302e-06	Black	4.87002e-05	Black	Transporters [BR:ko02000]	ABC transporters, prokaryotic type	K11959 urtA; urea transport system substrate-binding protein
K12582	During	Black	7.19302e-07	Black	1.05346e-05	Black	Enzymes [BR:ko01000]	Transferases	K12582 wecF, rffT; dTDP-N-acetylfucosamine:lipid II N-acetylfucosaminyltransferase
K12984	During	Black	5.24362e-05	Black	0.00108713	Black	Enzymes [BR:ko01000]	Transferases	K12984 waaE, kdtX; (heptosyl)LPS beta-1,4-glucosyltransferase
K13285	During	Black	2.2631e-06	Black	6.69275e-07	Black	Transporters [BR:ko02000]	Pores ion channels	K13285 sipB, ipaB, bipB; invasin B
K13381	During	Black	2.12173e-07	Black	1.3845e-06	Black	Enzymes [BR:ko01000]	Hydrolases	K13381 chiA; bifunctional chitinase/lysozyme
K13924	During	Black	7.86724e-07	Black	1.75333e-05	Black	Enzymes [BR:ko01000]	Transferases	K13924 cheBR; two-component system, chemotaxis family, CheB/CheR fusion protein
K14358	During	Black	1.90729e-05	Black	0.000259415	Black	Peptidases and inhibitors [BR:hsa01002]	Cysteine peptidases	9805 (SCRN1)
K15524	During	Black	1.36651e-06	Black	3.94391e-05	Black	Enzymes [BR:ko01000]	Hydrolases	K15524 mngB; 2-O-(6-phospho-alpha-D-mannosyl)-D-glycerate hydrolase
K15548	During	Black	1.37129e-06	Black	6.75946e-06	Black	Transporters [BR:ko02000]	Accessory factors involved in transport	K15548 aaeA; p-hydroxybenzoic acid efflux pump subunit AaeA
K15973	During	Black	7.6782e-06	Black	0.00023219	Black	Transcription factors [BR:ko03000]	Helix-turn-helix	K15973 mhqR; MarR family transcriptional regulator, 2-MHQ and catechol-resistance regulon repressor
K16013	During	Black	2.44739e-05	Black	0.000733159	Black	Transporters [BR:ko02000]	ABC transporters	K16013 cydD; ATP-binding cassette, subfamily C, bacterial CydD
K16087	During	Black	3.15803e-05	Black	0.00146697	Black	Transporters [BR:ko02000]	Pores ion channels	K16087 TC.FEV.OM3, tbpA, hemR, lbpA, hpuB, bhuR, hugA, hmbR; hemoglobin/transferrin/lactoferrin receptor protein
K16958	During	Black	3.62186e-06	Black	0.000227637	Black	Transporters [BR:ko02000]	ABC transporters, prokaryotic type	K16958 tcyL; L-cystine transport system permease protein
K17948	During	Black	3.3644e-06	Black	2.53e-05	Black	Enzymes [BR:ko01000]	Isomerases	K17948 nanM; N-acetylneuraminate epimerase
K18845	During	Black	5.89095e-07	Black	1.10517e-05	Black	Enzymes [BR:ko01000]	Transferases	K18845 rmt, armA; 16S rRNA (guanine(1405)-N(7))-methyltransferase
K18923	During	Black	1.61758e-06	Black	3.8475e-05	Black	Prokaryotic defense system [BR:ko02048]	Toxin-antitoxin system (TA system)	K18923 stbD; antitoxin StbD
K19155	During	Black	1.3432e-06	Black	3.11429e-06	Black	Enzymes [BR:ko01000]	Hydrolases	K19155 yhaV; toxin YhaV
K20037	During	Black	1.05031e-06	Black	0.00012488	Black	Enzymes [BR:ko01000]	Oxidoreductases	K20037 cutD; choline trimethylamine-lyase activating enzyme
K20114	During	Black	2.86109e-07	Black	7.15869e-05	Black	Transporters [BR:ko02000]	Phosphotransferase system (PTS)	K20114 gatC; galactose PTS system EIIC component
K21695	During	Black	1.37129e-06	Black	1.19029e-05	Black	KEGG Orthology (KO) [BR:ko00001]	Not Included in Pathway or Brite	K21695 aaeX; protein AaeX
K21698	During	Black	1.35614e-06	Black	9.52725e-06	Black	Transcription factors [BR:ko03000]	LysR family	K21698 aaeR; LysR family transcriptional regulator, transcriptional activator for aaeXAB operon
K22078	During	Black	3.20786e-05	Black	0.00124868	Black	Enzymes [BR:ko01000]	Hydrolases	2-O-alpha-D-glucopyranosyl-5-O-alpha-D-galactopyranosylhydroxy-L-lysine glucohydrolase
K22110	During	Black	4.78191e-06	Black	7.60417e-06	Black	Transporters [BR:ko02000]	Pores ion channels	K22110 kdgM, kdgN, nanC, ompL; oligogalacturonate-specific porin family protein
K22422	During	Black	5.58571e-08	Black	1.8795e-05	Black	DNA repair and recombination proteins [BR:ko03400]	Check point factors	K22422 DONSON; protein downstream neighbor of Son
K23547	During	Black	2.28817e-06	Black	3.46621e-05	Black	Transporters [BR:ko02000]	ABC transporters, prokaryotic type	K23547 yphE; sugar transport system ATP-binding protein
K00147	During	White	0.000634833	White	0.011131	White	Enzymes [BR:ko01000]	Oxidoreductases	K00147 proA; glutamate-5-semialdehyde dehydrogenase
K00702	During	White	0.000283708	White	0.00504832	White	Enzymes [BR:ko01000]	Transferases	K00702 E2.4.1.20; cellobiose phosphorylase
K00972	During	White	0.000179058	White	0.00273647	White	Enzymes [BR:ko01000]	Transferases	K00972 UAP1; UDP-N-acetylglucosamine/UDP-N-acetylgalactosamine diphosphorylase
K01755	During	White	0.000739708	White	0.0153765	White	Enzymes [BR:ko01000]	Lyases	K01755 argH, ASL; argininosuccinate lyase
K02203	During	White	0.000177417	White	0.00432959	White	Enzymes [BR:ko01000]	Hydrolases	K02203 thrH; phosphoserine / homoserine phosphotransferase
K02302	During	White	4.88562e-05	White	0.000760143	White	Enzymes [BR:ko01000]	Lyases	K02302 cysG; uroporphyrin-III C-methyltransferase / precorrin-2 dehydrogenase / sirohydrochlorin ferrochelatase
K02598	During	White	6.32692e-05	White	0.00145856	White	Transporters [BR:ko02000]	Pores ion channels	K02598 nirC; nitrite transporter
K03215	During	White	0.00111246	White	0.025116	White	Enzymes [BR:ko01000]	Transferases	K03215 rumA; 23S rRNA (uracil1939-C5)-methyltransferase
K03320	During	White	0.000817445	White	0.0137921	White	Transporters [BR:ko02000]	Pores ion channels	K03320 amt, AMT, MEP; ammonium transporter, Amt family
K05795	During	White	6.51604e-05	White	0.00244025	White	KEGG Orthology (KO) [BR:ko00001]	Not Included in Pathway or Brite	K05795 terD; tellurium resistance protein TerD
K06320	During	White	0.000192588	White	0.00349899	White	KEGG Orthology (KO) [BR:ko00001]	Not Included in Pathway or Brite	K06320 cgeB; spore maturation protein CgeB
K07095	During	White	0.000952558	White	0.0211134	White	KEGG Orthology (KO) [BR:ko00001]	Not Included in Pathway or Brite	K07095 K07095; uncharacterized protein
K07096	During	White	0.000108425	White	0.00250589	White	KEGG Orthology (KO) [BR:ko00001]	Not Included in Pathway or Brite	K07096; uncharacterized protein
K07576	During	White	0.000345292	White	0.00713731	White	KEGG Orthology (KO) [BR:ko00001]	Not Included in Pathway or Brite	K07576 K07576; metallo-beta-lactamase family protein
K07800	During	White	0.000154717	White	0.00338644	White	KEGG Orthology (KO) [BR:ko00001]	Signal transduction	K07800 agrD; AgrD protein
K07813	During	White	0.000484292	White	0.00873555	White	Peptidases and inhibitors [BR:ko01002]	Cysteine peptidases	K07813 agrB; accessory gene regulator B
K07814	During	White	0.000515583	White	0.0109534	White	Enzymes [BR:ko01000]	Hydrolases	K07814 K07814; cyclic di-GMP phosphodiesterase
K08986	During	White	0.00039675	White	0.00847948	White	KEGG Orthology (KO) [BR:ko00001]	Not Included in Pathway or Brite	K08986 ycgQ; putative membrane protein
K09690	During	White	0.000574458	White	0.0102303	White	Transporters [BR:ko02000]	ABC transporters	K09690 wzm, rfbA; lipopolysaccharide transport system permease protein
K09768	During	White	0.000194788	White	0.00348368	White	KEGG Orthology (KO) [BR:ko00001]	Not Included in Pathway or Brite	K09768 K09768; uncharacterized protein
K10540	During	White	0.00029525	White	0.00595299	White	Transporters [BR:ko02000]	ABC transporters	K10540 mglB; methyl-galactoside transport system substrate-binding protein
K10542	During	White	0.000173625	White	0.00313164	White	Enzymes [BR:ko01000]	Translocases	K10542 mglA; methyl-galactoside transport system ATP-binding protein
K15856	During	White	5.49892e-05	White	0.000727129	White	Enzymes [BR:ko01000]	Oxidoreductases	K15856 rmd; GDP-4-dehydro-6-deoxy-D-mannose reductase
K17245	During	White	7.72917e-06	White	8.7141e-05	White	Transporters [BR:ko02000]	ABC transporters, prokaryotic type	K17245 chiF; putative chitobiose transport system permease protein
K19075	During	White	2.96358e-05	White	0.000829643	White	Prokaryotic defense system [BR:ko02048]	CRISPR-Cas system	K19075 cst2, cas7; CRISPR-associated protein Cst2
K19090	During	White	4.01504e-05	White	0.000885453	White	Prokaryotic defense system [BR:ko02048]	CRISPR-Cas system	K19090 cas5t; CRISPR-associated protein Cas5t
K19225	During	White	0.0003398	White	0.00665249	White	Enzymes [BR:ko01000]	Hydrolases	K19225 gluP; rhomboid protease GluP
K20534	During	White	0.00102479	White	0.0183072	White	Enzymes [BR:ko01000]	Transferases	K20534 gtrB; polyisoprenyl-phosphate glycosyltransferase
K23753	During	White	0.000163067	White	0.0037701	White	Enzymes [BR:lyb01000]	Transferases	AMP-polyphosphate phosphotransferase
K00942	After	Black	0.00108873	Black	0.0219868	Black	Enzymes [BR:ko01000]	Transferases	K00942 gmk, GUK1; guanylate kinase
K00952	After	Black	4.67763e-06	Black	6.79382e-05	Black	Enzymes [BR:ko01000]	Transferases	K00952 nadM; nicotinamide-nucleotide adenylyltransferase
K01058	After	Black	4.72538e-05	Black	0.00118108	Black	Enzymes [BR:ko01000]	Hydrolases	K01058 pldA; phospholipase A1/A2
K02066	After	Black	0.000371313	Black	0.00764092	Black	Transporters [BR:ko02000]	ABC transporters	K02066 mlaE, linK; phospholipid/cholesterol/gamma-HCH transport system permease protein
K02974	After	Black	3.09375e-06	Black	1.25542e-05	Black	Ribosome [BR:ko03011]	Ribosomal proteins	K02974 RP-S24e, RPS24; small subunit ribosomal protein S24e
K03242	After	Black	3.41718e-06	Black	1.671e-05	Black	Translation factors [BR:ko03012]	Initiation factors	K03242 EIF2S3; translation initiation factor 2 subunit 3
K04798	After	Black	2.01275e-06	Black	5.57082e-05	Black	Chaperones and folding catalysts [BR:ko03110]	Heat shock proteins	K04798 pfdB, PFDN6; prefoldin beta subunit
K05979	After	Black	3.0485e-05	Black	0.000474885	Black	Enzymes [BR:ko01000]	Hydrolases	K05979 comB; 2-phosphosulfolactate phosphatase
K09741	After	Black	1.73856e-06	Black	5.57082e-05	Black	Transfer RNA biogenesis [BR:ko03016]	tRNA modification factors	K09741 pcc1; KEOPS complex subunit Pcc1
K15524	After	Black	1.12727e-06	Black	4.23245e-05	Black	Enzymes [BR:ko01000]	Hydrolases	K15524 mngB; 2-O-(6-phospho-alpha-D-mannosyl)-D-glycerate hydrolase
K16958	After	Black	1.62566e-06	Black	0.0002336	Black	Transporters [BR:ko02000]	ABC transporters	K16958 tcyL; L-cystine transport system permease protein
K18845	After	Black	1.78e-06	Black	1.08967e-05	Black	Enzymes [BR:ko01000]	Transferases	K18845 rmt, armA; 16S rRNA (guanine(1405)-N(7))-methyltransferase
K21695	After	Black	1.18521e-06	Black	1.41175e-05	Black	KEGG Orthology (KO) [BR:ko00001]	Not Included in Pathway or Brite	K21695 aaeX; protein AaeX
K03320	After	White	0.000900333	White	0.0140373	White	Transporters [BR:ko02000]	Pores ion channels	K03320 amt, AMT, MEP; ammonium transporter, Amt family
K15856	After	White	5.99733e-05	White	0.000728512	White	Enzymes [BR:ko01000]	Oxidoreductases	K15856 rmd; GDP-4-dehydro-6-deoxy-D-mannose reductase
