# Supplementary material for: Individuality and ethnicity eclipse a short-term dietary intervention in shaping microbiomes and viromes
Source: PLoS Biol. 2022 Aug 23;20(8):e3001758. doi: 10.1371/journal.pbio.3001758 (PMC9397868; doi:10.1371/journal.pbio.3001758)
Supplement: S6 Data — (XLSX) [file pbio.3001758.s006.xlsx]

## Sheet: S6_Data
S6_Data. CAZyme categories
Gene	PF/dbCAN	CAZy	Substrate	Note
AA1.hmm	AA1.hmm	AA1	Lignin
AA12.hmm	AA12.hmm	AA12	Lignin
AA15.fasta.hmm	AA15.hmm	AA15	Cellulose, Chitin
AA2.hmm	AA2.hmm	AA2	Lignin
AA3.hmm	AA3.hmm	AA3	Lignin
AA4.hmm	AA4.hmm	AA4	Lignin
AA5.hmm	AA5.hmm	AA5	Lignin
AA6.hmm	AA6.hmm	AA6	Lignin
AA7.hmm	AA7.hmm	AA7	Mixed Oligosaccharides
LPMO_10	PF03067	AA10	Chitin, Cellulose
CE12.hmm	CE12.hmm	CE12	Pectin
Pectinesterase	PF01095	CE8	Pectin
Cohesin	PF00963		Cellulose
Dockerin_1	PF00404		Cellulose
Alpha_L_fucos	PF01120	GH29	Mucin
Alpha-amylase	PF00128	GH13	Starch
Alpha-amylase_N	PF02903	GH13	Starch
Alpha-mann_mid	PF09261	GH38	Mannan
Bac_rhamnosid	PF05592	GH78	Pectin, Arabinogalactan_proteins
Cellulase	PF00150	GH5	Cellulose
Cellulase-like	PF12876		Cellulose
DSRB	PF10781		Dextran
GH105.hmm	GH105.hmm	GH105	Pectin
GH106.hmm	GH106.hmm	GH106	Arabinogalactan_proteins
GH110.hmm	GH110.hmm	GH110	Mucin
GH113.hmm	GH113.hmm	GH113	Mannan
GH115.hmm	GH115.hmm	GH115	Xylan
GH119.hmm	GH119.hmm	GH119	Starch
GH5_1.hmm	GH5_1.hmm	GH5_1	Cellulose
GH5_10.hmm	GH5_10.hmm	GH5_10	Mannan
GH5_14.hmm	GH5_14.hmm	GH5_14	Chitin
GH5_15.hmm	GH5_15.hmm	GH5_15	Chitin
GH5_16.hmm	GH5_16.hmm	GH5_16	Arabinogalactan_proteins
GH5_17.hmm	GH5_17.hmm	GH5_17	Mannan
GH5_18.hmm	GH5_18.hmm	GH5_18	Mannan
GH5_19.hmm	GH5_19.hmm	GH5_19	Mannan
GH5_2.hmm	GH5_2.hmm	GH5_2	Cellulose
GH5_25.hmm	GH5_25.hmm	GH5_25	Cellulose
GH5_26.hmm	GH5_26.hmm	GH5_26	Cellulose
GH5_31.hmm	GH5_31.hmm	GH5_31	Mannan
GH5_38.hmm	GH5_38.hmm	GH5_38	Cellulose
GH5_39.hmm	GH5_39.hmm	GH5_39	Cellulose
GH5_4.hmm	GH5_4.hmm	GH5_4	Cellulose, Xyloglucans
GH5_40.hmm	GH5_40.hmm	GH5_40	Mannan
GH5_41.hmm	GH5_41.hmm	GH5_41	Mannan
GH5_46.hmm	GH5_46.hmm	GH5_46	Cellulose
GH5_5.hmm	GH5_5.hmm	GH5_5	Cellulose
GH5_55	GH5_55.hmm	GH5_55	Mannan
GH5_7.hmm	GH5_7.hmm	GH5_7	Mannan
GH5_8.hmm	GH5_8.hmm	GH5_8	Mannan
GH5_9.hmm	GH5_9.hmm	GH5_9	Chitin
GH51.hmm	GH51.hmm	GH51	Pectin
GH74.hmm	smart00602	GH74	Cellulose, Xyloglucans
GH91.hmm	GH91.hmm	GH91	Fructan
GH93.hmm	GH93.hmm	GH93	Pectin
GH95.hmm	GH95.hmm	GH95	Arabinogalactan_proteins, Mucin
GH97_C	PF14509	GH97	Starch
Glucodextran_B	PF09136		Dextran
Glucodextran_C	PF09985		Dextran
Glucosaminidase	PF01832	GH73	Peptidoglycan
Glyco_hydro_1	PF00232	GH_1	Mannan
Glyco_hydro_10	PF00331	GH10	Xylan
Glyco_hydro_101	PF12905	GH101	Mucin
Glyco_hydro_108	PF05838	GH108	Peptidoglycan
Glyco_hydro_11	PF00457	GH11	Xylan
Glyco_hydro_125	PF06824	GH125	Mannan
Glyco_hydro_127	PF07944	GH127	Pectin
Glyco_hydro_129	PF11308	GH101	Mucin
Glyco_hydro_130	PF04041	GH130	Mannan
Glyco_hydro_14	PF01373	GH14	Starch
Glyco_hydro_15	PF00723	GH15	Starch
Glyco_hydro_16	PF00722	GH16	Xyloglucans, Arabinogalactan_proteins
Glyco_hydro_17	PF00332	GH17	Mixed Polysaccharides
Glyco_hydro_18	PF00704	GH18	Chitin
Glyco_hydro_19	PF00182	GH19	Chitin
Glyco_hydro_2	PF00703	GH2	Pectin, Mannan, Mucin
Glyco_hydro_2_C	PF02836	GH2	Pectin, Mannan, Mucin
Glyco_hydro_2_N	PF02837	GH2	Pectin, Mannan, Mucin
Glyco_hydro_20	PF00728	GH20	Mucin
Glyco_hydro_20b	PF02838	GH20	Mucin
Glyco_hydro_25	PF01183	GH25	Peptidoglycan
Glyco_hydro_26	PF02156	GH26	Mannan
Glyco_hydro_28	PF00295	GH28	Pectin
Glyco_hydro_3	PF00933	GH3	Arabinogalactan_proteins
Glyco_hydro_3_C	PF01915	GH3	Arabinogalactan_proteins
Glyco_hydro_30	PF02055	GH30	Arabinogalactan_proteins, Xylan
Glyco_hydro_31	PF01055	GH31	Starch
Glyco_hydro_32C	PF08244	GH32	Fructan
Glyco_hydro_32N	PF00251	GH32	Fructan
Glyco_hydro_35	PF01301	GH35	Pectin, Arabinogalactan_proteins
Glyco_hydro_38C	PF07748	GH38	Mannan
Glyco_hydro_38N	PF01074	GH38	Mannan
Glyco_hydro_39	PF01229	GH39	Mixed Polysaccharides
Glyco_hydro_4	PF02056	GH4	Starch
Glyco_hydro_42	PF02449	GH42	Mucin
Glyco_hydro_42C	PF08533	GH42	Mucin
Glyco_hydro_42M	PF08532	GH42	Mucin
Glyco_hydro_43	PF04616	GH43	Pectin, Arabinogalactan_proteins
Glyco_hydro_44	PF12891	GH44	Cellulose, Xyloglucans
Glyco_hydro_47	PF01532	GH47	Mannan
Glyco_hydro_48	PF02011	GH48	Cellulose
Glyco_hydro_49	PF03718	GH49	Dextran
Glyco_hydro_49N	PF17433	GH49	Dextran
Glyco_hydro_4C	PF11975	GH4	Starch
Glyco_hydro_52	PF03512	GH52	Xylan
Glyco_hydro_53	PF07745	GH53	Pectin
Glyco_hydro_57	PF03065	GH57	Starch
Glyco_hydro_59	PF02057	GH59	Mixed Oligosaccharides
Glyco_hydro_6	PF01341	GH6	Cellulose
Glyco_hydro_63	PF03200	GH63	Starch
Glyco_hydro_63N	PF16923	GH63	Starch
Glyco_hydro_65C	PF03633	GH65	Mixed Oligosaccharides
Glyco_hydro_65m	PF03632	GH65	Mixed Oligosaccharides
Glyco_hydro_65N	PF03636	GH65	Mixed Oligosaccharides
Glyco_hydro_66	PF13199	GH66	Dextran
Glyco_hydro_67C	PF07477	GH67	Xylan
Glyco_hydro_67M	PF07488	GH67	Xylan
Glyco_hydro_67N	PF03648	GH67	Xylan
Glyco_hydro_68	PF02435	GH68	Fructan
Glyco_hydro_70	PF02324	GH70	Dextran
Glyco_hydro_71	PF03659	GH71	Mixed Polysaccharides
Glyco_hydro_75	PF07335	GH75	Mixed Polysaccharides
Glyco_hydro_76	PF03663	GH76	Mannan
Glyco_hydro_77	PF02446	GH77	Starch
Glyco_hydro_79n	PF03662	GH79	Arabinogalactan_proteins
Glyco_hydro_8	PF01270	GH8	Cellulose
Glyco_hydro_81	PF03639	GH81	Mixed Polysaccharides
Glyco_hydro_85	PF03644	GH85	Mucin, Chitin
Glyco_hydro_88	PF07470	GH88	Pectin, Glycosaminoglycan
Glyco_hydro_9	PF00759	GH9	Xyloglucans, Cellulose
Glyco_hydro_92	PF07971	GH92	Mannan
Glyco_hydro_97	PF10566	GH97	Starch
Glyco_hydro_98C	PF08307	GH98	Mucin
Glyco_hydro_98M	PF08306	GH98	Mucin
Glyco_hydro_99	PF16317	GH99	Mannan
Glyco_hydro38C2	PF17677	GH38	Mannan
Lact_bio_phlase	PF09508	GH112	Mucin
Lysozyme_like	PF13702	NA	Peptidoglycan
Melibiase	PF02065	GH27	Arabinogalactan_proteins
MltA	PF03562	GH102	Peptidoglycan
NAGidase	PF07555	GH84	Mucin
NAGLU	PF05089	GH89	Mucin
NAGLU_C	PF12972	GH89	Mucin
NAGLU_N	PF12971	GH89	Mucin
Phage_lysozyme	PF00959	GH24	Peptidoglycan
Phage_lysozyme2	PF18013	GH24	Peptidoglycan
Sialidase	PF02973	GH33	Mucin
SLT	PF01464	GH23	Peptidoglycan
SLT_2	PF13406	GH23	Peptidoglycan
Lyase_8	PF02278	PL8	Glycosaminoglycan
Pec_lyase	PF09492		Pectin
Pec_lyase_C	PF00544	PL1	Pectin
Pectate_lyase	PF03211	PL3	Pectin
Pectate_lyase_3	PF12708		Pectin
Pectate_lyase22	PF14583		Pectin
PL11.hmm	PL11.hmm	PL11	Pectin
PL12.hmm	PL12.hmm	PL12	Glycosaminoglycan
PL13.hmm	PL13.hmm	PL13	Glycosaminoglycan
PL15.hmm	PL15.hmm	PL15	Glycosaminoglycan
PL9.hmm	PL9.hmm	PL9	Pectin
RhgB_N	PF09284	PL4	Pectin
AMPK1_CBM	PF16561	CBM_AMPK1	cStrach	CBM
CBM_11	PF03425	CBM11	cCellulose	CBM
CBM_2	PF00553	CBM2	cCellulose	CBM
CBM_20	PF00686	CBM20	cStarch	CBM
CBM_21	PF03370	CBM21	cStarch	CBM
CBM_25	PF03423	CBM25	cStarch	CBM
CBM_3	PF00942	CBM3	cCellulose	CBM
CBM_35	PF16990	CBM35	cXylan	CBM
CBM_4_9	PF02018	CBM22	cXylan, cCellulose	CBM
CBM_48	PF02922	CBM48	cStarch	CBM
CBM_6	PF03422	CBM6	cMixed	CBM
CBM_X2	PF03442	CBM46	cCellulose	CBM
CBM23.hmm	CBM23.hmm	CBM23	cMannan	CBM
CBM26	PF16738	CBM26	cStarch	CBM
CBM27	PF09212	CBM27	cMannan	CBM
CBM32.hmm	CBM32.hmm	CBM32	cMannan	CBM
CBM34.hmm	CBM34.hmm	CBM34	cStarch	CBM
CBM36.hmm	CBM36.hmm	CBM36	cXylan	CBM
CBM37.hmm	CBM37.hmm	CBM37	cMixed	CBM
CBM41.hmm	CBM41.hmm	CBM41	cStarch	CBM
CBM44.hmm	CBM44.hmm	CBM44	cXyloglucans	CBM
CBM49	PF09478	CBM49	cCellulose	CBM
CBM53	PF16760	CBM53	cStarch	CBM
CBM54.hmm	CBM54.hmm	CBM54	cMixed	CBM
CBM56.hmm	CBM56.hmm	CBM56	cβ-glucans	CBM
CBM61.hmm	CBM61.hmm	CBM61	cβ-glucans	CBM
CBM62.hmm	CBM62.hmm	CBM62	cβ-glucans	CBM
CBM63.hmm	CBM63.hmm	CBM63	cCellulose	CBM
CBM65.hmm	CBM65.hmm	CBM65	cXyloglucans	CBM
CBM68.hmm	CBM68.hmm	CBM68	cStrach	CBM
CBM69.hmm	CBM69.hmm	CBM69	cStrach	CBM
CBM72.hmm	CBM72.hmm	CBM72	cMixed	CBM
CBM74.hmm	CBM74.hmm	CBM74	cStrach	CBM
CBM75.hmm	CBM75.hmm	CBM75	cβ-glucans	CBM
CBM76.hmm	CBM76.hmm	CBM76	cβ-glucans	CBM
CBM78.hmm	CBM78.hmm	CBM78	cβ-glucans	CBM
CBM79.hmm	CBM79.hmm	CBM79	cβ-glucans	CBM
CBM82.hmm	CBM82.hmm	CBM82	cStrach	CBM
CBM83.hmm	CBM83.hmm	CBM83	cStrach	CBM
CBM9_1	PF06452	CBM9	cXylan	CBM
CBM9_2	PF16011	CBM9	cXylan	CBM
CelD_N	PF02927	CBM30	cCellulose, cXyloglucans	CBM
ChitinaseA_N	PF08329		cChitin	CBM
LysM	PF01476	CBM50	cMixed	CBM
PG_binding_1	PF01471		cPeptidoglycan	CBM
PG_binding_2	PF08823		cPeptidoglycan	CBM
PG_binding_3	PF09374		cPeptidoglycan	CBM
PG_binding_4	PF12229		cPeptidoglycan	CBM
Ricin_B_lectin	PF00652	CBM13	cMixed	CBM
