# Supplementary material for: Individuality and ethnicity eclipse a short-term dietary intervention in shaping microbiomes and viromes
Source: PLoS Biol. 2022 Aug 23;20(8):e3001758. doi: 10.1371/journal.pbio.3001758 (PMC9397868; doi:10.1371/journal.pbio.3001758)
Supplement: S7 Data — (XLSX) [file pbio.3001758.s007.xlsx]

## Sheet: S7_Data
S7_Data. Assembly-free microbiome differential abundance between ethnicities
Cohort 1 (LinDA)																				Cohort 2 (LinDA)
Gut										Saliva										Gut										Saliva
Taxon name	baseMean	log2FoldChange	lfcSE	stat	pvalue	padj	df	Gut		Taxon name	baseMean	log2FoldChange	lfcSE	stat	pvalue	padj	df	Saliva		Taxon name	baseMean	log2FoldChange	lfcSE	stat	pvalue	padj	df	Gut		Taxon name	baseMean	log2FoldChange	lfcSE	stat	pvalue	padj	df	Saliva
Methanobrevibacter_smithii	70.8108	-8.96116	0.908971	-9.85858	1.83897e-16	6.21572e-14	101	High in Black		Scardovia_wiggsiae	58.7712	-6.6926	1.05442	-6.34718	3.98122e-07	0.000109086	32.0122	High in Black		Ruminococcus_bromii	2126.79	-7.66953	1.63704	-4.68499	9.12021e-06	0.0008877	97.0416	High in Black		Prevotella_jejuni	57.7331	10.7006	2.01665	5.30615	9.81267e-06	0.0023256	30	High in White
Alistipes_indistinctus	851.784	-7.05252	1.14461	-6.1615	1.48435e-08	1.67236e-06	101	High in Black		Prevotella_intermedia	50.3786	-6.51951	1.84377	-3.53596	0.0012286	0.0306033	33	High in Black		Oscillibacter_sp_CAG_241	480.087	-7.09367	1.39011	-5.10294	1.64446e-06	0.000480182	97.7771	High in Black		Aggregatibacter_sp_oral_taxon_458	305.656	-6.44861	1.60397	-4.02041	0.000361002	0.0427787	30	High in Black
Eisenbergiella_massiliensis	42.9813	-6.87281	1.27265	-5.40039	4.42958e-07	1.8715e-05	101	High in Black		Actinomyces_sp_oral_taxon_181	4930.73	-5.61959	1.43635	-3.9124	0.000431141	0.0168761	33	High in Black		Bacteroides_ovatus	42233.7	-4.91437	1.17299	-4.18962	6.07433e-05	0.00345277	99.024	High in Black		Actinobaculum_sp_oral_taxon_183	6.13007	-1.85677	1.89401	-0.980335	0.335029	0.816933	29	Insignificant
Holdemania_filiformis	140.972	-6.41585	0.991212	-6.47273	3.50889e-09	5.93002e-07	101	High in Black		Prevotella_veroralis	270.633	-5.54988	1.44986	-3.82788	0.000546902	0.0187314	33	High in Black		Collinsella_aerofaciens	6415.04	-4.66764	1.4674	-3.18089	0.00196004	0.0301228	99.1923	High in Black		Actinomyces_cardiffensis	0.145428	-0.360178	0.504262	-0.714268	0.480583	0.880701	30	Insignificant
Alistipes_shahii	675.136	-5.88467	1.4435	-4.07668	9.1204e-05	0.000994418	101	High in Black		Atopobium_rimae	897.059	-5.495	1.16271	-4.72604	4.39696e-05	0.00401589	32.0056	High in Black		Barnesiella_intestinihominis	56.9346	-4.55475	1.59103	-2.86277	0.00508834	0.0479289	103	High in Black		Actinomyces_georgiae	0.147951	-0.262346	0.690216	-0.380093	0.706554	0.942095	30	Insignificant
Paraprevotella_xylaniphila	3.24954	-5.69259	1.26176	-4.51161	1.74141e-05	0.000418622	101	High in Black		Veillonella_sp_T11011_6	26811.9	-5.02998	1.16261	-4.32647	0.000132035	0.0065364	33	High in Black		Clostridium_leptum	1685.33	-4.25163	0.963948	-4.41064	2.53991e-05	0.00185413	103	High in Black		Actinomyces_graevenitzii	2458.18	0.51498	1.10743	0.465021	0.645274	0.9325	30	Insignificant
Barnesiella_intestinihominis	909.804	-5.59896	1.60106	-3.49703	0.000700757	0.00526347	101	High in Black		Prevotella_sp_F0091	288.527	-5.02496	1.37308	-3.65963	0.000874093	0.0266113	33	High in Black		Firmicutes_bacterium_CAG_94	2.89741	-4.21797	0.900693	-4.68303	8.65485e-06	0.0008877	103	High in Black		Actinomyces_hongkongensis	0.1524	-0.361192	0.828004	-0.43622	0.6658	0.940686	30	Insignificant
Parabacteroides_distasonis	89742.7	-5.56489	1.37776	-4.03909	0.000104724	0.00110615	101	High in Black		Haemophilus_paraphrohaemolyticus	0.685035	5.09687	1.18573	4.29851	0.000143133	0.0065364	33	High in White		Parabacteroides_merdae	11353.4	-4.19256	1.45108	-2.88928	0.00476458	0.0463752	96.8706	High in Black		Actinomyces_johnsonii	0.330881	-0.225186	1.57164	-0.143281	0.887026	0.959372	30	Insignificant
Collinsella_aerofaciens	4727.77	-5.44287	1.51724	-3.58736	0.000516916	0.00459783	101	High in Black		Neisseria_elongata	265.702	5.49259	1.52489	3.60195	0.00102501	0.0280852	33	High in White		Collinsella_stercoris	14.2504	-4.08876	0.985133	-4.15046	7.09474e-05	0.00345277	97.6871	High in Black		Actinomyces_massiliensis	22.1135	-2.09434	2.14373	-0.976958	0.336403	0.816933	30	Insignificant
Anaeromassilibacillus_sp_An250	509.876	-5.35165	0.958818	-5.58151	2.1906e-07	1.23404e-05	96.3708	High in Black		Neisseria_sicca	593.07	5.75778	1.69826	3.39039	0.00182478	0.0416659	33	High in White		Bacteroides_sp_CAG_144	21.0862	-4.05613	1.08176	-3.74955	0.000292828	0.00570039	103	High in Black		Actinomyces_meyeri	0.183058	-1.02483	1.08137	-0.947713	0.350848	0.816933	30	Insignificant
Prevotella_copri	11773.2	-5.11031	1.44089	-3.54664	0.000593297	0.00494496	101	High in Black		Cardiobacterium_hominis	13.8175	5.86898	1.31159	4.47472	9.06931e-05	0.00621248	32.0186	High in White		Blautia_obeum	31308.2	-2.7832	0.909524	-3.06006	0.00285075	0.0361525	98.5807	High in Black		Actinomyces_naeslundii	619.083	-2.51178	1.55208	-1.61833	0.116058	0.620269	30	Insignificant
Clostridium_leptum	3348.17	-5.0591	1.11655	-4.53101	1.68054e-05	0.000418622	96.6003	High in Black		Aggregatibacter_aphrophilus	0.340031	8.25995	1.63066	5.06542	1.52125e-05	0.00208412	33	High in White		Roseburia_sp_CAG_471	1.10632	-2.66301	0.67122	-3.96741	0.000134506	0.00490949	103	High in Black		Actinomyces_odontolyticus	7209.22	0.412123	0.521416	0.790391	0.435503	0.871593	30	Insignificant
Erysipelatoclostridium_ramosum	64.0947	-4.94717	1.1872	-4.16709	6.51909e-05	0.000823974	101	High in Black		Prevotella_histicola	195183	-5.8819	1.81995	-3.23191	0.00278766	0.0545585	33	Insignificant		Collinsella_intestinalis	0.479914	-2.58497	0.887521	-2.91257	0.0044261	0.0455459	99.4786	High in Black		Actinomyces_oris	4638.13	-0.317996	1.61144	-0.197337	0.844895	0.959372	30	Insignificant
Dorea_longicatena	51780.5	-4.87622	1.1851	-4.1146	7.92666e-05	0.00089307	101	High in Black		Prevotella_denticola	40.1408	-5.58238	1.8686	-2.98746	0.00527424	0.0807589	33	Insignificant		Lachnoclostridium_sp_An131	0.323988	-2.01635	0.497285	-4.05472	9.77074e-05	0.0040758	103	High in Black		Actinomyces_sp_HMSC035G02	5583.27	-0.800465	0.604377	-1.32445	0.195356	0.660317	30	Insignificant
Eisenbergiella_tayi	25.3374	-4.86175	1.16049	-4.1894	5.99657e-05	0.000810736	101	High in Black		Prevotella_oris	4013.53	-4.95456	1.63895	-3.02301	0.00489673	0.0807589	32.0139	Insignificant		Eubacterium_limosum	0.456801	-1.94978	0.645073	-3.02257	0.00319571	0.0373259	98.3525	High in Black		Actinomyces_sp_HPA0247	65.1644	-1.63753	1.84792	-0.886147	0.382828	0.865767	29	Insignificant
Hungatella_hathewayi	10.2414	-4.85689	1.10066	-4.41269	2.56024e-05	0.000514278	101	High in Black		Megasphaera_micronuciformis	22455.1	-4.83776	1.68707	-2.86755	0.00715477	0.0938628	33	Insignificant		Harryflintia_acetispora	0.414666	-1.89191	0.607458	-3.11447	0.00238681	0.0331881	103	High in Black		Actinomyces_sp_ICM47	26534	0.264317	0.616826	0.428511	0.67134	0.941466	30	Insignificant
Odoribacter_splanchnicus	26704.6	-4.79096	1.28931	-3.7159	0.000332309	0.00311698	101	High in Black		Streptococcus_gordonii	180.82	-4.81781	2.03205	-2.37091	0.0237377	0.147821	33	Insignificant		Clostridiales_bacterium_CHKCI006	0.396854	-1.88051	0.480236	-3.9158	0.00016214	0.00508226	103	High in Black		Actinomyces_sp_S6_Spd3	1241.93	0.0975163	0.622827	0.15657	0.876632	0.959372	30	Insignificant
Holdemanella_biformis	4.09143	-4.69065	0.865175	-5.42162	4.0409e-07	1.8715e-05	101	High in Black		Eubacterium_brachy	67.0826	-4.05669	1.61161	-2.51716	0.0168676	0.135491	33	Insignificant		Dorea_sp_CAG_317	0.318019	-1.78168	0.497551	-3.5809	0.000524264	0.00900501	103	High in Black		Actinomyces_sp_oral_taxon_170	0.236415	1.05303	1.67934	0.627048	0.535371	0.885531	30	Insignificant
Streptococcus_parasanguinis	119.225	-4.68623	1.07852	-4.34504	3.32269e-05	0.000551943	101	High in Black		Streptococcus_anginosus_group	8.20896	-3.96885	1.3252	-2.99491	0.0051743	0.0807589	33	Insignificant		Lachnoclostridium_sp_An169	0.301501	-1.36341	0.352344	-3.86953	0.000191455	0.00508226	103	High in Black		Actinomyces_sp_oral_taxon_180	1.78688	-0.471028	1.64323	-0.286647	0.776353	0.943568	30	Insignificant
Butyricimonas_virosa	74.6296	-4.67293	1.10571	-4.22617	5.22213e-05	0.00073545	101	High in Black		Lachnoanaerobaculum_saburreum	4358.59	-3.87732	1.57032	-2.46913	0.0188919	0.135491	33	Insignificant		Anaerofustis_stercorihominis	0.303104	-1.34381	0.427875	-3.14065	0.00221808	0.032384	99.8366	High in Black		Actinomyces_sp_oral_taxon_181	1494	-0.534156	1.39278	-0.383518	0.70404	0.942095	30	Insignificant
Acidaminococcus_intestini	4.2316	-4.59605	1.02076	-4.50258	1.8041e-05	0.000418622	101	High in Black		Actinomyces_sp_oral_taxon_414	5.35354	-3.82575	1.41348	-2.70662	0.0106779	0.11044	33	Insignificant		Lachnoclostridium_sp_An14	0.299845	-1.33023	0.343066	-3.87749	0.000186077	0.00508226	103	High in Black		Actinomyces_sp_oral_taxon_414	0.404127	-2.17632	1.33431	-1.63104	0.113336	0.620269	30	Insignificant
Bacteroides_cellulosilyticus	29.9954	-4.59026	1.50795	-3.04404	0.00297622	0.0157181	101	High in Black		Prevotella_pleuritidis	164.351	-3.49141	1.86352	-1.87355	0.0698708	0.254637	33	Insignificant		Lactobacillus_johnsonii	0.290532	-1.14025	0.299309	-3.80961	0.000236971	0.00522143	103	High in Black		Actinomyces_sp_oral_taxon_448	25.1333	-3.49937	1.6208	-2.15903	0.0389702	0.530828	30	Insignificant
Escherichia_coli	866.156	-4.55754	1.39202	-3.27405	0.00145245	0.00968772	101	High in Black		Parvimonas_micra	161.474	-3.31923	1.69551	-1.95766	0.0587706	0.236811	33	Insignificant		Massiliomicrobiota_timonensis	0.301267	-1.07924	0.366399	-2.94553	0.00398648	0.0447712	103	High in Black		Actinomyces_sp_oral_taxon_897	0.217994	-0.913985	1.46627	-0.623339	0.537934	0.885531	29	Insignificant
Phascolarctobacterium_succinatutens	2.98653	-4.25325	0.986285	-4.31239	3.76484e-05	0.000578416	101	High in Black		Prevotella_loescheii	10.8355	-3.31241	1.47616	-2.24394	0.031882	0.171287	32.0105	Insignificant		Blautia_hansenii	0.287366	-1.07427	0.282693	-3.80014	0.000245051	0.00522143	103	High in Black		Actinomyces_viscosus	0.32184	1.76147	1.5269	1.15362	0.257764	0.744233	30	Insignificant
Butyricimonas_synergistica	6.74652	-4.22995	0.975361	-4.33681	3.42923e-05	0.000551943	101	High in Black		Prevotella_nigrescens	1774.06	-3.19303	1.92793	-1.65619	0.107163	0.341426	33	Insignificant		Bilophila_wadsworthia	1647.87	2.35177	0.770289	3.0531	0.00288226	0.0361525	103	High in White		Alloscardovia_omnicolens	0.298363	0.43906	1.1081	0.396228	0.694741	0.942095	30	Insignificant
Clostridium_lavalense	10.7674	-4.22079	0.995625	-4.23934	4.96886e-05	0.000730206	101	High in Black		Kingella_denitrificans	4.8151	-3.10649	1.65103	-1.88155	0.0687434	0.254637	33	Insignificant		Eubacterium_sp_CAG_180	0.267146	2.66073	0.916583	2.90288	0.0045234	0.0455459	103	High in White		Bifidobacterium_longum	0.158521	0.0633594	0.575136	0.110164	0.913013	0.970332	30	Insignificant
Prevotella_stercorea	12.7268	-4.09586	0.911185	-4.49509	1.85779e-05	0.000418622	101	High in Black		Actinomyces_sp_HMSC035G02	4436.2	-3.08483	1.0484	-2.9424	0.0059184	0.0853496	33	Insignificant		Holdemania_filiformis	16.9528	3.923	1.22747	3.19602	0.0018503	0.0300159	103	High in White		Scardovia_wiggsiae	15.155	-3.06723	1.76641	-1.73642	0.0927508	0.563639	30	Insignificant
Eubacterium_ramulus	2083.63	-4.09303	1.25173	-3.26989	0.00147187	0.00968772	101	High in Black		Selenomonas_noxia	23.7007	-3.07522	1.35366	-2.27178	0.0297465	0.166337	33	Insignificant		Alistipes_indistinctus	9.56517	3.97677	1.36004	2.92401	0.00427734	0.0455459	99.6918	High in White		Corynebacterium_durum	778.716	-1.11005	1.95652	-0.567357	0.574693	0.885531	30	Insignificant
Prevotella_sp_CAG_279	2.69117	-4.07683	0.932479	-4.37204	2.99533e-05	0.000534587	101	High in Black		Streptococcus_salivarius	14379	-3.04897	1.52775	-1.99573	0.0542717	0.232398	33	Insignificant		Alistipes_putredinis	4217.64	4.62092	1.51685	3.04638	0.00297144	0.0361525	98.6349	High in White		Corynebacterium_matruchotii	670.589	-3.33359	1.59619	-2.08847	0.0453431	0.530828	30	Insignificant
Firmicutes_bacterium_CAG_94	2.61685	-4.06059	0.975044	-4.16452	6.58204e-05	0.000823974	101	High in Black		Bulleidia_extructa	4.49449	-3.04634	1.43938	-2.11642	0.0419372	0.205643	33	Insignificant		Bacteroides_thetaiotaomicron	2345.68	5.5595	1.51438	3.67113	0.000390449	0.0071257	99.5865	High in White		Rothia_aeria	2138.42	-0.0215099	1.58241	-0.0135931	0.989245	0.996336	30	Insignificant
Catenibacterium_mitsuokai	2.63116	-4.03583	0.923279	-4.37119	3.00508e-05	0.000534587	101	High in Black		Propionibacterium_acidifaciens	1.93976	-3.00618	1.12853	-2.66379	0.0118569	0.112872	33	Insignificant		Bacteroides_fragilis	12.3531	6.52054	1.71196	3.80882	0.000250343	0.00522143	92.9916	High in White		Rothia_dentocariosa	4762.95	0.00444428	0.711077	0.00625007	0.995055	0.996336	30	Insignificant
Clostridium_clostridioforme	10.976	-3.86718	1.28094	-3.01903	0.00321076	0.016443	101	High in Black		Leptotrichia_sp_oral_taxon_215	485.145	-2.98983	1.17009	-2.55521	0.0154074	0.135491	33	Insignificant		Parabacteroides_distasonis	9818.24	-4.22953	1.63656	-2.58441	0.0112238	0.0803709	98.3452	Insignificant		Rothia_mucilaginosa	56499.9	0.324143	0.568728	0.569943	0.57296	0.885531	30	Insignificant
Oscillibacter_sp_CAG_241	432.893	-3.58215	1.43141	-2.50254	0.0139352	0.0485577	101	High in Black		Actinomyces_sp_oral_taxon_448	21.953	-2.98119	1.48067	-2.0134	0.0522876	0.232398	33	Insignificant		Coprococcus_eutactus	101.04	-4.19784	1.80024	-2.33182	0.0216563	0.116357	103	Insignificant		Cutibacterium_acnes	0.134776	0.491216	0.631172	0.778259	0.44272	0.871593	29	Insignificant
Akkermansia_muciniphila	118.918	-3.38004	1.29311	-2.61388	0.0103204	0.0400953	101	High in Black		Streptococcus_parasanguinis	12081.5	-2.8824	1.068	-2.69887	0.0108827	0.11044	33	Insignificant		Eubacterium_ramulus	365.95	-3.87532	1.43659	-2.69759	0.00822082	0.0697654	98.2644	Insignificant		Pseudopropionibacterium_propionicum	16.1264	1.07471	1.76444	0.609095	0.547047	0.885531	30	Insignificant
Veillonella_parvula	7.7434	-3.3214	0.934835	-3.55292	0.000580843	0.00494496	101	High in Black		Dialister_invisus	0.899845	-2.78294	1.15952	-2.40008	0.0221921	0.144777	33	Insignificant		Prevotella_copri	97.7332	-3.82061	2.17047	-1.76027	0.0813299	0.259829	103	Insignificant		Atopobium_minutum	0.126382	0.33484	0.553112	0.605375	0.549639	0.885531	29	Insignificant
Streptococcus_salivarius	4513.75	-3.21764	1.03836	-3.09878	0.00251726	0.0146646	101	High in Black		Streptococcus_peroris	1.67121	-2.67417	1.35106	-1.97931	0.0561734	0.232398	33	Insignificant		Alistipes_onderdonkii	1.2705	-3.56531	1.3416	-2.65751	0.00912656	0.0722802	103	Insignificant		Atopobium_parvulum	1343.58	0.0955262	0.495153	0.192923	0.84832	0.959372	30	Insignificant
Haemophilus_parainfluenzae	107.68	-3.17069	1.02676	-3.08807	0.00260152	0.0146646	101	High in Black		Stomatobaculum_longum	1105.24	-2.51682	1.85515	-1.35667	0.184096	0.471423	33	Insignificant		Bacteroides_cellulosilyticus	2808.03	-3.32768	1.56005	-2.13306	0.0355569	0.152686	92.8647	Insignificant		Atopobium_rimae	48.3454	0.950965	1.40934	0.674759	0.505173	0.885531	29	Insignificant
Alistipes_timonensis	3.23107	-3.14484	0.636183	-4.9433	3.06055e-06	0.000103447	101	High in Black		Atopobium_parvulum	4585.4	-2.42433	0.911161	-2.66071	0.0119463	0.112872	33	Insignificant		Bifidobacterium_adolescentis	10814.2	-3.31108	1.37875	-2.40152	0.0181196	0.103743	103	Insignificant		Olsenella_uli	0.145799	-0.372005	0.506301	-0.734751	0.468196	0.880701	30	Insignificant
Bilophila_wadsworthia	75.4946	-3.10004	1.21207	-2.55764	0.0120244	0.0432365	101	High in Black		Actinomyces_graevenitzii	5758.75	-2.40197	1.13987	-2.10724	0.0427797	0.205643	33	Insignificant		Ruminococcus_callidus	11.9823	-3.16641	1.28145	-2.47095	0.015116	0.0959538	103	Insignificant		Slackia_exigua	0.260509	0.760821	0.788785	0.964548	0.342483	0.816933	30	Insignificant
Bacteroides_eggerthii	7.01091	-3.04658	1.19587	-2.54758	0.0123545	0.0439559	101	High in Black		Fusobacterium_periodonticum	3260.05	-2.39302	1.2809	-1.86824	0.0706294	0.254637	33	Insignificant		Ruminococcus_champanellensis	4.19954	-2.83812	1.05396	-2.69281	0.00827189	0.0697654	103	Insignificant		Bacteroidetes_oral_taxon_274	6.85842	-1.97567	1.95177	-1.01224	0.319517	0.816933	30	Insignificant
Collinsella_stercoris	17.1931	-2.99459	0.805914	-3.71576	0.000341208	0.00311698	95.5372	High in Black		Streptococcus_vestibularis	2.45201	-2.36198	1.78067	-1.32645	0.193796	0.491529	33	Insignificant		Eubacterium_rectale	52946.5	-2.78346	1.12033	-2.4845	0.0146963	0.0953628	96.4643	Insignificant		Bacteroides_uniformis	0.130923	0.355233	0.581178	0.61123	0.545809	0.885531	29	Insignificant
Coprococcus_catus	23374	-2.92685	0.964672	-3.03403	0.00306809	0.0159541	101	High in Black		Neisseria_subflava	2176.66	-2.28922	2.30646	-0.992525	0.328164	0.656327	33	Insignificant		Eisenbergiella_massiliensis	3.99486	-2.63297	1.36507	-1.92882	0.0565053	0.208855	103	Insignificant		Porphyromonas_canoris	0.24555	-0.923177	0.75398	-1.2244	0.230328	0.699843	30	Insignificant
Clostridium_sp_CAG_253	6.49302	-2.79137	0.713474	-3.91236	0.000165908	0.00167215	101	High in Black		Veillonella_atypica	25427.6	-2.26769	1.20079	-1.8885	0.0677756	0.254637	33	Insignificant		Streptococcus_thermophilus	39.4991	-2.53843	1.33505	-1.90137	0.0601377	0.21193	99.7894	Insignificant		Porphyromonas_catoniae	17.0615	1.75448	1.75369	1.00045	0.325094	0.816933	30	Insignificant
Pseudoflavonifractor_sp_An184	1.83849	-2.75553	0.837982	-3.28829	0.00138774	0.00957255	101	High in Black		Leptotrichia_sp_oral_taxon_212	29.8106	-2.24078	1.70306	-1.31574	0.197329	0.491529	33	Insignificant		Eubacterium_ventriosum	88.08	-2.53408	1.41515	-1.79068	0.0764237	0.247952	98.2851	Insignificant		Porphyromonas_endodontalis	177.661	-2.69954	1.7327	-1.558	0.129722	0.620269	30	Insignificant
Clostridium_saccharolyticum	1.80645	-2.66542	0.778758	-3.42266	0.0008968	0.00658953	101	High in Black		Prevotella_sp_oral_taxon_306	5024.4	-2.21574	2.6661	-0.831082	0.4119	0.720791	33	Insignificant		Prevotella_sp_CAG_279	25.3409	-2.32304	1.64175	-1.41498	0.16023	0.419466	98.4407	Insignificant		Porphyromonas_somerae	19702	-0.189128	1.06157	-0.178159	0.859795	0.959372	30	Insignificant
Bacteroides_sp_CAG_598	1.26751	-2.66343	0.820176	-3.24739	0.00158127	0.00971761	101	High in Black		Kingella_oralis	62.4249	-2.2105	1.68887	-1.30887	0.199622	0.49276	33	Insignificant		Coprococcus_comes	9633.37	-2.25878	1.43937	-1.56928	0.119651	0.34938	103	Insignificant		Porphyromonas_sp_oral_taxon_278	3.31988	1.14546	2.03284	0.563478	0.577297	0.885531	30	Insignificant
Bacteroides_salyersiae	1.24951	-2.63277	0.673596	-3.90854	0.000168204	0.00167215	101	High in Black		Veillonella_parvula	43831.3	-2.20683	0.782421	-2.82052	0.00816475	0.0938628	32.0088	Insignificant		Veillonella_parvula	1.21067	-2.2233	0.964502	-2.30512	0.023165	0.120072	103	Insignificant		Alloprevotella_rava	54.9525	3.91079	2.23571	1.74924	0.0904756	0.563639	30	Insignificant
Butyrivibrio_crossotus	13.2803	-2.52822	0.894626	-2.82601	0.00568174	0.0258223	101	High in Black		Prevotella_salivae	22956.5	-2.17626	0.864863	-2.51631	0.0169016	0.135491	33	Insignificant		Eisenbergiella_tayi	1.04574	-2.11924	0.955692	-2.2175	0.0289139	0.132143	97.3998	Insignificant		Alloprevotella_tannerae	134.697	-0.081367	2.70897	-0.0300361	0.976237	0.996336	30	Insignificant
Firmicutes_bacterium_CAG_170	18.9279	-2.41469	0.855337	-2.82309	0.00572979	0.0258223	101	High in Black		Klebsiella_aerogenes	0.35843	-2.11107	1.82547	-1.15645	0.255801	0.565237	33	Insignificant		Turicibacter_sanguinis	5.79597	-2.10855	1.20353	-1.75198	0.0827536	0.259829	103	Insignificant		Prevotella_sp_oral_taxon_473	54.8755	4.47435	2.08514	2.14582	0.040099	0.530828	30	Insignificant
Parabacteroides_johnsonii	27.0872	-2.29346	0.783398	-2.92757	0.0042214	0.0206845	101	High in Black		Actinomyces_viscosus	1.50419	-2.07274	1.0766	-1.92527	0.0628499	0.248965	33	Insignificant		Prevotella_sp_885	3.57706	-2.09897	0.920654	-2.27987	0.0246767	0.120072	103	Insignificant		Prevotella_buccae	0.408823	-1.07912	1.17419	-0.919038	0.365657	0.841366	29	Insignificant
Actinomyces_oris	1.15284	-2.27641	0.515037	-4.4199	2.58661e-05	0.000514278	96.5093	High in Black		Streptococcus_oralis	29963	-2.06471	0.887845	-2.32553	0.0263372	0.152025	33	Insignificant		Anaerotruncus_colihominis	20.9408	-2.03029	1.27873	-1.58775	0.115493	0.340645	100.253	Insignificant		Prevotella_copri	0.30513	1.64378	1.35726	1.2111	0.23531	0.705929	30	Insignificant
Blautia_sp_An249	1.14786	-2.25688	0.639673	-3.52818	0.000645053	0.00518515	95.5885	High in Black		Capnocytophaga_granulosa	16.4516	-2.00013	1.59229	-1.25614	0.218155	0.523599	32.0218	Insignificant		Bacteroides_eggerthii	182.392	-1.99114	1.7552	-1.13442	0.259448	0.587277	95.8574	Insignificant		Prevotella_dentalis	0.318516	-2.17242	0.840858	-2.58357	0.0148946	0.441251	30	Insignificant
Ruminococcus_sp_CAG_488	18.2981	-2.08314	0.714339	-2.91618	0.00436599	0.0210815	101	High in Black		Prevotella_jejuni	1057.34	-1.99188	2.37441	-0.838895	0.407564	0.720791	33	Insignificant		Clostridiales_bacterium_1_7_47FAA	0.435704	-1.94496	0.703374	-2.76519	0.00677074	0.061783	100.432	Insignificant		Prevotella_denticola	201.785	-0.229167	2.2569	-0.101541	0.919797	0.973178	30	Insignificant
Megasphaera_sp_DISK_18	0.809729	-1.70248	0.480468	-3.54339	0.000599832	0.00494496	101	High in Black		Actinomyces_massiliensis	1779.83	-1.97138	1.62937	-1.2099	0.235176	0.536985	32.0111	Insignificant		Sellimonas_intestinalis	2.17291	-1.89684	1.0492	-1.80789	0.0737484	0.241961	96.2179	Insignificant		Prevotella_fusca	0.461016	0.186433	1.39537	0.133608	0.894605	0.959372	30	Insignificant
Harryflintia_acetispora	1.00796	-1.6229	0.496757	-3.267	0.00151908	0.00968772	93.8138	High in Black		Actinomyces_sp_HPA0247	280.572	-1.96575	1.40213	-1.40197	0.170261	0.452926	33	Insignificant		Clostridium_disporicum	1.7739	-1.85946	0.86942	-2.13874	0.0348208	0.151756	103	Insignificant		Prevotella_histicola	217520	-3.68775	2.0426	-1.80542	0.0810541	0.554986	30	Insignificant
Massiliomicrobiota_timonensis	0.921857	-1.60335	0.600516	-2.66996	0.00884161	0.035577	101	High in Black		Campylobacter_rectus	1.68258	-1.96057	1.02292	-1.91665	0.0639767	0.248965	33	Insignificant		Clostridium_sp_CAG_167	0.471556	-1.85811	0.72719	-2.55519	0.0120744	0.0819934	103	Insignificant		Prevotella_intermedia	82.6275	-3.69181	2.43537	-1.51592	0.140008	0.631539	30	Insignificant
Firmicutes_bacterium_CAG_238	3.05392	-1.59444	0.522383	-3.05224	0.00290287	0.0155741	101	High in Black		Filifactor_alocis	0.719345	-1.95256	1.33243	-1.46542	0.152271	0.417222	33	Insignificant		Bacteroides_massiliensis	130.508	-1.84975	1.77638	-1.0413	0.300174	0.633429	103	Insignificant		Prevotella_loescheii	0.199989	1.51143	1.58968	0.950773	0.349317	0.816933	30	Insignificant
Collinsella_intestinalis	0.889917	-1.4504	0.444849	-3.26043	0.00151698	0.00968772	101	High in Black		Anaeroglobus_geminatus	0.810348	-1.93227	1.18892	-1.62523	0.113628	0.349822	33	Insignificant		Ruminococcus_sp_CAG_563	2.56732	-1.84022	0.806606	-2.28144	0.02458	0.120072	103	Insignificant		Prevotella_maculosa	0.362477	-0.353801	0.797415	-0.443685	0.660454	0.940686	30	Insignificant
Veillonella_sp_T11011_6	0.752665	-1.35732	0.53889	-2.51873	0.0133471	0.046993	101	High in Black		Streptococcus_sp_HPH0090	0.633221	-1.92433	1.17164	-1.64243	0.110292	0.345535	32.0091	Insignificant		Clostridium_saccharolyticum	2.81581	-1.76204	1.06443	-1.65538	0.10089	0.303711	103	Insignificant		Prevotella_melaninogenica	218584	-1.12847	0.525541	-2.14725	0.0399755	0.530828	30	Insignificant
Actinomyces_odontolyticus	0.724893	-1.22589	0.454257	-2.69867	0.00816147	0.0332359	101	High in Black		Mogibacterium_pumilum	0.20371	-1.92259	0.644049	-2.98517	0.00530533	0.0807589	33	Insignificant		Lactobacillus_animalis	0.289044	-1.73585	0.645555	-2.68893	0.00836229	0.0697654	103	Insignificant		Prevotella_micans	0.262737	-1.59592	1.00155	-1.59345	0.121542	0.620269	30	Insignificant
Allisonella_histaminiformans	1.00686	-1.21005	0.394108	-3.07036	0.0027466	0.0149734	101	High in Black		Streptococcus_cristatus	101.565	-1.80337	1.72978	-1.04254	0.304739	0.632564	33	Insignificant		Catabacter_hongkongensis	0.353264	-1.56808	0.597501	-2.6244	0.0100002	0.0748732	103	Insignificant		Prevotella_multiformis	0.51314	1.61199	1.18537	1.35991	0.183991	0.643698	30	Insignificant
Streptococcus_sp_A12	0.658868	-1.1321	0.389845	-2.90397	0.00452612	0.0212082	101	High in Black		Veillonella_tobetsuensis	5.57296	-1.77752	2.11051	-0.842222	0.405726	0.720791	33	Insignificant		Parabacteroides_goldsteinii	1.96721	-1.54667	1.0294	-1.5025	0.136213	0.37801	97.1336	Insignificant		Prevotella_nigrescens	570.841	0.893235	1.62572	0.549441	0.58677	0.885531	30	Insignificant
Actinomyces_sp_HMSC035G02	0.612302	-1.06114	0.408468	-2.59786	0.0107822	0.0406091	101	High in Black		Campylobacter_gracilis	0.715152	-1.7377	0.974367	-1.78342	0.0837184	0.286736	33	Insignificant		Methanobrevibacter_smithii	11.4161	-1.53823	1.2592	-1.2216	0.224748	0.525011	99.4417	Insignificant		Prevotella_oralis	0.506966	-3.36218	1.05751	-3.17932	0.00341568	0.161903	30	Insignificant
Streptococcus_gordonii	0.542895	-0.840019	0.326288	-2.57447	0.0115613	0.0420186	96.3701	High in Black		Mogibacterium_diversum	3230.43	-1.73665	1.52843	-1.13623	0.264046	0.574194	33	Insignificant		Bacteroides_plebeius	1.71603	-1.52597	0.669129	-2.28053	0.024636	0.120072	103	Insignificant		Prevotella_oris	275.416	1.01084	1.16109	0.870596	0.390888	0.865799	30	Insignificant
Porphyromonas_sp_HMSC065F10	0.343185	0.822819	0.315905	2.60464	0.0105844	0.0406091	101	High in White		Mycoplasma_hominis	0.241124	-1.72156	1.08346	-1.58895	0.121608	0.358258	33	Insignificant		Hungatella_hathewayi	0.372741	-1.50974	0.859496	-1.75654	0.0821394	0.259829	97.3826	Insignificant		Prevotella_oulorum	49.6517	3.93166	1.67726	2.3441	0.0258883	0.492605	30	Insignificant
Sutterella_parvirubra	1.41266	1.0899	0.423314	2.57469	0.011551	0.0420186	96.5845	High in White		Leptotrichia_wadei	4598.21	-1.61205	1.28487	-1.25464	0.218423	0.523599	33	Insignificant		Bifidobacterium_catenulatum	1.42334	-1.43296	0.660145	-2.17068	0.0323372	0.145269	99.376	Insignificant		Prevotella_pallens	67540.2	-0.337219	0.636304	-0.529964	0.600038	0.887112	30	Insignificant
Faecalibacterium_prausnitzii	318613	1.23831	0.371588	3.33248	0.00120369	0.00865633	101	High in White		Veillonella_dispar	31694	-1.59646	0.893313	-1.78712	0.0833892	0.286736	32.0187	Insignificant		Paraprevotella_clara	0.672682	-1.42672	0.628836	-2.26883	0.0254947	0.120072	97.0019	Insignificant		Prevotella_pleuritidis	1.43154	1.96312	1.8012	1.08989	0.284438	0.778388	30	Insignificant
Oxalobacter_formigenes	0.0528429	1.50051	0.542855	2.76411	0.00678514	0.0283133	101	High in White		Gemella_morbillorum	440.064	-1.50352	1.40379	-1.07105	0.29192	0.620048	33	Insignificant		Ruminococcus_lactaris	597.947	-1.40826	1.59021	-0.885584	0.378034	0.750925	96.9097	Insignificant		Prevotella_salivae	18058.4	-0.00244611	0.528195	-0.00463106	0.996336	0.996336	30	Insignificant
Dorea_sp_CAG_317	0.464207	1.77044	0.681774	2.59681	0.0108131	0.0406091	101	High in White		Selenomonas_artemidis	0.841202	-1.48958	0.825495	-1.80447	0.0802913	0.282049	33	Insignificant		Klebsiella_pneumoniae	0.39018	-1.39609	0.569727	-2.45045	0.015953	0.0967108	103	Insignificant		Prevotella_scopos	5.42718	6.55879	2.01026	3.26266	0.00282609	0.161903	29	Insignificant
Coprobacter_secundus	0.814572	1.78165	0.576985	3.08786	0.00260318	0.0146646	101	High in White		Alloprevotella_rava	139.559	-1.41997	2.35547	-0.602841	0.550735	0.862294	33	Insignificant		Coprobacter_secundus	0.651406	-1.31568	0.780149	-1.68645	0.0949063	0.291712	97.5366	Insignificant		Prevotella_shahii	19.97	4.46263	2.65953	1.67797	0.103742	0.599677	30	Insignificant
Firmicutes_bacterium_CAG_424	0.316446	1.9931	0.685145	2.90901	0.00445935	0.0212082	101	High in White		Veillonella_denticariosi	0.212981	-1.41058	0.752982	-1.87332	0.0699037	0.254637	33	Insignificant		Pseudoflavonifractor_sp_An184	0.851526	-1.31059	0.498046	-2.63146	0.00980782	0.0748732	103	Insignificant		Prevotella_sp_CAG_1185	0.134833	0.0969691	0.570195	0.170063	0.866102	0.959372	30	Insignificant
Lactobacillus_rogosae	233.076	2.11966	0.782565	2.7086	0.00793751	0.032718	101	High in White		Granulicatella_adiacens	128.2	-1.4096	1.70988	-0.824387	0.415639	0.720791	33	Insignificant		Clostridium_sp_CAG_242	0.763445	-1.24474	0.526609	-2.36369	0.0199696	0.112137	103	Insignificant		Prevotella_sp_F0091	2.52665	1.48943	1.76747	0.842689	0.406071	0.871593	30	Insignificant
Tyzzerella_nexilis	0.459892	2.31267	0.832941	2.77651	0.00654953	0.0280221	101	High in White		Leptotrichia_sp_oral_taxon_879	0.746969	-1.39708	0.760725	-1.83652	0.0753035	0.267963	33	Insignificant		Clostridium_asparagiforme	1.27418	-1.23691	1.1523	-1.07343	0.285716	0.617993	97.9867	Insignificant		Prevotella_sp_oral_taxon_299	211.469	-0.869202	1.05749	-0.821949	0.417591	0.871593	30	Insignificant
Anaerotignum_lactatifermentans	0.312491	2.32873	0.703072	3.31222	0.00128505	0.0090489	101	High in White		Campylobacter_showae	14.29	-1.38806	1.90406	-0.729001	0.471143	0.767311	33	Insignificant		Ruminococcus_sp_CAG_488	1.08167	-1.16594	0.51298	-2.27288	0.0251097	0.120072	103	Insignificant		Prevotella_sp_oral_taxon_306	405.885	4.19873	2.5712	1.63299	0.112925	0.620269	30	Insignificant
Enorma_massiliensis	0.212203	2.41248	0.687381	3.50966	0.000671778	0.00518515	101	High in White		Peptostreptococcus_stomatis	100.214	-1.37603	1.44629	-0.951415	0.348524	0.682111	32.0061	Insignificant		Firmicutes_bacterium_CAG_110	7.15106	-1.11506	1.49982	-0.74346	0.458954	0.794434	99.5961	Insignificant		Prevotella_sp_oral_taxon_820	0.136162	-0.055159	0.49224	-0.112057	0.911525	0.970332	30	Insignificant
Gordonibacter_pamelaeae	522.27	2.8145	0.960508	2.93022	0.00418842	0.0206845	101	High in White		Rothia_dentocariosa	3247.48	-1.35948	1.26722	-1.07281	0.291377	0.620048	32.0093	Insignificant		Eubacterium_sp_CAG_251	12.4631	-1.09696	1.17749	-0.931614	0.353715	0.712308	103	Insignificant		Prevotella_timonensis	0.137623	-0.104599	0.61317	-0.170587	0.865694	0.959372	30	Insignificant
Eubacterium_hallii	12825.7	3.07959	0.741441	4.15352	6.85808e-05	0.000827868	101	High in White		Tannerella_forsythia	0.874941	-1.28161	1.41067	-0.908509	0.370197	0.704402	33	Insignificant		Veillonella_infantium	0.312078	-1.08795	0.596184	-1.82486	0.0709203	0.235327	103	Insignificant		Prevotella_veroralis	6.85018	1.48184	1.9994	0.741143	0.464369	0.880701	30	Insignificant
Proteobacteria_bacterium_CAG_139	1.90182	3.23971	1.22644	2.64156	0.00956483	0.0380343	101	High in White		Actinomyces_sp_oral_taxon_180	3.69236	-1.25708	1.36034	-0.924086	0.36215	0.698796	33	Insignificant		Erysipelatoclostridium_ramosum	0.394506	-1.07011	0.567556	-1.88546	0.0623188	0.216632	98.3444	Insignificant		Tannerella_forsythia	0.247634	1.16641	1.54836	0.753319	0.45713	0.880701	30	Insignificant
Coprobacter_sp	0.129419	3.24963	0.868488	3.7417	0.000303733	0.0029332	101	High in White		Actinomyces_oris	14004.2	-1.25559	0.854625	-1.46918	0.151255	0.417222	33	Insignificant		Clostridium_lavalense	0.939264	-1.05459	1.10407	-0.955185	0.34172	0.697779	103	Insignificant		Tannerella_sp_oral_taxon_808	0.134649	1.71541	0.953062	1.7999	0.0822892	0.554986	29	Insignificant
Eubacterium_sp_CAG_274	21.0318	3.29098	0.938073	3.50824	0.00067499	0.00518515	101	High in White		Aggregatibacter_segnis	179.509	-1.25096	1.63441	-0.76539	0.449645	0.755845	32.0153	Insignificant		Paraprevotella_xylaniphila	11.4876	-1.05074	1.52815	-0.687588	0.493258	0.794434	103	Insignificant		Tannerella_sp_oral_taxon_HOT_286	1732.28	-3.5684	1.85021	-1.92864	0.0632853	0.554986	30	Insignificant
Coprococcus_eutactus	10.556	3.50652	1.14183	3.07096	0.00274161	0.0149734	101	High in White		Actinomyces_sp_S6_Spd3	2193.25	-1.21174	1.20729	-1.00368	0.323059	0.650868	32.0111	Insignificant		Phascolarctobacterium_faecium	69.799	-0.998768	1.58119	-0.631657	0.529094	0.794434	97.1567	Insignificant		Capnocytophaga_gingivalis	1597.91	-2.08252	1.56331	-1.33212	0.192852	0.660317	30	Insignificant
Roseburia_sp_CAG_303	3.49902	3.62271	0.875904	4.13597	7.32174e-05	0.000853361	101	High in White		Granulicatella_elegans	665.198	-1.17657	0.959218	-1.22659	0.228921	0.527096	32.0141	Insignificant		Streptococcus_parasanguinis	27.7177	-0.978378	1.24916	-0.78323	0.435351	0.794434	99.5487	Insignificant		Capnocytophaga_granulosa	6.04644	-3.303	1.86456	-1.77146	0.0866435	0.554986	30	Insignificant
Alistipes_finegoldii	469.098	3.76686	1.45983	2.58035	0.0113081	0.0420016	101	High in White		Oribacterium_asaccharolyticum	467.428	-1.14789	1.57133	-0.730522	0.470385	0.767311	32.0099	Insignificant		Odoribacter_laneus	0.66388	-0.968329	0.505588	-1.91525	0.0582337	0.209929	103	Insignificant		Capnocytophaga_leadbetteri	883.093	-2.75075	1.36292	-2.01828	0.0528964	0.545063	29	Insignificant
Bacteroides_thetaiotaomicron	1077.29	3.78071	1.36743	2.76484	0.00677122	0.0283133	101	High in White		Streptococcus_sp_NLAE_zl_C503	0.320303	-1.13928	1.2051	-0.945377	0.351337	0.682741	33	Insignificant		Victivallis_vadensis	11.381	-0.960414	1.32244	-0.726246	0.469388	0.794434	99.8178	Insignificant		Capnocytophaga_ochracea	6.42891	-2.4605	1.55274	-1.58462	0.12354	0.620269	30	Insignificant
Bacteroides_finegoldii	1.78304	3.79048	1.43868	2.63469	0.00974749	0.0383099	101	High in White		Solobacterium_moorei	1157.3	-1.08724	1.30693	-0.831901	0.411444	0.720791	33	Insignificant		Eubacterium_sp_CAG_786	0.729866	-0.859053	0.467746	-1.83658	0.069156	0.232142	103	Insignificant		Capnocytophaga_sp_oral_taxon_332	0.397643	-1.30407	1.29966	-1.00339	0.323697	0.816933	30	Insignificant
Bacteroides_stercoris	0.313187	3.82145	1.3739	2.78146	0.00645765	0.0279832	101	High in White		Actinomyces_sp_ICM47	19699.5	-1.07577	0.539152	-1.9953	0.0543213	0.232398	33	Insignificant		Ruminococcaceae_bacterium_D16	0.722544	-0.851187	0.416635	-2.043	0.0436056	0.179336	103	Insignificant		Capnocytophaga_sp_oral_taxon_863	0.205813	-1.0291	1.16713	-0.881732	0.384932	0.865767	30	Insignificant
Eubacterium_sp_CAG_180	2.15631	3.88896	1.25319	3.10325	0.00248284	0.0146646	101	High in White		Leptotrichia_hofstadii	116.431	-1.07426	1.46431	-0.73363	0.468354	0.767311	33	Insignificant		Bacteroides_clarus	1.31379	-0.834226	0.795356	-1.04887	0.297183	0.633413	85.7779	Insignificant		Capnocytophaga_sputigena	246.006	-2.10821	1.7172	-1.2277	0.229432	0.699843	29	Insignificant
Bacteroides_intestinalis	2.02105	3.98374	1.41594	2.8135	0.00589048	0.0260753	101	High in White		Veillonella_infantium	12399.5	-1.03664	0.399468	-2.59505	0.0140042	0.127905	33	Insignificant		Eubacterium_sp_CAG_274	1.08714	-0.816912	0.738147	-1.10671	0.271529	0.596139	85.3871	Insignificant		Gemella_bergeri	0.425273	-0.641669	1.13422	-0.565736	0.575781	0.885531	30	Insignificant
Roseburia_inulinivorans	4442.24	4.02328	1.23717	3.252	0.00155825	0.00971761	101	High in White		Veillonella_rodentium	0.568052	-1.03057	0.791473	-1.30209	0.201901	0.493936	33	Insignificant		Ruminococcus_bicirculans	10128.5	-0.807901	1.30862	-0.617367	0.538355	0.794434	103	Insignificant		Gemella_haemolysans	3141.38	-0.253001	0.757506	-0.333991	0.74071	0.942095	30	Insignificant
Coprococcus_comes	1376.72	4.07137	1.40396	2.89991	0.00458048	0.0212082	101	High in White		Campylobacter_concisus	6782.08	-0.96623	0.777233	-1.24317	0.222567	0.523599	33	Insignificant		Sutterella_parvirubra	0.455116	-0.782126	0.393355	-1.98835	0.0494264	0.195757	103	Insignificant		Gemella_morbillorum	288.513	0.100504	1.24906	0.0804637	0.936403	0.984083	30	Insignificant
Roseburia_sp_CAG_309	5.91885	4.71404	0.781673	6.0307	2.69804e-08	2.27984e-06	101	High in White		Prevotella_melaninogenica	213249	-0.956245	0.566059	-1.6893	0.10059	0.324254	33	Insignificant		Lachnoclostridium_sp_An138	0.288616	-0.733937	0.398459	-1.84194	0.0683615	0.232142	103	Insignificant		Gemella_sanguinis	10643.1	-0.478858	0.496252	-0.964949	0.342285	0.816933	30	Insignificant
Parabacteroides_merdae	520.914	4.85847	1.72864	2.81058	0.00594023	0.0260753	101	High in White		Porphyromonas_gingivalis	0.785498	-0.950659	1.06946	-0.888914	0.380483	0.714058	33	Insignificant		Roseburia_faecis	4240.53	-0.720408	1.84879	-0.389665	0.697589	0.794434	103	Insignificant		Abiotrophia_defectiva	5.49897	2.82709	1.51252	1.86913	0.0713959	0.554986	30	Insignificant
Bacteroides_uniformis	50806.9	5.15351	1.14061	4.51819	1.69698e-05	0.000418622	101	High in White		Klebsiella_pneumoniae	0.197962	-0.944818	0.960338	-0.983839	0.332353	0.65989	33	Insignificant		Butyricimonas_synergistica	11.9483	-0.718785	1.44818	-0.496338	0.620759	0.794434	98.7397	Insignificant		Abiotrophia_sp_HMSC24B09	25.0959	2.41467	1.69932	1.42097	0.165638	0.643698	30	Insignificant
Bacteroides_vulgatus	163.297	5.15953	1.76245	2.92748	0.00422258	0.0206845	101	High in White		Actinomyces_odontolyticus	7974.14	-0.932135	0.3956	-2.35625	0.0245506	0.149486	33	Insignificant		Ruminococcus_gnavus	18.318	-0.718262	1.40857	-0.509923	0.611234	0.794434	99.5571	Insignificant		Granulicatella_adiacens	82.236	-1.28005	1.59488	-0.802599	0.428735	0.871593	29	Insignificant
Ruminococcus_bromii	158.618	5.43117	1.70353	3.18818	0.00190647	0.0115069	101	High in White		Treponema_denticola	0.348364	-0.871992	0.745681	-1.16939	0.250624	0.5583	33	Insignificant		Blautia_sp_CAG_257	1.04091	-0.711596	1.07413	-0.662483	0.509188	0.794434	99.8565	Insignificant		Granulicatella_elegans	1070.85	1.03414	1.54188	0.670701	0.507542	0.885531	30	Insignificant
Clostridium_sp_CAG_167	0.188922	6.564	1.1159	5.88224	5.28131e-08	3.57016e-06	101	High in White		Selenomonas_sp_FOBRC6	0.655356	-0.852346	0.747701	-1.13996	0.262511	0.574194	33	Insignificant		Listeria_monocytogenes	0.326917	-0.596226	0.509841	-1.16944	0.245034	0.563385	99.0866	Insignificant		Streptococcus_anginosus_group	0.608038	-2.14414	1.54534	-1.38749	0.175515	0.643698	30	Insignificant
Ruminococcus_bicirculans	171.946	7.71466	1.43861	5.36259	5.21448e-07	1.95833e-05	101	High in White		Aggregatibacter_actinomycetemcomitans	0.586064	-0.791694	0.949294	-0.833982	0.410287	0.720791	33	Insignificant		Clostridium_symbiosum	0.823413	-0.595464	1.14581	-0.51969	0.604444	0.794434	98.629	Insignificant		Streptococcus_australis	869.232	-0.158715	1.04171	-0.152361	0.879922	0.959372	30	Insignificant
Ruminococcus_lactaris	276.8	-3.1912	1.52354	-2.09459	0.0387094	0.109032	101	Insignificant		Capnocytophaga_ochracea	27.8707	-0.781182	1.36806	-0.571014	0.571859	0.883058	33	Insignificant		Bifidobacterium_longum	4702.64	-0.570024	1.18677	-0.480317	0.63202	0.794434	103	Insignificant		Streptococcus_cristatus	4.0456	-2.20967	1.79091	-1.23383	0.226846	0.699843	30	Insignificant
Sellimonas_intestinalis	9.86813	-2.97065	1.32405	-2.24361	0.0270407	0.0823402	101	Insignificant		Gemella_bergeri	0.194064	-0.745819	0.856527	-0.870747	0.390377	0.720791	32.005	Insignificant		Bacteroides_dorei	234.579	-0.555102	1.78212	-0.311484	0.756114	0.83002	95.2444	Insignificant		Streptococcus_gordonii	37.7513	-1.69752	2.31419	-0.733523	0.468933	0.880701	30	Insignificant
Bacteroides_xylanisolvens	5098.04	-2.94467	1.38027	-2.13341	0.0353131	0.100301	101	Insignificant		Actinomyces_georgiae	3.58116	-0.744626	1.12692	-0.660763	0.513351	0.81778	33	Insignificant		Prevotella_disiens	0.296267	-0.509586	0.370062	-1.37703	0.171488	0.435431	103	Insignificant		Streptococcus_infantis	10213	0.451568	0.541709	0.833599	0.411095	0.871593	30	Insignificant
Clostridium_bolteae	20.663	-2.92097	1.26965	-2.3006	0.0234697	0.0741381	101	Insignificant		Fusobacterium_nucleatum	1236.42	-0.727373	1.77121	-0.410664	0.683974	0.903569	33	Insignificant		Prevotella_sp_CAG_1185	0.652181	-0.499331	0.894873	-0.55799	0.578145	0.794434	96.3804	Insignificant		Streptococcus_milleri	0.610892	-0.509419	1.36064	-0.374396	0.710743	0.942095	30	Insignificant
Bacteroides_faecis_CAG_32	22.7309	-2.78915	1.34063	-2.08047	0.0400128	0.110011	101	Insignificant		Morococcus_cerebrosus	0.612677	-0.725625	1.46819	-0.494231	0.624417	0.903569	33	Insignificant		Bacteroides_coprocola	0.628765	-0.465392	0.864631	-0.538255	0.591642	0.794434	96.4038	Insignificant		Streptococcus_mitis	18285.1	0.874017	0.373569	2.33964	0.0261497	0.492605	30	Insignificant
Clostridium_symbiosum	7.98315	-2.69377	1.16455	-2.31315	0.0227417	0.0732067	101	Insignificant		Corynebacterium_matruchotii	3100.15	-0.674583	1.19663	-0.563735	0.576746	0.883058	33	Insignificant		Haemophilus_sputorum	0.334614	-0.458016	0.484276	-0.945774	0.346581	0.70279	98.3697	Insignificant		Streptococcus_mutans	0.994657	-2.18028	1.47599	-1.47717	0.150052	0.643698	30	Insignificant
Ruminococcus_gnavus	185.672	-2.56174	1.56446	-1.63745	0.104648	0.217	101	Insignificant		Leptotrichia_sp_oral_taxon_498	0.86054	-0.668684	0.834443	-0.801353	0.42866	0.73408	33	Insignificant		Ruminococcaceae_bacterium_D5	21.42	-0.452208	1.21867	-0.371066	0.711351	0.794434	103	Insignificant		Streptococcus_oralis	6103.66	0.760061	0.44118	1.72279	0.0952216	0.564188	30	Insignificant
Clostridium_innocuum	5.97877	-2.5418	1.15332	-2.20389	0.0299033	0.0886607	96.7729	Insignificant		Streptococcus_infantis	13166.4	-0.663596	0.45178	-1.46885	0.151343	0.417222	33	Insignificant		Bacteroides_sp_CAG_462	0.873702	-0.436437	1.15605	-0.377523	0.706562	0.794434	103	Insignificant		Streptococcus_parasanguinis	13637.6	-0.341081	0.633192	-0.538669	0.594091	0.885531	30	Insignificant
Anaerotruncus_colihominis	51.5826	-2.51021	1.219	-2.05924	0.0421898	0.111407	95.6257	Insignificant		Eubacterium_siraeum	0.385066	-0.639629	0.987375	-0.647807	0.521592	0.821357	33	Insignificant		Anaerotignum_lactatifermentans	0.420648	-0.420996	0.457353	-0.920505	0.35961	0.719221	96.2498	Insignificant		Streptococcus_peroris	6.87926	0.0368423	1.95164	0.0188776	0.985064	0.996336	30	Insignificant
Streptococcus_thermophilus	76.9437	-2.28301	1.26154	-1.8097	0.0734576	0.177348	96.4228	Insignificant		Oribacterium_sp_oral_taxon_078	0.242002	-0.637368	0.925253	-0.688859	0.495727	0.794323	33	Insignificant		Lactococcus_lactis	0.554517	-0.407806	0.809156	-0.503989	0.615346	0.794434	103	Insignificant		Streptococcus_pneumoniae	0.793249	0.553904	1.59724	0.346788	0.731255	0.942095	29	Insignificant
Clostridium_citroniae	25.8542	-2.24823	1.14527	-1.96305	0.0523905	0.13117	101	Insignificant		Streptococcus_mitis	24893.7	-0.62624	0.393778	-1.59034	0.121586	0.358258	32.0145	Insignificant		Alistipes_shahii	1115.08	-0.398714	1.4959	-0.266538	0.79037	0.851616	100.648	Insignificant		Streptococcus_pseudopneumoniae	10.7118	2.63441	2.14437	1.22852	0.228801	0.699843	30	Insignificant
Bifidobacterium_bifidum	0.649601	-2.24501	0.921719	-2.43568	0.0166158	0.0556052	101	Insignificant		Prevotella_sp_oral_taxon_299	1053.43	-0.609365	0.779533	-0.781705	0.439961	0.744131	33	Insignificant		Streptococcus_sp_A12	0.453838	-0.395978	0.648012	-0.611066	0.54255	0.794434	99.4521	Insignificant		Streptococcus_salivarius	15717.6	-1.07354	0.574688	-1.86803	0.0718924	0.554986	28.9996	Insignificant
Firmicutes_bacterium_CAG_83	2478.6	-2.16238	1.16732	-1.85242	0.0668852	0.16382	101	Insignificant		Actinobaculum_sp_oral_taxon_183	2.2157	-0.579216	1.74237	-0.33243	0.741667	0.903569	33	Insignificant		Actinomyces_oris	0.325097	-0.373367	0.251751	-1.48308	0.141106	0.37801	103	Insignificant		Streptococcus_sanguinis	3227.04	-0.490326	0.890758	-0.550459	0.58622	0.885531	29.001	Insignificant
Prevotella_buccae	1.21382	-2.10951	0.954604	-2.20983	0.0293748	0.0878644	101	Insignificant		Streptococcus_pseudopneumoniae	10.5989	-0.566277	1.87014	-0.3028	0.763943	0.903569	33	Insignificant		Veillonella_atypica	0.341302	-0.371161	0.747982	-0.496217	0.620967	0.794434	88.8442	Insignificant		Streptococcus_sp_A12	85.2974	0.764001	2.004	0.381237	0.705714	0.942095	30	Insignificant
Slackia_isoflavoniconvertens	4.66064	-2.09156	0.967146	-2.16261	0.0329313	0.0965364	101	Insignificant		Prevotella_fusca	9.34047	-0.565394	1.42646	-0.396361	0.69439	0.903569	33	Insignificant		Streptococcus_mutans	0.444425	-0.369186	0.330298	-1.11774	0.26628	0.589044	103	Insignificant		Streptococcus_sp_F0442	30.957	4.23158	1.74989	2.4182	0.0218776	0.492605	30	Insignificant
Eggerthella_lenta	1306.97	-2.02827	1.2929	-1.56878	0.119827	0.245464	101	Insignificant		Prevotella_buccae	0.473359	-0.56423	1.35161	-0.417451	0.679135	0.903569	32.0168	Insignificant		Romboutsia_ilealis	0.443889	-0.353811	0.559071	-0.632856	0.52827	0.794434	100.161	Insignificant		Streptococcus_sp_HMSC034E03	557.679	-0.51437	1.07155	-0.480023	0.634693	0.922836	30	Insignificant
Firmicutes_bacterium_CAG_95	27.5439	-1.8182	1.24125	-1.46481	0.146078	0.290438	101	Insignificant		Gemella_haemolysans	1339.92	-0.496859	0.576309	-0.862141	0.395024	0.720791	32.0076	Insignificant		Klebsiella_quasipneumoniae	0.307267	-0.347925	0.507065	-0.686156	0.494157	0.794434	103	Insignificant		Streptococcus_sp_HMSC067H01	135.239	1.93358	1.2796	1.51108	0.14123	0.631539	30	Insignificant
Haemophilus_sp_HMSC71H05	14.3232	-1.80689	0.874351	-2.06655	0.0413355	0.110011	101	Insignificant		Corynebacterium_durum	714.707	-0.489332	1.8337	-0.266855	0.791241	0.903569	33	Insignificant		Bacteroides_finegoldii	1.66107	-0.333901	1.44268	-0.231445	0.817428	0.874319	103	Insignificant		Streptococcus_sp_HMSC070B10	0.173823	-0.0121784	0.609925	-0.0199671	0.984206	0.996336	29	Insignificant
Ruthenibacterium_lactatiformans	5240.04	-1.72038	1.03521	-1.66187	0.0998058	0.212166	95.8742	Insignificant		Dialister_pneumosintes	0.146376	-0.464319	0.588145	-0.789463	0.435477	0.741123	33	Insignificant		Faecalibacterium_prausnitzii	472393	-0.288602	0.22155	-1.30265	0.19571	0.472291	99.2027	Insignificant		Streptococcus_sp_HMSC071D03	2.34194	1.81117	1.80167	1.00527	0.323079	0.816933	29	Insignificant
Eubacterium_siraeum	10042	-1.71605	1.53152	-1.12049	0.265163	0.50167	101	Insignificant		Shuttleworthia_satelles	0.93205	-0.423175	1.28603	-0.329054	0.744258	0.903569	32.0118	Insignificant		Clostridium_innocuum	0.882268	-0.272105	1.00774	-0.270014	0.78769	0.851616	103	Insignificant		Streptococcus_sp_HPH0090	13.3923	1.01261	1.83775	0.551006	0.58571	0.885531	30	Insignificant
Ruminococcus_torques	2646.02	-1.70551	1.57749	-1.08115	0.282203	0.524091	101	Insignificant		Gemella_sanguinis	3470.41	-0.411601	0.557249	-0.73863	0.465353	0.767311	33	Insignificant		Bifidobacterium_pullorum	0.434784	-0.261395	0.517898	-0.504723	0.614904	0.794434	96.4547	Insignificant		Streptococcus_sp_M334	0.398384	2.20827	2.23935	0.986121	0.331961	0.816933	30	Insignificant
Adlercreutzia_equolifaciens	2426.66	-1.70468	0.790479	-2.15652	0.0334164	0.0965364	101	Insignificant		Leptotrichia_sp_oral_taxon_225	1.92825	-0.399601	1.11181	-0.359413	0.721576	0.903569	33	Insignificant		Alistipes_timonensis	0.616004	-0.258737	0.67178	-0.385152	0.700957	0.794434	98.3164	Insignificant		Streptococcus_sp_NLAE_zl_C503	0.10503	0.255859	1.70407	0.150146	0.881655	0.959372	30	Insignificant
Paraprevotella_clara	0.42247	-1.66762	1.05863	-1.57526	0.118324	0.243862	101	Insignificant		Alloprevotella_tannerae	1185.41	-0.392567	1.83543	-0.213883	0.831954	0.903569	33	Insignificant		Ruminococcus_sp_CAG_330	0.502296	-0.242485	0.532829	-0.455089	0.650003	0.794434	103	Insignificant		Streptococcus_sp_oral_taxon_056	0.469638	1.84154	1.35213	1.36195	0.183353	0.643698	30	Insignificant
Bifidobacterium_dentium	1.5338	-1.65029	0.663461	-2.4874	0.0145058	0.0500302	101	Insignificant		Bacteroides_vulgatus	0.236983	-0.39185	1.27802	-0.306606	0.761129	0.903569	32.0143	Insignificant		Parabacteroides_johnsonii	0.40547	-0.241024	0.453433	-0.531554	0.596256	0.794434	96.5571	Insignificant		Streptococcus_sp_oral_taxon_058	0.0871075	0.793439	1.11264	0.713111	0.481288	0.880701	30	Insignificant
Desulfovibrionaceae_bacterium	0.927316	-1.63496	0.670644	-2.43789	0.0165201	0.0556052	101	Insignificant		Prevotella_oralis	0.192024	-0.389055	0.945064	-0.411671	0.683243	0.903569	33	Insignificant		Megamonas_funiformis_CAG_377	0.484429	-0.234515	0.625441	-0.374959	0.708515	0.794434	96.3838	Insignificant		Streptococcus_vestibularis	20.5797	0.0165572	2.04938	0.00807914	0.993607	0.996336	30	Insignificant
Lawsonibacter_asaccharolyticus	305.231	-1.6213	1.19806	-1.35327	0.179126	0.354062	96.6049	Insignificant		Streptococcus_sp_HMSC034E03	89.8601	-0.367176	1.81015	-0.202843	0.840503	0.903569	33	Insignificant		Clostridium_bolteae	2.52606	-0.232427	1.32783	-0.175042	0.86139	0.908036	103	Insignificant		Streptococcus_viridans	0.277695	-1.11972	0.817829	-1.36914	0.18112	0.643698	30	Insignificant
Bacteroides_clarus	16.6596	-1.44966	1.16752	-1.24165	0.217241	0.414844	101	Insignificant		Actinomyces_hongkongensis	3.38322	-0.355406	1.15399	-0.30798	0.760033	0.903569	33	Insignificant		Streptococcus_australis	0.339581	-0.228373	0.39151	-0.583312	0.560958	0.794434	103	Insignificant		Eubacterium_brachy	100.873	-1.24863	1.60509	-0.777919	0.442709	0.871593	30	Insignificant
Streptococcus_sanguinis	1.1636	-1.42099	0.628237	-2.26186	0.0258484	0.0801538	101	Insignificant		Porphyromonas_endodontalis	14.4653	-0.230533	1.85282	-0.124423	0.901735	0.93236	33	Insignificant		Megamonas_hypermegale	0.449503	-0.215101	0.561687	-0.382955	0.702597	0.794434	96.382	Insignificant		Eubacterium_infirmum	27.8486	1.42329	1.43692	0.990518	0.329844	0.816933	30	Insignificant
Firmicutes_bacterium_CAG_145	0.947351	-1.41705	0.591752	-2.39466	0.0186473	0.0617921	92.7157	Insignificant		Selenomonas_sp_oral_taxon_892	0.309507	-0.176107	0.771194	-0.228356	0.820778	0.903569	33	Insignificant		Dorea_longicatena	34438.7	-0.205026	0.172858	-1.18609	0.238387	0.552453	100.299	Insignificant		Eubacterium_nodatum	0.137623	-0.104599	0.488731	-0.214021	0.831979	0.959372	30	Insignificant
Oscillibacter_sp_57_20	38108	-1.40719	0.957859	-1.4691	0.144912	0.289825	101	Insignificant		Mogibacterium_timidum	0.326582	-0.104377	1.07121	-0.0974381	0.922968	0.947166	33	Insignificant		Bifidobacterium_saeculare	0.377889	-0.16752	0.388595	-0.431091	0.667363	0.794434	96.4857	Insignificant		Eubacterium_saphenum	0.126815	0.304819	0.585159	0.520916	0.606381	0.887112	29	Insignificant
Erysipelothrix_larvae	5.11661	-1.39992	0.675402	-2.07271	0.0407452	0.110011	101	Insignificant		Bacteroides_dorei	2.52075	-0.10424	1.2797	-0.0814564	0.935586	0.952976	32.0025	Insignificant		Anaeromassilibacillus_sp_An250	3.33849	-0.149919	1.22601	-0.122282	0.902921	0.934966	100.208	Insignificant		Eubacterium_sulci	19816.5	-0.44436	0.823695	-0.539472	0.593543	0.885531	30	Insignificant
Veillonella_atypica	1.28202	-1.33139	0.618093	-2.15402	0.0337591	0.0966998	95.35	Insignificant		Tannerella_sp_oral_taxon_808	0.150332	-0.103084	0.755086	-0.136519	0.892266	0.926064	32.0144	Insignificant		Clostridium_spiroforme	12.2848	-0.140687	1.32846	-0.105902	0.915866	0.941665	103	Insignificant		Mogibacterium_diversum	2734.38	-0.538191	0.613365	-0.87744	0.387221	0.865767	30	Insignificant
Clostridium_bolteae_CAG_59	1.31795	-1.32515	0.892113	-1.4854	0.140552	0.282777	101	Insignificant		Prevotella_copri	3.83465	-0.0731481	1.60296	-0.045633	0.963878	0.970965	33	Insignificant		Haemophilus_sp_HMSC71H05	0.96031	-0.133779	1.09429	-0.122252	0.902947	0.934966	99.1091	Insignificant		Mogibacterium_pumilum	0.451606	1.27553	0.987025	1.2923	0.206119	0.678476	30	Insignificant
Bifidobacterium_pullorum	0.764604	-1.29489	0.624805	-2.07247	0.0407684	0.110011	101	Insignificant		Neisseria_sp_HMSC064E01	0.272655	-0.0409264	0.838706	-0.048797	0.961384	0.970965	32.0062	Insignificant		Streptococcus_sanguinis	0.310679	-0.124097	0.485019	-0.25586	0.798569	0.857288	103	Insignificant		Mogibacterium_timidum	0.125886	0.369384	0.52462	0.704099	0.486801	0.880701	30	Insignificant
Clostridium_sp_CAG_510	0.761196	-1.28702	0.721128	-1.78473	0.0773079	0.181675	101	Insignificant		Rothia_mucilaginosa	56460.5	-0.0399201	0.472603	-0.0844685	0.933194	0.952976	33	Insignificant		Slackia_isoflavoniconvertens	1.58629	-0.122307	1.07535	-0.113737	0.909676	0.938605	99.4328	Insignificant		Catonella_morbi	1.16399	-1.83857	1.15105	-1.59729	0.120682	0.620269	30	Insignificant
Clostridium_aldenense	1.41879	-1.27996	0.853901	-1.49895	0.137005	0.277291	101	Insignificant		Streptococcus_milleri	0.634404	-0.0159867	1.1499	-0.0139027	0.988994	0.991551	32.0157	Insignificant		Bifidobacterium_bifidum	3.0567	-0.116264	1.29877	-0.0895182	0.928851	0.948337	99.1387	Insignificant		Johnsonella_ignava	0.126815	0.304819	0.529968	0.575163	0.56947	0.885531	30	Insignificant
Bacteroides_faecis	26.1558	-1.25409	1.60979	-0.779043	0.437776	0.701272	101	Insignificant		Slackia_exigua	0.424097	-0.00778766	0.729889	-0.0106696	0.991551	0.991551	33	Insignificant		Acidaminococcus_intestini	4.65907	-0.0759683	1.58601	-0.0478991	0.961889	0.971874	103	Insignificant		Lachnoanaerobaculum_saburreum	1894.29	-0.33932	1.48889	-0.227902	0.821322	0.959372	29	Insignificant
Prevotella_sp_CAG_873	0.723901	-1.19847	0.675893	-1.77316	0.079216	0.184655	101	Insignificant		Selenomonas_sp_oral_taxon_126	0.143352	0.0319931	0.601136	0.0532211	0.957877	0.970965	33	Insignificant		Clostridium_clostridioforme	0.94107	-0.0735514	1.06033	-0.0693665	0.944832	0.961293	103	Insignificant		Lachnoanaerobaculum_umeaense	0.222193	0.520358	0.736868	0.706176	0.485527	0.880701	30	Insignificant
Fusicatenibacter_saccharivorans	124026	-1.18363	1.16813	-1.01327	0.313353	0.563369	101	Insignificant		Haemophilus_parainfluenzae	20177.6	0.0472124	0.393903	0.119858	0.905322	0.93255	33	Insignificant		Gemmiger_sp_An87	0.351705	-0.0614353	0.401247	-0.153111	0.878628	0.922875	97.2643	Insignificant		Lachnospiraceae_bacterium_oral_taxon_096	76.6375	4.92671	2.57728	1.91159	0.0655229	0.554986	30	Insignificant
Desulfovibrio_fairfieldensis	0.700277	-1.13999	0.498484	-2.28691	0.0242877	0.0760116	101	Insignificant		Acinetobacter_pittii	0.117455	0.08071	0.456347	0.176861	0.860699	0.903569	33	Insignificant		Ruthenibacterium_lactatiformans	1916.67	-0.028645	0.489896	-0.0584717	0.953495	0.966738	95.3571	Insignificant		Oribacterium_asaccharolyticum	315.662	-1.98782	1.11886	-1.77665	0.0857688	0.554986	30	Insignificant
Ruminococcus_sp_CAG_330	1.18952	-1.10224	1.00629	-1.09534	0.275971	0.517642	101	Insignificant		Actinomyces_cardiffensis	0.117455	0.08071	0.456347	0.176861	0.860699	0.903569	33	Insignificant		Veillonella_dispar	0.839494	-0.0268783	0.94818	-0.0283473	0.977446	0.980013	93.1794	Insignificant		Oribacterium_parvum	1245.11	-1.30691	1.65626	-0.789072	0.436262	0.871593	30	Insignificant
Coprobacillus_cateniformis	0.62687	-1.09624	0.594939	-1.84261	0.0683194	0.166129	101	Insignificant		Alistipes_finegoldii	0.117455	0.08071	0.456347	0.176861	0.860699	0.903569	33	Insignificant		Alistipes_finegoldii	4619.47	-0.0268657	1.06968	-0.0251156	0.980013	0.980013	99.617	Insignificant		Oribacterium_sinus	4228.89	-0.415136	0.524034	-0.792193	0.434468	0.871593	30	Insignificant
Bacteroides_faecichinchillae	2.8169	-1.07991	0.461861	-2.33816	0.0213498	0.0693869	101	Insignificant		Alistipes_inops	0.117455	0.08071	0.456347	0.176861	0.860699	0.903569	33	Insignificant		Actinomyces_odontolyticus	0.308592	-0.00729656	0.274261	-0.0266045	0.978827	0.980013	103	Insignificant		Oribacterium_sp_oral_taxon_078	0.185945	0.496758	0.858454	0.578665	0.567282	0.885531	29	Insignificant
Butyrivibrio_sp_CAG_318	2.90631	-1.07027	0.619728	-1.727	0.0872239	0.190236	101	Insignificant		Alistipes_putredinis	0.117455	0.08071	0.456347	0.176861	0.860699	0.903569	33	Insignificant		Candidatus_Methanomassiliicoccus_intestinalis	0.249577	0.0403824	0.111601	0.361845	0.718255	0.794434	96.9111	Insignificant		Shuttleworthia_satelles	0.133859	0.0238675	0.502124	0.047533	0.962403	0.996336	30	Insignificant
Prevotella_sp_AM42_24	0.668862	-1.05909	0.605043	-1.75044	0.0830797	0.190236	101	Insignificant		Anaerostipes_hadrus	0.117455	0.08071	0.456347	0.176861	0.860699	0.903569	33	Insignificant		Actinomyces_sp_HMSC035G02	0.249577	0.0403824	0.111601	0.361845	0.718255	0.794434	96.9111	Insignificant		Stomatobaculum_longum	2936.31	-0.735294	1.07896	-0.681482	0.500973	0.885531	29	Insignificant
Eubacterium_ventriosum	7.4874	-1.05053	1.29096	-0.813762	0.417696	0.672291	101	Insignificant		Bacteroides_caccae	0.117455	0.08071	0.456347	0.176861	0.860699	0.903569	33	Insignificant		Actinomyces_sp_HPA0247	0.249577	0.0403824	0.111601	0.361845	0.718255	0.794434	96.9111	Insignificant		Filifactor_alocis	0.682677	-1.04647	1.35291	-0.77349	0.445285	0.871593	30	Insignificant
Streptococcus_pasteurianus	2.64353	-1.04585	0.514883	-2.03124	0.0448579	0.11574	101	Insignificant		Bacteroides_cellulosilyticus	0.117455	0.08071	0.456347	0.176861	0.860699	0.903569	33	Insignificant		Actinomyces_turicensis	0.249577	0.0403824	0.111601	0.361845	0.718255	0.794434	96.9111	Insignificant		Eubacterium_yurii	0.126382	0.33484	0.525153	0.637605	0.528568	0.885531	30	Insignificant
Firmicutes_bacterium_CAG_110	27.0996	-1.04106	1.10013	-0.946313	0.346247	0.600162	101	Insignificant		Bacteroides_finegoldii	0.117455	0.08071	0.456347	0.176861	0.860699	0.903569	33	Insignificant		Aeriscardovia_aeriphila	0.249577	0.0403824	0.111601	0.361845	0.718255	0.794434	96.9111	Insignificant		Peptoanaerobacter_stomatis	0.121263	0.346782	0.562077	0.616964	0.541913	0.885531	30	Insignificant
Bifidobacterium_breve	0.881175	-1.0342	0.798166	-1.29572	0.198024	0.384668	101	Insignificant		Bacteroides_fragilis	0.117455	0.08071	0.456347	0.176861	0.860699	0.903569	33	Insignificant		Bifidobacterium_animalis	0.249577	0.0403824	0.111601	0.361845	0.718255	0.794434	96.9111	Insignificant		Peptostreptococcus_stomatis	23.2682	-1.90919	1.60007	-1.19319	0.242146	0.717359	30	Insignificant
Firmicutes_bacterium_CAG_534	0.6524	-1.01516	0.582825	-1.7418	0.0845884	0.190236	101	Insignificant		Bacteroides_massiliensis	0.117455	0.08071	0.456347	0.176861	0.860699	0.903569	33	Insignificant		Propionibacterium_freudenreichii	0.249577	0.0403824	0.111601	0.361845	0.718255	0.794434	96.9111	Insignificant		Faecalibacterium_prausnitzii	0.379949	-0.317089	1.03166	-0.307358	0.760695	0.943568	30	Insignificant
Ruminococcus_champanellensis	0.650215	-1.00925	0.57984	-1.74057	0.0848046	0.190236	101	Insignificant		Bacteroides_ovatus	0.117455	0.08071	0.456347	0.176861	0.860699	0.903569	33	Insignificant		Atopobium_vaginae	0.249577	0.0403824	0.111601	0.361845	0.718255	0.794434	96.9111	Insignificant		Bulleidia_extructa	2.05287	0.284269	1.47868	0.192246	0.848845	0.959372	30	Insignificant
Bacteroides_pectinophilus	0.649385	-1.007	0.578704	-1.7401	0.0848878	0.190236	101	Insignificant		Bacteroides_xylanisolvens	0.117455	0.08071	0.456347	0.176861	0.860699	0.903569	33	Insignificant		Olsenella_scatoligenes	0.249577	0.0403824	0.111601	0.361845	0.718255	0.794434	96.9111	Insignificant		Eggerthia_catenaformis	0.154656	0.0835921	0.597991	0.139788	0.889762	0.959372	30	Insignificant
Prevotella_sp_885	0.646278	-0.998547	0.574437	-1.73831	0.0852045	0.190236	101	Insignificant		Bifidobacterium_dentium	0.117455	0.08071	0.456347	0.176861	0.860699	0.903569	33	Insignificant		Porphyromonas_asaccharolytica	0.249577	0.0403824	0.111601	0.361845	0.718255	0.794434	96.9111	Insignificant		Solobacterium_moorei	520.824	-0.31041	0.893847	-0.347275	0.730893	0.942095	29	Insignificant
Blautia_producta	1.50674	-0.97582	0.951522	-1.02554	0.30756	0.5589	101	Insignificant		Citrobacter_freundii	0.117455	0.08071	0.456347	0.176861	0.860699	0.903569	33	Insignificant		Prevotella_bivia	0.249577	0.0403824	0.111601	0.361845	0.718255	0.794434	96.9111	Insignificant		Centipeda_periodontii	0.137047	0.390672	1.13962	0.34281	0.734132	0.942095	30	Insignificant
Mitsuokella_multacida	0.636225	-0.970913	0.560508	-1.7322	0.0862904	0.190236	101	Insignificant		Citrobacter_youngae	0.117455	0.08071	0.456347	0.176861	0.860699	0.903569	33	Insignificant		Prevotella_buccalis	0.249577	0.0403824	0.111601	0.361845	0.718255	0.794434	96.9111	Insignificant		Selenomonas_artemidis	0.126815	0.304819	0.529968	0.575163	0.56947	0.885531	30	Insignificant
Prevotella_sp_CAG_1092	0.63449	-0.9661	0.558085	-1.7311	0.0864879	0.190236	101	Insignificant		Clostridium_sp_CAG_510	0.117455	0.08071	0.456347	0.176861	0.860699	0.903569	33	Insignificant		Prevotella_colorans	0.249577	0.0403824	0.111601	0.361845	0.718255	0.794434	96.9111	Insignificant		Selenomonas_flueggei	2.1369	0.236566	1.56115	0.151534	0.880569	0.959372	30	Insignificant
Alistipes_putredinis	407.202	-0.965086	1.0019	-0.96326	0.337718	0.591444	101	Insignificant		Cutibacterium_acnes	0.117455	0.08071	0.456347	0.176861	0.860699	0.903569	33	Insignificant		Prevotella_corporis	0.249577	0.0403824	0.111601	0.361845	0.718255	0.794434	96.9111	Insignificant		Selenomonas_infelix	0.228242	-0.242567	1.05741	-0.229397	0.820117	0.959372	30	Insignificant
Bacteroides_galacturonicus	1.05897	-0.956801	0.498935	-1.91769	0.0579755	0.144086	101	Insignificant		Escherichia_coli	0.117455	0.08071	0.456347	0.176861	0.860699	0.903569	33	Insignificant		Prevotella_sp_S7_1_8	0.249577	0.0403824	0.111601	0.361845	0.718255	0.794434	96.9111	Insignificant		Selenomonas_noxia	2.88093	-5.1778	1.48547	-3.48562	0.00158313	0.125067	29	Insignificant
Eubacterium_callanderi	0.917783	-0.946737	0.411156	-2.30262	0.0233513	0.0741381	101	Insignificant		Eubacterium_saphenum	0.117455	0.08071	0.456347	0.176861	0.860699	0.903569	33	Insignificant		Prevotella_timonensis	0.249577	0.0403824	0.111601	0.361845	0.718255	0.794434	96.9111	Insignificant		Selenomonas_sp_FOBRC6	0.121841	0.395258	1.04399	0.378602	0.707649	0.942095	30	Insignificant
Clostridium_methylpentosum	0.594016	-0.942806	0.398502	-2.36588	0.0200147	0.0656793	95.1815	Insignificant		Eubacterium_sp_CAG_38	0.117455	0.08071	0.456347	0.176861	0.860699	0.903569	33	Insignificant		Gemella_sanguinis	0.249577	0.0403824	0.111601	0.361845	0.718255	0.794434	96.9111	Insignificant		Selenomonas_sp_oral_taxon_126	0.183092	-0.288372	1.3841	-0.208346	0.836367	0.959372	30	Insignificant
Brachyspira_sp_CAG_700	0.625558	-0.941111	0.545518	-1.72517	0.0875557	0.190236	101	Insignificant		Fusobacterium_necrophorum	0.117455	0.08071	0.456347	0.176861	0.860699	0.903569	33	Insignificant		Staphylococcus_aureus	0.249577	0.0403824	0.111601	0.361845	0.718255	0.794434	96.9111	Insignificant		Selenomonas_sp_oral_taxon_138	0.150319	-0.299616	0.906634	-0.330471	0.743341	0.942095	30	Insignificant
Blastocystis_sp_subtype_1	0.623606	-0.935603	0.542752	-1.72381	0.0878011	0.190236	101	Insignificant		Haemophilus_aegyptius	0.117455	0.08071	0.456347	0.176861	0.860699	0.903569	33	Insignificant		Enterococcus_casseliflavus	0.249577	0.0403824	0.111601	0.361845	0.718255	0.794434	96.9111	Insignificant		Selenomonas_sp_oral_taxon_892	0.503527	-0.731267	1.33038	-0.549669	0.586615	0.885531	30	Insignificant
Actinomyces_sp_ICM47	0.623143	-0.899888	0.417011	-2.15795	0.033302	0.0965364	101	Insignificant		Lachnospira_pectinoschiza	0.117455	0.08071	0.456347	0.176861	0.860699	0.903569	33	Insignificant		Enterococcus_faecium	0.249577	0.0403824	0.111601	0.361845	0.718255	0.794434	96.9111	Insignificant		Selenomonas_sp_oral_taxon_920	0.126978	0.366412	1.01834	0.359815	0.721506	0.942095	30	Insignificant
Bacteroides_caccae	108.795	-0.884149	1.68387	-0.52507	0.600685	0.902363	101	Insignificant		Leptotrichia_goodfellowii	0.117455	0.08071	0.456347	0.176861	0.860699	0.903569	33	Insignificant		Lactobacillus_curvatus	0.249577	0.0403824	0.111601	0.361845	0.718255	0.794434	96.9111	Insignificant		Selenomonas_sputigena	4.8377	-1.65345	2.02085	-0.818192	0.419699	0.871593	30	Insignificant
Eubacterium_limosum	0.938227	-0.877665	0.428618	-2.04767	0.0431882	0.11316	101	Insignificant		Listeria_monocytogenes	0.117455	0.08071	0.456347	0.176861	0.860699	0.903569	33	Insignificant		Lactobacillus_fermentum	0.249577	0.0403824	0.111601	0.361845	0.718255	0.794434	96.9111	Insignificant		Anaeroglobus_geminatus	0.183996	0.0851223	0.632077	0.134671	0.893772	0.959372	30	Insignificant
Bacteroides_fragilis	13803	-0.833656	1.57945	-0.527815	0.598786	0.902363	101	Insignificant		Neisseria_bacilliformis	0.117455	0.08071	0.456347	0.176861	0.860699	0.903569	33	Insignificant		Lactobacillus_jensenii	0.249577	0.0403824	0.111601	0.361845	0.718255	0.794434	96.9111	Insignificant		Dialister_invisus	0.547849	0.0487413	1.10186	0.0442353	0.96502	0.996336	29	Insignificant
Megamonas_hypermegale	1.7605	-0.827893	0.460277	-1.79868	0.0750556	0.17992	101	Insignificant		Olsenella_uli	0.117455	0.08071	0.456347	0.176861	0.860699	0.903569	33	Insignificant		Lactobacillus_plantarum	0.249577	0.0403824	0.111601	0.361845	0.718255	0.794434	96.9111	Insignificant		Dialister_micraerophilus	0.192422	-1.65756	1.05969	-1.56419	0.128261	0.620269	30	Insignificant
Butyribacterium_methylotrophicum	0.716908	-0.822773	0.397635	-2.06917	0.041084	0.110011	101	Insignificant		Parabacteroides_distasonis	0.117455	0.08071	0.456347	0.176861	0.860699	0.903569	33	Insignificant		Lactobacillus_rhamnosus	0.249577	0.0403824	0.111601	0.361845	0.718255	0.794434	96.9111	Insignificant		Dialister_pneumosintes	0.191952	1.01937	1.0773	0.946229	0.351591	0.816933	30	Insignificant
Eubacterium_sp_CAG_251	0.578421	-0.803024	0.476585	-1.68495	0.0950849	0.20341	101	Insignificant		Parabacteroides_merdae	0.117455	0.08071	0.456347	0.176861	0.860699	0.903569	33	Insignificant		Lactobacillus_salivarius	0.249577	0.0403824	0.111601	0.361845	0.718255	0.794434	96.9111	Insignificant		Megasphaera_micronuciformis	13510	0.110217	0.609468	0.180842	0.857708	0.959372	30	Insignificant
Lachnoclostridium_sp_An131	0.567796	-0.770346	0.370551	-2.07892	0.0401584	0.110011	101	Insignificant		Prevotella_multiformis	0.117455	0.08071	0.456347	0.176861	0.860699	0.903569	33	Insignificant		Leuconostoc_gelidum	0.249577	0.0403824	0.111601	0.361845	0.718255	0.794434	96.9111	Insignificant		Veillonella_atypica	22657.7	0.182021	0.633787	0.287197	0.775936	0.943568	30	Insignificant
Megamonas_funiformis	1.54499	-0.757882	0.424783	-1.78416	0.0774	0.181675	101	Insignificant		Prevotella_sp_885	0.117455	0.08071	0.456347	0.176861	0.860699	0.903569	33	Insignificant		Leuconostoc_mesenteroides	0.249577	0.0403824	0.111601	0.361845	0.718255	0.794434	96.9111	Insignificant		Veillonella_dispar	30947.2	-0.442581	0.540618	-0.818659	0.419437	0.871593	30	Insignificant
Bifidobacterium_pseudocatenulatum	16.4081	-0.75659	1.64005	-0.461321	0.64556	0.912005	101	Insignificant		Prevotella_sp_CAG_279	0.117455	0.08071	0.456347	0.176861	0.860699	0.903569	33	Insignificant		Streptococcus_anginosus_group	0.249577	0.0403824	0.111601	0.361845	0.718255	0.794434	96.9111	Insignificant		Veillonella_infantium	11457.1	-0.512447	0.468717	-1.0933	0.282965	0.778388	30	Insignificant
Clostridium_sp_CAG_590	0.552628	-0.722621	0.436954	-1.65377	0.10128	0.213864	101	Insignificant		Prevotella_sp_CAG_873	0.117455	0.08071	0.456347	0.176861	0.860699	0.903569	33	Insignificant		Streptococcus_gordonii	0.249577	0.0403824	0.111601	0.361845	0.718255	0.794434	96.9111	Insignificant		Veillonella_parvula	8896.4	0.136897	0.462473	0.29601	0.769262	0.943568	30	Insignificant
Clostridium_sp_chh4_2	0.544463	-0.696385	0.334951	-2.07907	0.0401448	0.110011	101	Insignificant		Prevotella_stercorea	0.117455	0.08071	0.456347	0.176861	0.860699	0.903569	33	Insignificant		Streptococcus_infantis	0.249577	0.0403824	0.111601	0.361845	0.718255	0.794434	96.9111	Insignificant		Veillonella_rogosae	5.36362	4.57453	1.59752	2.86351	0.00757394	0.29917	30	Insignificant
Porphyromonas_asaccharolytica	0.779597	-0.695207	0.683753	-1.01675	0.311701	0.563369	101	Insignificant		Roseburia_faecis	0.117455	0.08071	0.456347	0.176861	0.860699	0.903569	33	Insignificant		Streptococcus_milleri	0.249577	0.0403824	0.111601	0.361845	0.718255	0.794434	96.9111	Insignificant		Veillonella_sp_T11011_6	3996.33	-2.04078	0.968269	-2.10766	0.0435242	0.530828	30	Insignificant
Alistipes_inops	31.885	-0.686221	1.24085	-0.553025	0.581469	0.885299	101	Insignificant		Roseburia_inulinivorans	0.117455	0.08071	0.456347	0.176861	0.860699	0.903569	33	Insignificant		Streptococcus_mitis	0.249577	0.0403824	0.111601	0.361845	0.718255	0.794434	96.9111	Insignificant		Veillonella_tobetsuensis	31.4805	-0.399149	2.30258	-0.173349	0.863542	0.959372	30	Insignificant
Roseburia_sp_CAG_471	29.2861	-0.675961	0.822329	-0.822008	0.413009	0.672011	101	Insignificant		Roseburia_sp_CAG_303	0.117455	0.08071	0.456347	0.176861	0.860699	0.903569	33	Insignificant		Streptococcus_oralis	0.249577	0.0403824	0.111601	0.361845	0.718255	0.794434	96.9111	Insignificant		Parvimonas_micra	67.7485	-0.361104	1.71236	-0.210881	0.834406	0.959372	30	Insignificant
Blautia_obeum	18523.8	-0.67074	0.966741	-0.693815	0.489391	0.776592	101	Insignificant		Ruminococcus_bicirculans	0.117455	0.08071	0.456347	0.176861	0.860699	0.903569	33	Insignificant		Streptococcus_vestibularis	0.249577	0.0403824	0.111601	0.361845	0.718255	0.794434	96.9111	Insignificant		Parvimonas_sp_oral_taxon_110	0.707971	-0.353879	1.34217	-0.263662	0.793843	0.950207	30	Insignificant
Clostridium_sp_CAG_413	0.374809	-0.66854	0.684953	-0.976037	0.331378	0.586418	101	Insignificant		Ruminococcus_lactaris	0.117455	0.08071	0.456347	0.176861	0.860699	0.903569	33	Insignificant		Butyribacterium_methylotrophicum	0.249577	0.0403824	0.111601	0.361845	0.718255	0.794434	96.9111	Insignificant		Peptoniphilus_lacrimalis	0.127752	0.240253	0.552362	0.434955	0.666815	0.940686	29	Insignificant
Romboutsia_ilealis	0.984995	-0.643686	0.574914	-1.11962	0.265677	0.50167	95.7015	Insignificant		Ruminococcus_obeum_CAG_39	0.117455	0.08071	0.456347	0.176861	0.860699	0.903569	33	Insignificant		Clostridium_celatum	0.249577	0.0403824	0.111601	0.361845	0.718255	0.794434	96.9111	Insignificant		Fusobacterium_hwasookii	0.583764	-0.9633	1.41238	-0.682042	0.500445	0.885531	30	Insignificant
Monoglobus_pectinilyticus	41.7477	-0.630904	1.44624	-0.436237	0.663596	0.912005	101	Insignificant		Ruminococcus_torques	0.117455	0.08071	0.456347	0.176861	0.860699	0.903569	33	Insignificant		Clostridium_perfringens	0.249577	0.0403824	0.111601	0.361845	0.718255	0.794434	96.9111	Insignificant		Fusobacterium_necrophorum	0.138258	0.0303461	0.557347	0.0544473	0.956952	0.996336	29	Insignificant
Streptococcus_mitis	0.841728	-0.602329	0.615426	-0.978719	0.330057	0.586418	101	Insignificant		Selenomonas_infelix	0.117455	0.08071	0.456347	0.176861	0.860699	0.903569	33	Insignificant		Lactonifactor_longoviformis	0.249577	0.0403824	0.111601	0.361845	0.718255	0.794434	96.9111	Insignificant		Fusobacterium_nucleatum	1042.16	-1.79491	1.45876	-1.23043	0.228096	0.699843	30	Insignificant
Candidatus_Methanomassiliicoccus_intestinalis	1.27902	-0.580043	0.65234	-0.889174	0.376023	0.635478	101	Insignificant		Selenomonas_sp_oral_taxon_920	0.117455	0.08071	0.456347	0.176861	0.860699	0.903569	33	Insignificant		Eubacterium_sulci	0.249577	0.0403824	0.111601	0.361845	0.718255	0.794434	96.9111	Insignificant		Fusobacterium_periodonticum	29905.7	-0.817962	0.581251	-1.40724	0.169632	0.643698	30	Insignificant
Eubacterium_sp_OM08_24	0.478908	-0.576232	0.285453	-2.01866	0.0461733	0.118232	101	Insignificant		Streptococcus_mutans	0.117455	0.08071	0.456347	0.176861	0.860699	0.903569	33	Insignificant		Eubacterium_callanderi	0.249577	0.0403824	0.111601	0.361845	0.718255	0.794434	96.9111	Insignificant		Fusobacterium_sp_oral_taxon_370	0.344499	-1.14037	1.05906	-1.07677	0.290164	0.778388	30	Insignificant
Veillonella_dispar	7.32219	-0.556887	0.816647	-0.68192	0.496932	0.784874	95.9613	Insignificant		Streptococcus_pneumoniae	0.117455	0.08071	0.456347	0.176861	0.860699	0.903569	33	Insignificant		Mageeibacillus_indolicus	0.249577	0.0403824	0.111601	0.361845	0.718255	0.794434	96.9111	Insignificant		Leptotrichia_buccalis	0.711166	0.476997	1.49265	0.319563	0.751514	0.943568	30	Insignificant
Streptococcus_australis	0.499197	-0.544774	0.287524	-1.89471	0.0609916	0.150476	101	Insignificant		Streptococcus_sp_HMSC070B10	0.117455	0.08071	0.456347	0.176861	0.860699	0.903569	33	Insignificant		Blautia_coccoides	0.249577	0.0403824	0.111601	0.361845	0.718255	0.794434	96.9111	Insignificant		Leptotrichia_goodfellowii	0.138742	0.451744	0.549194	0.822558	0.41725	0.871593	30	Insignificant
Ruminococcaceae_bacterium_D16	0.700116	-0.529016	0.647724	-0.816731	0.416004	0.672291	101	Insignificant		Streptococcus_sp_SK643	0.117455	0.08071	0.456347	0.176861	0.860699	0.903569	33	Insignificant		Blautia_producta	0.249577	0.0403824	0.111601	0.361845	0.718255	0.794434	96.9111	Insignificant		Leptotrichia_hofstadii	5.46481	-1.75856	1.6288	-1.07966	0.28919	0.778388	29	Insignificant
Anaerostipes_caccae	0.632348	-0.499075	0.564776	-0.883669	0.378973	0.637278	101	Insignificant		Prevotella_pallens	61292.3	0.115102	0.533006	0.215949	0.830357	0.903569	33	Insignificant		Butyrivibrio_crossotus	0.249577	0.0403824	0.111601	0.361845	0.718255	0.794434	96.9111	Insignificant		Leptotrichia_sp_oral_taxon_212	4.58761	0.438366	1.5206	0.288285	0.775179	0.943568	29	Insignificant
Ruminococcus_callidus	0.642246	-0.484758	0.915793	-0.529332	0.597737	0.902363	101	Insignificant		Prevotella_saccharolytica	0.218568	0.164163	0.600863	0.273211	0.786393	0.903569	33	Insignificant		Clostridium_aldenense	0.249577	0.0403824	0.111601	0.361845	0.718255	0.794434	96.9111	Insignificant		Leptotrichia_sp_oral_taxon_215	1326.86	-2.63803	1.79844	-1.46684	0.153182	0.643698	29	Insignificant
Turicimonas_muris	8.00091	-0.47915	0.959251	-0.499504	0.618511	0.912005	101	Insignificant		Parvimonas_sp_oral_taxon_110	0.528226	0.165638	0.979	0.169191	0.866679	0.906375	33	Insignificant		Lachnospiraceae_bacterium_oral_taxon_096	0.249577	0.0403824	0.111601	0.361845	0.718255	0.794434	96.9111	Insignificant		Leptotrichia_sp_oral_taxon_225	0.479865	-0.710412	1.2054	-0.589359	0.560033	0.885531	30	Insignificant
Pseudoflavonifractor_capillosus	0.521184	-0.457789	0.425272	-1.07646	0.284413	0.525309	96.186	Insignificant		Prevotella_micans	0.147564	0.170687	0.794465	0.214846	0.83125	0.903569	32.0119	Insignificant		Tyzzerella_nexilis	0.249577	0.0403824	0.111601	0.361845	0.718255	0.794434	96.9111	Insignificant		Leptotrichia_sp_oral_taxon_498	0.219867	0.294073	1.33136	0.220881	0.826682	0.959372	30	Insignificant
Bacteroides_massiliensis	0.705307	-0.422483	1.43669	-0.294066	0.769311	0.912005	101	Insignificant		Eubacterium_infirmum	111.902	0.236269	1.48387	0.159225	0.874462	0.911036	33	Insignificant		Oscillibacter_sp_PC13	0.249577	0.0403824	0.111601	0.361845	0.718255	0.794434	96.9111	Insignificant		Leptotrichia_sp_oral_taxon_879	0.248855	-1.11355	0.799836	-1.39222	0.174091	0.643698	30	Insignificant
Victivallis_vadensis	1.34777	-0.412433	0.964028	-0.427823	0.669691	0.912005	101	Insignificant		Catonella_morbi	0.89468	0.252012	1.16527	0.21627	0.83015	0.903569	32.0056	Insignificant		Peptococcus_niger	0.249577	0.0403824	0.111601	0.361845	0.718255	0.794434	96.9111	Insignificant		Leptotrichia_wadei	235.405	2.11131	1.71659	1.22995	0.228275	0.699843	30	Insignificant
Cloacibacillus_porcorum	0.889246	-0.404408	0.484164	-0.835271	0.405537	0.668641	101	Insignificant		Streptococcus_sanguinis	2699.02	0.273735	0.875461	0.312676	0.756494	0.903569	33	Insignificant		Paeniclostridium_sordellii	0.249577	0.0403824	0.111601	0.361845	0.718255	0.794434	96.9111	Insignificant		Lautropia_mirabilis	3795.1	-0.851135	1.63345	-0.521064	0.606147	0.887112	30	Insignificant
Anaerostipes_hadrus	35704.1	-0.386835	0.80015	-0.483453	0.62982	0.912005	101	Insignificant		Selenomonas_sp_oral_taxon_138	3.21568	0.335129	1.04948	0.319329	0.75149	0.903569	33	Insignificant		Flavonifractor_sp_An100	0.249577	0.0403824	0.111601	0.361845	0.718255	0.794434	96.9111	Insignificant		Ottowia_sp_oral_taxon_894	0.140689	1.85886	0.971856	1.91269	0.0653764	0.554986	30	Insignificant
Streptococcus_anginosus_group	0.530002	-0.365353	0.432616	-0.844522	0.400374	0.663365	101	Insignificant		Aggregatibacter_sp_oral_taxon_458	178.173	0.370126	1.70343	0.217283	0.829326	0.903569	33	Insignificant		Candidatus_Stoquefichus_sp_KLE1796	0.249577	0.0403824	0.111601	0.361845	0.718255	0.794434	96.9111	Insignificant		Eikenella_corrodens	5.94591	-1.36589	1.77921	-0.767696	0.448668	0.871593	30	Insignificant
Lactococcus_lactis	0.598929	-0.364699	0.604101	-0.603704	0.547394	0.844836	101	Insignificant		Selenomonas_flueggei	8.62546	0.47003	1.6699	0.281472	0.780106	0.903569	33	Insignificant		Coprobacillus_cateniformis	0.249577	0.0403824	0.111601	0.361845	0.718255	0.794434	96.9111	Insignificant		Eikenella_sp_NML130454	0.188803	1.89191	0.812257	2.3292	0.0270205	0.492605	29	Insignificant
Lachnoclostridium_sp_An138	0.607841	-0.336221	0.514805	-0.653102	0.515174	0.803996	101	Insignificant		Actinomyces_sp_oral_taxon_897	0.285381	0.512804	1.54102	0.33277	0.741413	0.903569	33	Insignificant		Firmicutes_bacterium_CAG_424	0.249577	0.0403824	0.111601	0.361845	0.718255	0.794434	96.9111	Insignificant		Kingella_denitrificans	7.26723	-2.99001	1.93862	-1.54234	0.133476	0.620269	30	Insignificant
Asaccharobacter_celatus	589.746	-0.322648	0.816994	-0.394921	0.693734	0.912005	101	Insignificant		Prevotella_baroniae	1.64804	0.54121	1.02682	0.527075	0.601667	0.903569	33	Insignificant		Dialister_micraerophilus	0.249577	0.0403824	0.111601	0.361845	0.718255	0.794434	96.9111	Insignificant		Kingella_kingae	0.142307	0.151806	0.555541	0.273258	0.786527	0.950207	30	Insignificant
Veillonella_infantium	0.75929	-0.306076	0.453714	-0.674602	0.50147	0.788357	101	Insignificant		Pseudopropionibacterium_propionicum	48.7493	0.553822	1.79941	0.307779	0.760185	0.903569	33	Insignificant		Veillonella_sp_T11011_6	0.249577	0.0403824	0.111601	0.361845	0.718255	0.794434	96.9111	Insignificant		Kingella_oralis	61.1759	-3.86681	1.86968	-2.06817	0.0473398	0.530828	30	Insignificant
Intestinibacter_bartlettii	26.441	-0.290994	1.32701	-0.219286	0.82687	0.912005	101	Insignificant		Eubacterium_sulci	6740.74	0.593804	1.31408	0.451879	0.654312	0.903569	33	Insignificant		Veillonella_tobetsuensis	0.249577	0.0403824	0.111601	0.361845	0.718255	0.794434	96.9111	Insignificant		Morococcus_cerebrosus	0.150678	0.663236	0.569683	1.16422	0.253824	0.74267	29	Insignificant
Christensenella_minuta	0.438015	-0.287766	0.223102	-1.28984	0.200052	0.386385	101	Insignificant		Oribacterium_sinus	1959.14	0.638046	0.518874	1.22967	0.227515	0.527096	33	Insignificant		Parvimonas_micra	0.249577	0.0403824	0.111601	0.361845	0.718255	0.794434	96.9111	Insignificant		Neisseria_bacilliformis	0.140888	-0.445997	1.66158	-0.268418	0.790215	0.950207	30	Insignificant
Clostridium_sp_CAG_242	1.12628	-0.259443	0.455658	-0.569381	0.570362	0.872318	101	Insignificant		Porphyromonas_sp_oral_taxon_278	13.5821	0.641842	1.60722	0.399349	0.692209	0.903569	33	Insignificant		Fusobacterium_nucleatum	0.249577	0.0403824	0.111601	0.361845	0.718255	0.794434	96.9111	Insignificant		Neisseria_cinerea	110.154	-3.00656	2.1181	-1.41947	0.166071	0.643698	30	Insignificant
Prevotella_corporis	0.488444	-0.249829	0.385629	-0.647848	0.518553	0.803996	101	Insignificant		Alloscardovia_omnicolens	0.116209	0.649691	0.728309	0.892054	0.378823	0.714058	33	Insignificant		Sneathia_amnii	0.249577	0.0403824	0.111601	0.361845	0.718255	0.794434	96.9111	Insignificant		Neisseria_elongata	153.42	0.555598	1.89147	0.293739	0.77098	0.943568	30	Insignificant
Parabacteroides_goldsteinii	108.171	-0.218339	0.883813	-0.247042	0.805377	0.912005	101	Insignificant		Eubacterium_rectale	1.15191	0.654956	1.4391	0.455116	0.652098	0.903569	32.0109	Insignificant		Citrobacter_koseri	0.249577	0.0403824	0.111601	0.361845	0.718255	0.794434	96.9111	Insignificant		Neisseria_flavescens	50383.2	-0.00861301	0.690122	-0.0124804	0.990125	0.996336	30	Insignificant
Bifidobacterium_animalis	0.357564	-0.122981	0.608855	-0.201988	0.840355	0.912005	95.6974	Insignificant		Neisseria_gonorrhoeae	0.1156	0.67703	0.79382	0.852877	0.400063	0.720791	32.0168	Insignificant		Citrobacter_werkmanii	0.249577	0.0403824	0.111601	0.361845	0.718255	0.794434	96.9111	Insignificant		Neisseria_gonorrhoeae	0.17889	-1.31969	0.708616	-1.86235	0.0723739	0.554986	30	Insignificant
Clostridium_asparagiforme	1.37702	-0.111213	0.997529	-0.111489	0.91145	0.919781	101	Insignificant		Haemophilus_sp_HMSC71H05	0.297959	0.73088	1.80666	0.404548	0.68842	0.903569	33	Insignificant		Enterobacter_cloacae_complex	0.249577	0.0403824	0.111601	0.361845	0.718255	0.794434	96.9111	Insignificant		Neisseria_macacae	17.1247	-3.00975	1.94281	-1.54917	0.131827	0.620269	30	Insignificant
Enterococcus_faecium	0.432229	-0.0553928	0.345362	-0.160391	0.872894	0.912005	101	Insignificant		Capnocytophaga_sp_oral_taxon_863	0.0648201	0.775346	0.647762	1.19696	0.23985	0.54313	33	Insignificant		Klebsiella_aerogenes	0.249577	0.0403824	0.111601	0.361845	0.718255	0.794434	96.9111	Insignificant		Neisseria_mucosa	0.695176	4.32421	2.01272	2.14844	0.0398729	0.530828	30	Insignificant
Candidatus_Stoquefichus_sp_KLE1796	0.471389	-0.0428473	0.474138	-0.0903688	0.928173	0.933698	101	Insignificant		Streptococcus_australis	292.061	0.803521	1.56612	0.513064	0.611324	0.903569	33	Insignificant		Klebsiella_variicola	0.249577	0.0403824	0.111601	0.361845	0.718255	0.794434	96.9111	Insignificant		Neisseria_perflava	0.297517	2.4067	1.21336	1.9835	0.0565299	0.554986	30	Insignificant
Roseburia_intestinalis	641.801	-0.00336583	1.67955	-0.002004	0.998405	0.998405	101	Insignificant		Oribacterium_parvum	420.167	0.872307	1.73179	0.503701	0.617818	0.903569	33	Insignificant		Erwinia_persicina	0.249577	0.0403824	0.111601	0.361845	0.718255	0.794434	96.9111	Insignificant		Neisseria_polysaccharea	0.125717	0.381178	0.525673	0.725124	0.473994	0.880701	30	Insignificant
Actinomyces_graevenitzii	0.362542	0.0198938	0.15557	0.127877	0.898514	0.912005	95.9823	Insignificant		Capnocytophaga_leadbetteri	893.89	0.880237	1.17384	0.749877	0.458806	0.766542	32.0042	Insignificant		Haemophilus_pittmaniae	0.249577	0.0403824	0.111601	0.361845	0.718255	0.794434	96.9111	Insignificant		Neisseria_sicca	3157.71	0.568365	1.69878	0.334573	0.740275	0.942095	30	Insignificant
Actinomyces_massiliensis	0.362542	0.0198938	0.15557	0.127877	0.898514	0.912005	95.9823	Insignificant		Streptococcus_sp_HMSC067H01	215.653	0.913471	1.82755	0.499834	0.620509	0.903569	33	Insignificant		Pseudomonas_fragi	0.249577	0.0403824	0.111601	0.361845	0.718255	0.794434	96.9111	Insignificant		Neisseria_sp_HMSC064E01	0.565003	-0.673336	1.09335	-0.615848	0.542799	0.885531	29	Insignificant
Actinomyces_sp_HPA0247	0.362542	0.0198938	0.15557	0.127877	0.898514	0.912005	95.9823	Insignificant		Bacteroides_uniformis	1.81305	0.930104	1.30175	0.714501	0.480097	0.773804	32.004	Insignificant		Cloacibacillus_evryensis	0.249577	0.0403824	0.111601	0.361845	0.718255	0.794434	96.9111	Insignificant		Neisseria_sp_oral_taxon_014	1.34983	2.88346	1.97335	1.4612	0.154356	0.643698	30	Insignificant
Actinomyces_sp_oral_taxon_181	0.362542	0.0198938	0.15557	0.127877	0.898514	0.912005	95.9823	Insignificant		Haemophilus_quentini	9.02575	0.956623	1.70943	0.559615	0.579521	0.883058	33	Insignificant		Fretibacterium_fastidiosum	0.249577	0.0403824	0.111601	0.361845	0.718255	0.794434	96.9111	Insignificant		Neisseria_subflava	1544.68	-6.83903	2.48675	-2.75019	0.00999531	0.338413	30	Insignificant
Actinomyces_turicensis	0.362542	0.0198938	0.15557	0.127877	0.898514	0.912005	95.9823	Insignificant		Haemophilus_influenzae	0.282643	1.06128	1.22939	0.863258	0.394417	0.720791	32.0153	Insignificant		Megamonas_funiformis	0.400841	0.0959485	0.514755	0.186397	0.852526	0.901948	96.2991	Insignificant		Simonsiella_muelleri	0.757775	4.39005	2.07049	2.1203	0.0423622	0.530828	30	Insignificant
Actinomyces_viscosus	0.362542	0.0198938	0.15557	0.127877	0.898514	0.912005	95.9823	Insignificant		Neisseria_flavescens	7527.05	1.06305	1.90259	0.55874	0.580111	0.883058	33	Insignificant		Firmicutes_bacterium_CAG_95	16.8006	0.134835	1.40189	0.0961808	0.923564	0.946248	103	Insignificant		Campylobacter_concisus	7519.82	-0.75805	0.548094	-1.38306	0.176853	0.643698	30	Insignificant
Alistipes_onderdonkii	0.362542	0.0198938	0.15557	0.127877	0.898514	0.912005	95.9823	Insignificant		Fusicatenibacter_saccharivorans	0.562696	1.09744	1.0415	1.05371	0.299904	0.62728	32.006	Insignificant		Rothia_mucilaginosa	0.566419	0.152271	0.764195	0.199256	0.842467	0.894546	100.045	Insignificant		Campylobacter_gracilis	0.288101	-1.19329	0.873061	-1.36679	0.181846	0.643698	30	Insignificant
Alloscardovia_omnicolens	0.362542	0.0198938	0.15557	0.127877	0.898514	0.912005	95.9823	Insignificant		Actinomyces_naeslundii	83.5509	1.10258	1.89904	0.580601	0.565454	0.880308	33	Insignificant		Bifidobacterium_gallinarum	0.268749	0.15945	0.281294	0.566846	0.572124	0.794434	97.2987	Insignificant		Campylobacter_rectus	0.571442	-0.343673	1.14449	-0.300285	0.766031	0.943568	30	Insignificant
Anaerococcus_vaginalis	0.362542	0.0198938	0.15557	0.127877	0.898514	0.912005	95.9823	Insignificant		Bifidobacterium_longum	0.110352	1.11201	0.842235	1.32031	0.196092	0.491529	32.017	Insignificant		Intestinimonas_butyriciproducens	132.157	0.168251	1.26187	0.133335	0.894196	0.932519	100.043	Insignificant		Campylobacter_showae	12.6823	-2.13707	1.9937	-1.07192	0.292306	0.778388	30	Insignificant
Anaeromassilibacillus_sp_An172	0.362542	0.0198938	0.15557	0.127877	0.898514	0.912005	95.9823	Insignificant		Treponema_sp_OMZ_838	0.0771231	1.11319	0.476412	2.33661	0.0256796	0.152025	33	Insignificant		Flavonifractor_plautii	2392.91	0.175253	0.792664	0.221093	0.825477	0.879706	98.5364	Insignificant		Cardiobacterium_hominis	162.198	-2.32075	1.70935	-1.35768	0.18469	0.643698	30	Insignificant
Atopobium_deltae	0.362542	0.0198938	0.15557	0.127877	0.898514	0.912005	95.9823	Insignificant		Neisseria_macacae	4.20259	1.12515	1.3813	0.814557	0.421165	0.725782	33	Insignificant		Enterorhabdus_caecimuris	2.81727	0.223293	0.833962	0.26775	0.789427	0.851616	103	Insignificant		Cardiobacterium_valvarum	0.850611	-1.63239	1.44301	-1.13124	0.266918	0.75309	30	Insignificant
Atopobium_minutum	0.362542	0.0198938	0.15557	0.127877	0.898514	0.912005	95.9823	Insignificant		Prevotella_oulorum	299.452	1.16914	1.79982	0.64959	0.520453	0.821357	33	Insignificant		Bacteroides_salyersiae	4.54843	0.22813	1.63114	0.13986	0.889044	0.930469	103	Insignificant		Serratia_marcescens	0.260828	-0.344838	0.927586	-0.371758	0.712775	0.942095	29	Insignificant
Atopobium_vaginae	0.362542	0.0198938	0.15557	0.127877	0.898514	0.912005	95.9823	Insignificant		Lautropia_mirabilis	1957.62	1.22563	0.880991	1.39119	0.173759	0.456373	32.0188	Insignificant		Actinomyces_sp_ICM47	0.230297	0.233991	0.225729	1.0366	0.302535	0.633429	95.6587	Insignificant		Aggregatibacter_aphrophilus	0.189897	0.376649	1.0591	0.355633	0.724604	0.942095	30	Insignificant
Bacteroides_coagulans	0.362542	0.0198938	0.15557	0.127877	0.898514	0.912005	95.9823	Insignificant		Porphyromonas_somerae	17707.9	1.27148	0.450888	2.81995	0.00806323	0.0938628	33	Insignificant		Bacteroides_nordii	0.426621	0.30348	0.829923	0.365673	0.715378	0.794434	100.454	Insignificant		Aggregatibacter_segnis	420.243	-2.67636	1.47716	-1.81183	0.0800347	0.554986	30	Insignificant
Bacteroides_coprocola	0.362542	0.0198938	0.15557	0.127877	0.898514	0.912005	95.9823	Insignificant		Prevotella_marshii	0.112189	1.33766	0.639243	2.09257	0.044157	0.208604	33	Insignificant		Escherichia_coli	1.41789	0.364208	1.18594	0.307103	0.759412	0.830518	98.6754	Insignificant		Haemophilus_haemolyticus	1626.61	-0.513718	1.49151	-0.344429	0.732926	0.942095	30	Insignificant
Bacteroides_plebeius	0.362542	0.0198938	0.15557	0.127877	0.898514	0.912005	95.9823	Insignificant		Prevotella_maculosa	0.893304	1.36084	1.09601	1.24163	0.223125	0.523599	33	Insignificant		Lawsonibacter_asaccharolyticus	1977.26	0.376479	0.696512	0.54052	0.590005	0.794434	103	Insignificant		Haemophilus_influenzae	0.161676	0.0472039	0.605792	0.0779209	0.938408	0.984083	30	Insignificant
Bacteroides_sp_CAG_144	0.362542	0.0198938	0.15557	0.127877	0.898514	0.912005	95.9823	Insignificant		Haemophilus_haemolyticus	3235.19	1.38317	1.65808	0.8342	0.410167	0.720791	33	Insignificant		Holdemanella_biformis	1.97106	0.383059	1.12626	0.340115	0.734463	0.809295	103	Insignificant		Haemophilus_parahaemolyticus	1.15748	3.77568	2.08376	1.81195	0.0800149	0.554986	30	Insignificant
Bacteroides_sp_CAG_661	0.362542	0.0198938	0.15557	0.127877	0.898514	0.912005	95.9823	Insignificant		Fusobacterium_hwasookii	0.139695	1.41192	1.36737	1.03259	0.309306	0.637217	33	Insignificant		Intestinibacter_bartlettii	3.41762	0.390382	1.39321	0.280203	0.779884	0.849724	103	Insignificant		Haemophilus_parainfluenzae	23336.9	-0.68299	0.518603	-1.31698	0.197816	0.660317	30	Insignificant
Bacteroides_sp_OM08_11	0.362542	0.0198938	0.15557	0.127877	0.898514	0.912005	95.9823	Insignificant		Fretibacterium_fastidiosum	0.415493	1.45009	1.01369	1.43052	0.16197	0.435096	33	Insignificant		Pseudoflavonifractor_capillosus	0.292473	0.44297	0.453492	0.976798	0.331033	0.680715	99.7297	Insignificant		Haemophilus_paraphrohaemolyticus	0.110093	2.47006	1.38525	1.78311	0.0846899	0.554986	30	Insignificant
Bifidobacterium_angulatum	0.362542	0.0198938	0.15557	0.127877	0.898514	0.912005	95.9823	Insignificant		Prevotella_sp_oral_taxon_473	54.7598	1.49256	1.80214	0.828211	0.413501	0.720791	33	Insignificant		Oxalobacter_formigenes	0.224228	0.464692	0.354983	1.30906	0.193429	0.470676	103	Insignificant		Haemophilus_pittmaniae	0.329615	-1.8854	1.64444	-1.14653	0.260639	0.744233	30	Insignificant
Bifidobacterium_gallinarum	0.362542	0.0198938	0.15557	0.127877	0.898514	0.912005	95.9823	Insignificant		Lachnoanaerobaculum_umeaense	0.286643	1.51708	1.09852	1.38102	0.176553	0.456373	33	Insignificant		Streptococcus_salivarius	217.257	0.506571	1.02871	0.492434	0.62346	0.794434	103	Insignificant		Haemophilus_quentini	6.87226	1.65169	1.9825	0.833134	0.411353	0.871593	30	Insignificant
Butyricicoccus_pullicaecorum	0.362542	0.0198938	0.15557	0.127877	0.898514	0.912005	95.9823	Insignificant		Kingella_kingae	0.328242	1.54808	0.809417	1.91259	0.0645127	0.248965	33	Insignificant		Atopobium_deltae	0.246913	0.530085	0.274002	1.9346	0.0557826	0.208827	103	Insignificant		Haemophilus_sp_HMSC71H05	1.95151	-1.33844	2.29677	-0.582747	0.564418	0.885531	30	Insignificant
Campylobacter_hominis	0.362542	0.0198938	0.15557	0.127877	0.898514	0.912005	95.9823	Insignificant		Streptococcus_sp_oral_taxon_056	0.562654	1.59783	1.00691	1.58686	0.122081	0.358258	33	Insignificant		Clostridium_sp_CAG_253	1.27379	0.53692	1.29039	0.41609	0.67821	0.794434	103	Insignificant		Haemophilus_sputorum	710.85	-0.313179	1.41268	-0.221692	0.826056	0.959372	30	Insignificant
Candidatus_Gastranaerophilales_bacterium	0.362542	0.0198938	0.15557	0.127877	0.898514	0.912005	95.9823	Insignificant		Treponema_socranskii	0.0574023	1.6256	0.668232	2.43269	0.0205728	0.137487	33	Insignificant		Firmicutes_bacterium_CAG_145	0.7561	0.553887	1.14526	0.483635	0.629726	0.794434	97.8129	Insignificant		Treponema_denticola	0.437531	3.55676	1.73568	2.04921	0.0492752	0.530828	30	Insignificant
Catabacter_hongkongensis	0.362542	0.0198938	0.15557	0.127877	0.898514	0.912005	95.9823	Insignificant		Eubacterium_yurii	0.194831	1.6423	0.777764	2.11157	0.0423802	0.205643	33	Insignificant		Gordonibacter_pamelaeae	162.041	0.573785	1.046	0.548553	0.584574	0.794434	96.8918	Insignificant		Treponema_lecithinolyticum	0.412726	1.5227	1.07835	1.41207	0.168571	0.643698	29	Insignificant
Cloacibacillus_evryensis	0.362542	0.0198938	0.15557	0.127877	0.898514	0.912005	95.9823	Insignificant		Rothia_aeria	778.092	1.65762	1.10026	1.50657	0.141434	0.407925	33	Insignificant		Eubacterium_hallii	16479.7	0.589968	0.77982	0.756544	0.451168	0.794434	96.3847	Insignificant		Treponema_medium	0.127752	0.240253	0.552362	0.434955	0.666815	0.940686	29	Insignificant
Clostridium_hylemonae	0.362542	0.0198938	0.15557	0.127877	0.898514	0.912005	95.9823	Insignificant		Haemophilus_pittmaniae	0.723752	1.6735	1.73074	0.966926	0.340614	0.671427	33	Insignificant		Bifidobacterium_breve	0.246948	0.60216	0.555503	1.08399	0.281016	0.612362	98.4896	Insignificant		Treponema_socranskii	0.126111	0.378326	1.10022	0.343865	0.733347	0.942095	30	Insignificant
Corynebacterium_amycolatum	0.362542	0.0198938	0.15557	0.127877	0.898514	0.912005	95.9823	Insignificant		Fusobacterium_sp_oral_taxon_370	0.0628073	1.67416	0.679941	2.46222	0.0192008	0.135491	33	Insignificant		Roseburia_sp_CAG_309	0.442256	0.614675	0.764185	0.804353	0.423113	0.794434	99.395	Insignificant		Treponema_sp_OMZ_838	0.126815	0.304819	0.548699	0.55553	0.582793	0.885531	29	Insignificant
Corynebacterium_aurimucosum	0.362542	0.0198938	0.15557	0.127877	0.898514	0.912005	95.9823	Insignificant		Faecalibacterium_prausnitzii	3.37564	1.69165	1.65197	1.02402	0.313274	0.640576	33	Insignificant		Anaerostipes_hadrus	26644.6	0.621695	0.323758	1.92025	0.0575926	0.209929	103	Insignificant		Treponema_vincentii	0.202711	-2.25869	0.942939	-2.39538	0.0230481	0.492605	30	Insignificant
Dialister_pneumosintes	0.362542	0.0198938	0.15557	0.127877	0.898514	0.912005	95.9823	Insignificant		Roseburia_intestinalis	0.374603	1.6957	0.858146	1.976	0.0568272	0.232398	32.0093	Insignificant		Roseburia_hominis	13950.5	0.632018	0.985481	0.641329	0.522829	0.794434	96.4916	Insignificant		Fretibacterium_fastidiosum	0.261912	-0.336959	0.985817	-0.341807	0.734879	0.942095	30	Insignificant
Dorea_sp_D27	0.362542	0.0198938	0.15557	0.127877	0.898514	0.912005	95.9823	Insignificant		Lachnospiraceae_bacterium_oral_taxon_096	727.851	1.70614	2.35173	0.725485	0.473268	0.767311	33	Insignificant		Eubacterium_sp_OM08_24	0.221218	0.636036	0.421974	1.50729	0.134882	0.37801	100.254	Insignificant
Dysgonomonas_sp_37_18	0.362542	0.0198938	0.15557	0.127877	0.898514	0.912005	95.9823	Insignificant		Blautia_wexlerae	0.384476	1.73151	0.87284	1.98377	0.0559137	0.232398	32.0092	Insignificant		Agathobaculum_butyriciproducens	10429.2	0.68748	0.791499	0.86858	0.387229	0.763992	96.6391	Insignificant
Enterobacter_cloacae_complex	0.362542	0.0198938	0.15557	0.127877	0.898514	0.912005	95.9823	Insignificant		Actinomyces_sp_oral_taxon_170	0.102343	1.75563	1.00041	1.75491	0.0885562	0.29956	33	Insignificant		Butyricimonas_virosa	80.4286	0.730395	1.50555	0.485135	0.628611	0.794434	103	Insignificant
Faecalitalea_cylindroides	0.362542	0.0198938	0.15557	0.127877	0.898514	0.912005	95.9823	Insignificant		Actinomyces_johnsonii	32.6808	1.78046	1.6817	1.05873	0.297411	0.626851	33	Insignificant		Akkermansia_muciniphila	55.6391	0.747801	1.67582	0.44623	0.656368	0.794434	103	Insignificant
Finegoldia_magna	0.362542	0.0198938	0.15557	0.127877	0.898514	0.912005	95.9823	Insignificant		Abiotrophia_defectiva	1.47683	1.87061	1.85239	1.00984	0.31992	0.64932	33	Insignificant		Clostridium_sp_CAG_58	307.337	0.779033	1.24103	0.627732	0.531662	0.794434	96.4737	Insignificant
Flavonifractor_sp_An100	0.362542	0.0198938	0.15557	0.127877	0.898514	0.912005	95.9823	Insignificant		Simonsiella_muelleri	5.7165	1.88353	1.75705	1.07198	0.291505	0.620048	33	Insignificant		Allisonella_histaminiformans	0.221802	0.911892	0.53856	1.6932	0.0934391	0.290258	103	Insignificant
Fusobacterium_naviforme	0.362542	0.0198938	0.15557	0.127877	0.898514	0.912005	95.9823	Insignificant		Serratia_liquefaciens	0.261324	1.92061	1.30287	1.47414	0.15021	0.417222	32.0106	Insignificant		Dorea_formicigenerans	2648.15	1.0162	1.0274	0.9891	0.325099	0.673255	96.0561	Insignificant
Fusobacterium_nucleatum	0.362542	0.0198938	0.15557	0.127877	0.898514	0.912005	95.9823	Insignificant		Streptococcus_sp_oral_taxon_058	0.492484	1.93045	1.21833	1.58451	0.122906	0.358258	32.0168	Insignificant		Eggerthella_lenta	3.7985	1.04149	1.25628	0.829029	0.40907	0.794434	99.612	Insignificant
Gardnerella_vaginalis	0.362542	0.0198938	0.15557	0.127877	0.898514	0.912005	95.9823	Insignificant		Neisseria_mucosa	79.6322	2.04723	2.25273	0.908779	0.370056	0.704402	33	Insignificant		Dialister_sp_CAG_357	0.208893	1.04654	0.716016	1.46161	0.146991	0.390194	99.7674	Insignificant
Gemella_asaccharolytica	0.362542	0.0198938	0.15557	0.127877	0.898514	0.912005	95.9823	Insignificant		Selenomonas_sputigena	16.1534	2.19335	1.4898	1.47225	0.150428	0.417222	33	Insignificant		Coprococcus_catus	447.793	1.06087	1.24188	0.854244	0.39508	0.774251	96.7632	Insignificant
Granulicatella_elegans	0.362542	0.0198938	0.15557	0.127877	0.898514	0.912005	95.9823	Insignificant		Streptococcus_sp_M334	0.0549638	2.21336	0.930828	2.37784	0.0235533	0.147821	32.0154	Insignificant		Megasphaera_sp_DISK_18	0.246357	1.08085	0.680853	1.5875	0.115464	0.340645	103	Insignificant
Hafnia_alvei	0.362542	0.0198938	0.15557	0.127877	0.898514	0.912005	95.9823	Insignificant		Prevotella_scopos	206.612	2.31048	1.97444	1.1702	0.250304	0.5583	33	Insignificant		Bacteroides_galacturonicus	0.852803	1.10551	0.95446	1.15825	0.249501	0.569175	100.654	Insignificant
Hafnia_paralvei	0.362542	0.0198938	0.15557	0.127877	0.898514	0.912005	95.9823	Insignificant		Eikenella_sp_NML130454	0.118293	2.32987	1.05912	2.19982	0.0351541	0.178375	32.0211	Insignificant		Clostridium_sp_CAG_299	0.328324	1.17276	0.458273	2.55909	0.011948	0.0819934	103	Insignificant
Klebsiella_aerogenes	0.362542	0.0198938	0.15557	0.127877	0.898514	0.912005	95.9823	Insignificant		Eubacterium_eligens	0.313446	2.36568	0.953357	2.48142	0.0183535	0.135491	33	Insignificant		Faecalitalea_cylindroides	0.299457	1.19997	0.581513	2.06353	0.0418396	0.174531	93.2992	Insignificant
Klebsiella_pneumoniae	0.362542	0.0198938	0.15557	0.127877	0.898514	0.912005	95.9823	Insignificant		Leptotrichia_buccalis	2.40016	2.40373	1.2164	1.97611	0.0565515	0.232398	33	Insignificant		Dielma_fastidiosa	0.419414	1.26016	0.902255	1.39668	0.165512	0.426132	103	Insignificant
Klebsiella_quasipneumoniae	0.362542	0.0198938	0.15557	0.127877	0.898514	0.912005	95.9823	Insignificant		Tannerella_sp_oral_taxon_HOT_286	134.957	2.41553	1.94741	1.24038	0.223581	0.523599	33	Insignificant		Fusicatenibacter_saccharivorans	38239.4	1.27454	0.83683	1.52305	0.131025	0.375092	96.204	Insignificant
Klebsiella_variicola	0.362542	0.0198938	0.15557	0.127877	0.898514	0.912005	95.9823	Insignificant		Capnocytophaga_sp_oral_taxon_332	0.205741	2.41635	1.18597	2.03744	0.0496901	0.230764	33	Insignificant		Coprobacter_fastidiosus	1.21149	1.34095	1.29694	1.03393	0.303699	0.633429	98.5601	Insignificant
Lactobacillus_crispatus	0.362542	0.0198938	0.15557	0.127877	0.898514	0.912005	95.9823	Insignificant		Ruminococcus_bromii	0.34369	2.43537	0.96568	2.52193	0.016678	0.135491	33	Insignificant		Bacteroides_stercoris	10736.8	1.36353	1.69205	0.805845	0.42229	0.794434	97.6761	Insignificant
Lactobacillus_delbrueckii	0.362542	0.0198938	0.15557	0.127877	0.898514	0.912005	95.9823	Insignificant		Veillonella_rogosae	366.951	2.65205	1.61932	1.63775	0.110975	0.345535	33	Insignificant		Clostridium_citroniae	2.91063	1.36728	1.21477	1.12555	0.26307	0.588294	99.3215	Insignificant
Lactobacillus_iners	0.362542	0.0198938	0.15557	0.127877	0.898514	0.912005	95.9823	Insignificant		Streptococcus_sp_A12	3.88917	2.68442	1.94191	1.38236	0.176145	0.456373	33	Insignificant		Bacteroides_xylanisolvens	215.482	1.36913	1.29912	1.05389	0.294564	0.632446	96.5294	Insignificant
Lactobacillus_reuteri	0.362542	0.0198938	0.15557	0.127877	0.898514	0.912005	95.9823	Insignificant		Ottowia_sp_oral_taxon_894	0.16685	2.83706	1.16574	2.43371	0.0205244	0.137487	33	Insignificant		Eubacterium_eligens	4905.08	1.39177	1.10763	1.25652	0.211973	0.503221	96.044	Insignificant
Lactobacillus_rhamnosus	0.362542	0.0198938	0.15557	0.127877	0.898514	0.912005	95.9823	Insignificant		Capnocytophaga_sputigena	396.855	2.84582	1.79089	1.58905	0.121878	0.358258	32.0149	Insignificant		Adlercreutzia_equolifaciens	1852.49	1.40983	1.05146	1.34083	0.183044	0.452957	98.9509	Insignificant
Lactonifactor_longoviformis	0.362542	0.0198938	0.15557	0.127877	0.898514	0.912005	95.9823	Insignificant		Streptococcus_sp_HMSC071D03	2.05682	2.84995	1.42704	1.99711	0.0541147	0.232398	33	Insignificant		Bacteroides_faecis	0.703965	1.47404	1.31226	1.12329	0.263927	0.588294	103	Insignificant
Listeria_monocytogenes	0.362542	0.0198938	0.15557	0.127877	0.898514	0.912005	95.9823	Insignificant		Abiotrophia_sp_HMSC24B09	4.36009	2.87061	1.66535	1.72373	0.0941152	0.309431	33	Insignificant		Blautia_wexlerae	10144.5	1.49145	0.811478	1.83794	0.0691656	0.232142	95.9561	Insignificant
Neisseria_flavescens	0.362542	0.0198938	0.15557	0.127877	0.898514	0.912005	95.9823	Insignificant		Porphyromonas_catoniae	99.5954	2.88677	1.65904	1.74002	0.0911747	0.304657	33	Insignificant		Firmicutes_bacterium_CAG_83	1189.33	1.50659	1.11769	1.34795	0.180774	0.452957	98.2986	Insignificant
Olsenella_scatoligenes	0.362542	0.0198938	0.15557	0.127877	0.898514	0.912005	95.9823	Insignificant		Neisseria_cinerea	0.226225	2.93242	2.04435	1.4344	0.160867	0.435096	33	Insignificant		Firmicutes_bacterium_CAG_170	0.231623	1.52195	0.65288	2.33114	0.0216939	0.116357	103	Insignificant
Oscillibacter_sp_PC13	0.362542	0.0198938	0.15557	0.127877	0.898514	0.912005	95.9823	Insignificant		Treponema_lecithinolyticum	0.343691	3.04675	1.08342	2.81217	0.00822156	0.0938628	33	Insignificant		Lactobacillus_rogosae	9.60506	1.55504	1.24322	1.25082	0.213968	0.50386	98.3308	Insignificant
Parvimonas_micra	0.362542	0.0198938	0.15557	0.127877	0.898514	0.912005	95.9823	Insignificant		Cardiobacterium_valvarum	0.964272	3.26168	1.40551	2.32064	0.0266321	0.152025	33	Insignificant		Haemophilus_parainfluenzae	5.06546	1.64018	1.21934	1.34513	0.181697	0.452957	97.6608	Insignificant
Parvimonas_sp_KA00067	0.362542	0.0198938	0.15557	0.127877	0.898514	0.912005	95.9823	Insignificant		Eikenella_corrodens	10.3649	3.45016	1.54893	2.22745	0.0328516	0.173103	33	Insignificant		Catenibacterium_mitsuokai	0.193822	1.66631	0.877044	1.89992	0.0602405	0.21193	103	Insignificant
Peptoniphilus_harei	0.362542	0.0198938	0.15557	0.127877	0.898514	0.912005	95.9823	Insignificant		Bacteroidetes_oral_taxon_274	11.5312	3.46186	1.38775	2.49459	0.0177925	0.135491	33	Insignificant		Alistipes_inops	0.867151	1.66646	1.19559	1.39384	0.166367	0.426132	103	Insignificant
Peptoniphilus_lacrimalis	0.362542	0.0198938	0.15557	0.127877	0.898514	0.912005	95.9823	Insignificant		Capnocytophaga_gingivalis	218.371	3.76173	1.32884	2.83084	0.00784628	0.0938628	33	Insignificant		Christensenella_minuta	0.233346	1.68629	0.72463	2.3271	0.0219166	0.116357	103	Insignificant
Peptoniphilus_sp_HMSC062D09	0.362542	0.0198938	0.15557	0.127877	0.898514	0.912005	95.9823	Insignificant		Neisseria_perflava	0.0908475	3.87582	1.7577	2.20505	0.0345283	0.178375	33	Insignificant		Gemmiger_formicilis	2309.01	1.7165	1.15717	1.48336	0.141031	0.37801	103	Insignificant
Peptostreptococcus_anaerobius	0.362542	0.0198938	0.15557	0.127877	0.898514	0.912005	95.9823	Insignificant		Streptococcus_sp_F0442	2.68696	3.8898	1.72333	2.25714	0.0309561	0.169639	32.0118	Insignificant		Blautia_hydrogenotrophica	3.74094	1.82729	1.2935	1.41267	0.160891	0.419466	98.9207	Insignificant
Peptostreptococcus_stomatis	0.362542	0.0198938	0.15557	0.127877	0.898514	0.912005	95.9823	Insignificant		Prevotella_shahii	28.3863	4.3641	2.53777	1.71966	0.0948621	0.309431	33	Insignificant		Oscillibacter_sp_57_20	5428.14	1.86493	1.1133	1.67514	0.0971563	0.295517	96.1527	Insignificant
Phascolarctobacterium_sp_CAG_266	0.362542	0.0198938	0.15557	0.127877	0.898514	0.912005	95.9823	Insignificant		Haemophilus_parahaemolyticus	0.702556	4.69073	1.90654	2.46034	0.0192853	0.135491	33	Insignificant		Eubacterium_siraeum	237.817	1.90645	1.45102	1.31387	0.191808	0.470656	103	Insignificant
Porphyromonas_uenonis	0.362542	0.0198938	0.15557	0.127877	0.898514	0.912005	95.9823	Insignificant		Haemophilus_sputorum	145.438	5.12679	1.85612	2.76211	0.00931207	0.10206	33	Insignificant		Asaccharobacter_celatus	2409.11	1.98923	0.997168	1.99488	0.0488135	0.195757	98.7003	Insignificant
Prevotella_bivia	0.362542	0.0198938	0.15557	0.127877	0.898514	0.912005	95.9823	Insignificant		Neisseria_sp_oral_taxon_014	0.175978	5.76996	1.77211	3.25598	0.0026152	0.0545585	33	Insignificant		Turicimonas_muris	8.83093	2.11425	1.07302	1.97038	0.0516302	0.201013	97.5472	Insignificant
Prevotella_buccalis	0.362542	0.0198938	0.15557	0.127877	0.898514	0.912005	95.9823	Insignificant												Proteobacteria_bacterium_CAG_139	37.9102	2.14516	1.43423	1.49569	0.137921	0.37801	98.8415	Insignificant
Prevotella_colorans	0.362542	0.0198938	0.15557	0.127877	0.898514	0.912005	95.9823	Insignificant												Bacteroides_caccae	1000.71	2.20452	1.71702	1.28392	0.202304	0.484203	94.6555	Insignificant
Prevotella_sp_S7_1_8	0.362542	0.0198938	0.15557	0.127877	0.898514	0.912005	95.9823	Insignificant												Clostridium_bolteae_CAG_59	0.193828	2.21983	0.835126	2.65808	0.0091588	0.0722802	99.4317	Insignificant
Pseudomonas_lundensis	0.362542	0.0198938	0.15557	0.127877	0.898514	0.912005	95.9823	Insignificant												Bifidobacterium_pseudocatenulatum	2.58382	2.26333	1.49646	1.51245	0.133679	0.37801	96.7327	Insignificant
Ruminococcus_sp_CAG_563	0.362542	0.0198938	0.15557	0.127877	0.898514	0.912005	95.9823	Insignificant												Coprobacter_sp	0.377681	2.29991	0.91019	2.52685	0.0131729	0.0874201	94.3567	Insignificant
Sanguibacteroides_justesenii	0.362542	0.0198938	0.15557	0.127877	0.898514	0.912005	95.9823	Insignificant												Roseburia_intestinalis	20.672	2.65569	1.74342	1.52326	0.130913	0.375092	98.0006	Insignificant
Solobacterium_moorei	0.362542	0.0198938	0.15557	0.127877	0.898514	0.912005	95.9823	Insignificant												Megasphaera_sp_MJR8396C	0.338726	2.74656	1.12141	2.4492	0.0160915	0.0967108	98.088	Insignificant
Streptococcus_infantarius	0.362542	0.0198938	0.15557	0.127877	0.898514	0.912005	95.9823	Insignificant												Bacteroides_intestinalis	4.91321	2.83273	1.90315	1.48844	0.139689	0.37801	103	Insignificant
Streptococcus_infantis	0.362542	0.0198938	0.15557	0.127877	0.898514	0.912005	95.9823	Insignificant												Bacteroides_vulgatus	47941.8	2.88182	1.47062	1.95959	0.0529663	0.203502	95.2672	Insignificant
Streptococcus_lutetiensis	0.362542	0.0198938	0.15557	0.127877	0.898514	0.912005	95.9823	Insignificant												Parasutterella_excrementihominis	328.806	2.89976	1.39133	2.08416	0.0396201	0.167668	103	Insignificant
Streptococcus_mutans	0.362542	0.0198938	0.15557	0.127877	0.898514	0.912005	95.9823	Insignificant												Bacteroides_uniformis	65676	2.90373	1.26763	2.29067	0.0241656	0.120072	96.1985	Insignificant
Streptococcus_oralis	0.362542	0.0198938	0.15557	0.127877	0.898514	0.912005	95.9823	Insignificant												Roseburia_inulinivorans	1736.35	2.93624	1.20059	2.44566	0.0162289	0.0967108	98.7483	Insignificant
Streptococcus_sp_F0442	0.362542	0.0198938	0.15557	0.127877	0.898514	0.912005	95.9823	Insignificant												Odoribacter_splanchnicus	3186.18	2.95206	1.33181	2.21658	0.0289628	0.132143	98.0642	Insignificant
Streptococcus_vestibularis	0.362542	0.0198938	0.15557	0.127877	0.898514	0.912005	95.9823	Insignificant												Eubacterium_sp_CAG_38	15.2348	3.15053	1.62326	1.94086	0.0550083	0.208603	103	Insignificant
Veillonella_rogosae	0.362542	0.0198938	0.15557	0.127877	0.898514	0.912005	95.9823	Insignificant												Dialister_invisus	13.4415	3.46937	1.42479	2.435	0.0166106	0.097006	103	Insignificant
Weissella_confusa	0.362542	0.0198938	0.15557	0.127877	0.898514	0.912005	95.9823	Insignificant												Lachnospira_pectinoschiza	133.6	3.61002	1.81594	1.98796	0.0496096	0.195757	97.8679	Insignificant
Turicibacter_sanguinis	4.08627	0.0334217	1.04206	0.0320729	0.974481	0.977373	94.7004	Insignificant												Monoglobus_pectinilyticus	69.6067	3.66012	1.6939	2.16076	0.0330319	0.146141	103	Insignificant
[Collinsella]_massiliensis	0.463483	0.0874799	0.374166	0.2338	0.81566	0.912005	92.0382	Insignificant												Ruminococcus_torques	421.852	4.19637	1.62639	2.58017	0.0112849	0.0803709	103	Insignificant
Eubacterium_coprostanoligenes	1.38589	0.105591	0.615576	0.171533	0.864148	0.912005	101	Insignificant
Ruminococcaceae_bacterium_D5	4.25506	0.116183	0.712949	0.16296	0.870875	0.912005	101	Insignificant
Enterorhabdus_caecimuris	0.715799	0.125761	0.431939	0.291155	0.77153	0.912005	101	Insignificant
Firmicutes_bacterium_CAG_646	0.615324	0.140518	0.710117	0.19788	0.843537	0.912005	101	Insignificant
Clostridium_spiroforme	32.3961	0.141631	1.27278	0.111277	0.911618	0.919781	101	Insignificant
Dialister_invisus	212.926	0.172852	1.31016	0.131932	0.895301	0.912005	101	Insignificant
Roseburia_hominis	3608.35	0.1742	1.04991	0.165918	0.868568	0.912005	96.5217	Insignificant
Eubacterium_eligens	29327.1	0.223728	1.35583	0.165011	0.869265	0.912005	101	Insignificant
Prevotella_disiens	0.541442	0.242506	0.6111	0.396835	0.692326	0.912005	101	Insignificant
Intestinimonas_butyriciproducens	238.417	0.289664	1.33378	0.217174	0.828511	0.912005	101	Insignificant
Dielma_fastidiosa	1.33126	0.337531	0.857144	0.393786	0.694569	0.912005	101	Insignificant
Clostridium_sp_CAG_58	94.3321	0.365587	1.30829	0.279439	0.78048	0.912005	101	Insignificant
Blautia_hydrogenotrophica	1.67489	0.400614	0.936518	0.42777	0.669729	0.912005	101	Insignificant
Prevotella_timonensis	0.512335	0.404067	0.622362	0.649248	0.517652	0.803996	101	Insignificant
Blautia_wexlerae	20918.3	0.409834	0.406244	1.00884	0.315463	0.564162	101	Insignificant
Campylobacter_ureolyticus	0.360574	0.432596	0.216216	2.00076	0.0482299	0.122569	96.4246	Insignificant
Clostridium_disporicum	0.35296	0.47451	0.544522	0.871426	0.385589	0.645193	101	Insignificant
Clostridiales_bacterium_1_7_47FAA	0.476037	0.550238	0.60108	0.915415	0.362154	0.618223	101	Insignificant
Rothia_mucilaginosa	2.78338	0.566531	0.609896	0.928899	0.355156	0.610497	101	Insignificant
Bifidobacterium_longum	7136.45	0.581834	1.42486	0.408345	0.683885	0.912005	101	Insignificant
Gemmiger_formicilis	2552.38	0.629301	1.05444	0.59681	0.55197	0.848027	101	Insignificant
Bacteroides_nordii	2.26614	0.774153	0.834569	0.927608	0.355822	0.610497	101	Insignificant
Clostridium_sp_CAG_299	0.692337	0.783738	0.827583	0.94702	0.345889	0.600162	101	Insignificant
Lactobacillus_animalis	0.557624	0.820897	0.415351	1.97639	0.0508375	0.128232	101	Insignificant
Blautia_coccoides	0.371185	0.859199	0.421556	2.03816	0.0441477	0.114784	101	Insignificant
Anaerotruncus_sp_CAG_528	0.481735	0.914056	1.11326	0.821061	0.413546	0.672011	101	Insignificant
Clostridium_scindens	0.634486	0.933494	0.74475	1.25343	0.212942	0.408946	101	Insignificant
Propionibacterium_freudenreichii	0.675933	0.938188	0.416828	2.25078	0.0265668	0.0816326	101	Insignificant
Ruminococcus_sp_CAG_403	0.588679	0.952879	0.895016	1.06465	0.289573	0.531933	101	Insignificant
Eubacterium_sp_CAG_38	5.57197	1.08266	1.55045	0.698293	0.486599	0.775804	101	Insignificant
Desulfovibrio_piger	1.38998	1.142	1.0998	1.03837	0.301578	0.550991	101	Insignificant
Dorea_formicigenerans	1900.03	1.14282	1.2769	0.894994	0.372918	0.633399	101	Insignificant
Ruminococcus_obeum_CAG_39	0.506939	1.19343	0.723552	1.6494	0.102173	0.213864	101	Insignificant
Bifidobacterium_adolescentis	129.745	1.2371	1.50167	0.823813	0.411987	0.672011	101	Insignificant
Flavonifractor_plautii	862.263	1.23783	1.13299	1.09253	0.277199	0.517642	101	Insignificant
Roseburia_sp_CAG_182	14.6238	1.25472	0.761453	1.64779	0.102503	0.213864	101	Insignificant
Phascolarctobacterium_faecium	277.379	1.38636	1.43731	0.964548	0.337075	0.591444	101	Insignificant
Agathobaculum_butyriciproducens	3963	1.48136	1.1414	1.29785	0.197296	0.384668	101	Insignificant
Bacteroides_dorei	5513.06	1.57005	1.83062	0.857664	0.393109	0.654536	101	Insignificant
Blautia_sp_CAG_257	1.04617	1.68786	0.973942	1.73302	0.0861447	0.190236	101	Insignificant
Coprobacter_fastidiosus	5.60901	2.09948	1.17614	1.78506	0.0772538	0.181675	101	Insignificant
Eubacterium_rectale	23662.9	2.16096	1.39835	1.54537	0.125385	0.255302	101	Insignificant
Parasutterella_excrementihominis	745.49	2.16741	1.26296	1.71613	0.0892032	0.192043	101	Insignificant
Roseburia_faecis	56.711	2.25252	1.71488	1.31351	0.191986	0.377274	101	Insignificant
Bacteroides_ovatus	13521	2.72522	1.10949	2.45627	0.0157448	0.053755	101	Insignificant
Lachnospira_pectinoschiza	7752.64	2.87088	1.29559	2.21588	0.0289442	0.0873494	101	Insignificant
