# Supplementary material for: Individuality and ethnicity eclipse a short-term dietary intervention in shaping microbiomes and viromes
Source: PLoS Biol. 2022 Aug 23;20(8):e3001758. doi: 10.1371/journal.pbio.3001758 (PMC9397868; doi:10.1371/journal.pbio.3001758)
Supplement: S8 Data — (XLSX) [file pbio.3001758.s008.xlsx]

## Sheet: S8_Data
S8_Data. Gut virome differential abundance between ethnicities
Cohort 1 (LinDA)										Cohort 2 (LinDA)
Taxon Name	baseMean	log2FoldChange	lfcSE	stat	pvalue	padj	df	Gut		Taxon name	baseMean	log2FoldChange	lfcSE	stat	pvalue	padj	df	Gut
Ruminococcus	576.292	3.09336	0.543157	5.69515	1.86528e-07	1.58549e-05	82	Higher in White		Coprobacter	308.824	-1.01134	0.219577	-4.60586	1.64644e-05	0.00107019	75	Higher in Black
Unclassified	909882	1.88816	0.352073	5.36298	7.40012e-07	3.14505e-05	82	Higher in White		Parabacteroides	822.683	-2.1814	0.493733	-4.41818	3.30041e-05	0.00107263	75	Higher in Black
Veillonella	1800.88	-2.26331	0.43461	-5.20767	1.39278e-06	3.9462e-05	82	Higher in Black		Bacteroides	10869.9	-2.12026	0.582795	-3.63809	0.000501698	0.0108701	75	Higher in Black
Alistipes	1872.73	3.26436	0.651032	5.01413	3.02751e-06	6.43347e-05	82	Higher in White		Phascolarctobacterium	194.139	1.46266	0.417756	3.50122	0.000783641	0.0127342	75	Higher in White
Subdoligranulum	408.59	2.4372	0.577562	4.2198	6.27434e-05	0.00106664	82	Higher in White		Blastocystis	260.081	0.679212	0.202631	3.35196	0.00125953	0.0163739	75	Higher in White
Oscillibacter	1935.32	1.99065	0.500556	3.97688	0.000155785	0.00220695	77.4775	Higher in White		Anaerotruncus	367.704	-0.851352	0.280236	-3.03798	0.00327625	0.0354927	75	Higher in Black
Faecalibacterium	13257.5	1.81968	0.538507	3.37912	0.00111507	0.0135401	82	Higher in White		Faecalibacterium	35869	-1.22884	0.463076	-2.65365	0.00971594	0.0902195	75	Insignificant
Bacteroides	16232.5	1.99661	0.655233	3.04717	0.00310768	0.0330191	82	Higher in White		Bifidobacterium	421.16	-1.14757	0.446767	-2.5686	0.0121986	0.0991134	75	Insignificant
Anaerobutyricum	731.679	-0.568361	0.193536	-2.93671	0.00430422	0.0365859	82	Higher in Black		Dysosmobacter	883.298	1.00428	0.406738	2.4691	0.015821	0.114263	75	Insignificant
Paraprevotella	142.057	1.18921	0.403928	2.94411	0.00421232	0.0365859	82	Higher in White		Alistipes	38208.6	-0.976024	0.432841	-2.25492	0.0270936	0.160098	74.0655	Insignificant
Coprobacter	766.666	-0.640767	0.225043	-2.84731	0.00557016	0.0430421	82	Higher in Black		Collinsella	302.943	-0.560125	0.248406	-2.25488	0.0270591	0.160098	75	Insignificant
Dialister	870.735	0.919307	0.352224	2.61001	0.0107606	0.0762208	82	Insignificant		Monoglobus	226.337	-0.34597	0.156509	-2.21054	0.0301167	0.163132	75	Insignificant
Acinetobacter	184.229	1.06533	0.471337	2.26023	0.026458	0.160638	82	Insignificant		Mediterraneibacter	244.589	-0.466787	0.215558	-2.16548	0.0335308	0.167654	75	Insignificant
Akkermansia	379.057	1.39905	0.614396	2.27712	0.0253839	0.160638	82	Insignificant		Flavonifractor	1164.48	-1.07957	0.514646	-2.0977	0.0393006	0.173472	75	Insignificant
Dysgonomonas	696.854	-0.492766	0.230138	-2.14118	0.0352282	0.18715	82	Insignificant		Prevotella	306.069	0.804892	0.385224	2.08942	0.0408477	0.173472	61.0115	Insignificant
Sutterella	725.226	0.701943	0.327559	2.14295	0.0350813	0.18715	82	Insignificant		Propionibacterium	555.234	0.715826	0.3472	2.06171	0.0427008	0.173472	75	Insignificant
Acetobacter	860.371	-0.819517	0.393103	-2.08474	0.040204	0.20102	82	Insignificant		Roseburia	543.178	-0.807303	0.398536	-2.02567	0.0463563	0.177245	75	Insignificant
Hungatella	647.712	-0.379404	0.188802	-2.00954	0.047769	0.213704	82	Insignificant		CandidatusProtoclostridium	1364.11	-0.834157	0.449507	-1.85572	0.0674228	0.237082	75	Insignificant
Parabacteroides	2198.47	1.06911	0.528481	2.02298	0.0463337	0.213704	82	Insignificant		Clostridium	854.578	-0.758108	0.411376	-1.84286	0.0693008	0.237082	75	Insignificant
Roseburia	2306.82	0.851712	0.433799	1.96338	0.0529919	0.225216	82	Insignificant		Staphylococcus	223.679	-0.396498	0.224451	-1.76652	0.0813958	0.264536	74.6556	Insignificant
Acutalibacter	347.5	0.490438	0.258132	1.89995	0.0609548	0.229251	82	Insignificant		Butyricimonas	369.785	-0.422841	0.263748	-1.6032	0.113094	0.308491	75	Insignificant
Azospirillum	632.515	-0.3426	0.17954	-1.90821	0.0598633	0.229251	82	Insignificant		CandidatusBorkfalkia*	239.49	-0.242629	0.150819	-1.60874	0.111949	0.308491	73.6824	Insignificant
Eisenbergiella	723.538	0.630661	0.333346	1.89191	0.0620325	0.229251	82	Insignificant		Paraprevotella	212.917	0.252791	0.158039	1.59954	0.113904	0.308491	75	Insignificant
Coprococcus	396.112	0.420157	0.232524	1.80694	0.0744393	0.263639	82	Insignificant		Ruminococcus	2269.99	-0.980325	0.593975	-1.65045	0.103033	0.308491	75	Insignificant
Haemophilus	624.84	-0.323675	0.184507	-1.75427	0.0831196	0.282607	82	Insignificant		Blautia	435.216	-0.592953	0.376171	-1.57628	0.119169	0.309841	75	Insignificant
Ruthenibacterium	603.568	-0.269984	0.159649	-1.69111	0.0946136	0.309314	82	Insignificant		Enterocloster	230.426	-0.225626	0.155473	-1.45123	0.150887	0.377217	75	Insignificant
Clostridium	1263.07	0.975064	0.593498	1.64291	0.104231	0.328134	82	Insignificant		Anaerostipes	224.709	-0.240706	0.17257	-1.39483	0.167183	0.388104	75	Insignificant
Prevotella	4903.94	-0.897187	0.583629	-1.53726	0.12808	0.388815	82	Insignificant		Unclassified	886242	-0.378421	0.267737	-1.4134	0.16177	0.388104	73.2936	Insignificant
Lachnoclostridium	493.447	0.539968	0.37287	1.44814	0.151391	0.443731	82	Insignificant		Butyricicoccus	282.722	-0.33325	0.24455	-1.36271	0.177052	0.396841	75	Insignificant
Eubacterium	1142.26	0.785515	0.571014	1.37565	0.172676	0.489248	82	Insignificant		Hungatella	222.126	-0.174065	0.134815	-1.29114	0.20062	0.433446	75	Insignificant
Fusicatenibacter	423.161	0.245184	0.196024	1.25078	0.214571	0.569955	82	Insignificant		Oscillibacter	1144.82	-0.64165	0.503788	-1.27365	0.20672	0.433446	75	Insignificant
Intestinimonas	482.461	0.444515	0.350796	1.26716	0.208685	0.569955	82	Insignificant		Salmonella	275.067	-0.150662	0.154309	-0.976368	0.332105	0.674588	73.0385	Insignificant
Butyricicoccus	606.409	0.326379	0.294242	1.10922	0.270578	0.696943	82	Insignificant		Bilophila	420.538	0.396914	0.428832	0.92557	0.357638	0.704439	75	Insignificant
Bifidobacterium	1447.52	0.49962	0.461053	1.08365	0.281696	0.70424	82	Insignificant		Phocaeicola	3429.36	0.489172	0.577643	0.846843	0.399777	0.76428	75	Insignificant
Pseudomonas	850.132	-0.59719	0.570922	-1.04601	0.298631	0.725246	82	Insignificant		CandidatusAmulumruptor	220.264	-0.111321	0.139257	-0.799391	0.426588	0.792235	75	Insignificant
Candidatus Amulumruptor	809.065	-0.405861	0.401583	-1.01065	0.315156	0.744117	82	Insignificant		Subdoligranulum	1388.43	-0.444709	0.596185	-0.745925	0.458044	0.827025	75	Insignificant
Bilophila	283.866	0.363008	0.381926	0.950469	0.344667	0.777672	82	Insignificant		Acetobacter	215.74	0.0433415	0.129924	0.333592	0.739619	0.858486	75	Insignificant
Lawsonibacter	382.543	0.134276	0.142159	0.944547	0.347665	0.777672	82	Insignificant		CandidatusAvimicrobium	215.74	0.0433415	0.129924	0.333592	0.739619	0.858486	75	Insignificant
Absiella	537.802	-0.091146	0.106821	-0.85326	0.396001	0.801431	82	Insignificant		Chitinophaga	215.74	0.0433415	0.129924	0.333592	0.739619	0.858486	75	Insignificant
Blastocystis	538.982	0.142728	0.166735	0.856019	0.394482	0.801431	82	Insignificant		Desulfovibrio	205.171	0.0787723	0.196876	0.400111	0.690212	0.858486	75	Insignificant
Collinsella	576.68	0.149638	0.169518	0.882724	0.379966	0.801431	82	Insignificant		Eggerthella	215.74	0.0433415	0.129924	0.333592	0.739619	0.858486	75	Insignificant
Succinivibrio	386.202	0.129401	0.143294	0.903049	0.369145	0.801431	82	Insignificant		Eisenbergiella	250.603	-0.0813718	0.183259	-0.444026	0.658322	0.858486	73.8645	Insignificant
Chlamydia	1166.95	0.400431	0.537798	0.744575	0.458657	0.866352	82	Insignificant		Eubacterium	384.48	-0.196863	0.384884	-0.511487	0.610513	0.858486	75	Insignificant
Lactobacillus	551.04	-0.0884654	0.116804	-0.757384	0.451092	0.866352	78.3485	Insignificant		Faecalicatena	215.74	0.0433415	0.129924	0.333592	0.739619	0.858486	75	Insignificant
Mesorhizobium	414.092	-0.201039	0.260296	-0.772349	0.442238	0.866352	78.1248	Insignificant		Fusobacterium	215.74	0.0433415	0.129924	0.333592	0.739619	0.858486	75	Insignificant
Dorea	703.301	0.154022	0.218166	0.705985	0.482199	0.891019	82	Insignificant		Gemmiger	215.74	0.0433415	0.129924	0.333592	0.739619	0.858486	75	Insignificant
Flavonifractor	879.798	0.274623	0.398838	0.688557	0.493045	0.891678	82	Insignificant		Intestinibacter	215.74	0.0433415	0.129924	0.333592	0.739619	0.858486	75	Insignificant
Acidiphilium	512.043	-0.015064	0.100644	-0.149676	0.881388	0.906015	82	Insignificant		Lachnoclostridium	215.74	0.0433415	0.129924	0.333592	0.739619	0.858486	75	Insignificant
Anaeromassilibacillus	512.043	-0.015064	0.100644	-0.149676	0.881388	0.906015	82	Insignificant		Lachnospira	215.74	0.0433415	0.129924	0.333592	0.739619	0.858486	75	Insignificant
Anaerotruncus	448.057	0.119915	0.232945	0.51478	0.608091	0.906015	82	Insignificant		Megamonas	215.74	0.0433415	0.129924	0.333592	0.739619	0.858486	75	Insignificant
Blautia	1510.71	0.329753	0.573552	0.574931	0.566912	0.906015	82	Insignificant		Odoribacter	284.316	-0.136802	0.213743	-0.64003	0.524104	0.858486	75	Insignificant
Brachyspira	512.043	-0.015064	0.100644	-0.149676	0.881388	0.906015	82	Insignificant		Parasutterella	239.276	-0.113513	0.198514	-0.571816	0.569157	0.858486	75	Insignificant
Burkholderia	512.043	-0.015064	0.100644	-0.149676	0.881388	0.906015	82	Insignificant		Pseudoflavonifractor	215.74	0.0433415	0.129924	0.333592	0.739619	0.858486	75	Insignificant
Butyricimonas	512.043	-0.015064	0.100644	-0.149676	0.881388	0.906015	82	Insignificant		Ruminiclostridium	215.74	0.0433415	0.129924	0.333592	0.739619	0.858486	75	Insignificant
Calorimonas	512.043	-0.015064	0.100644	-0.149676	0.881388	0.906015	82	Insignificant		Turicibacter	215.74	0.0433415	0.129924	0.333592	0.739619	0.858486	75	Insignificant
Candidatus Borkfalkia	540.231	-0.0165166	0.11354	-0.14547	0.884697	0.906015	82	Insignificant		Veillonella	215.74	0.0433415	0.129924	0.333592	0.739619	0.858486	75	Insignificant
Ceduovirus	512.043	-0.015064	0.100644	-0.149676	0.881388	0.906015	82	Insignificant		Sutterella	1199.17	0.0901155	0.338548	0.266183	0.790829	0.901822	75	Insignificant
Chitinophaga	512.043	-0.015064	0.100644	-0.149676	0.881388	0.906015	82	Insignificant		Anaerobutyricum	311.831	0.0659207	0.328734	0.200529	0.841609	0.943183	75	Insignificant
Cloacibacillus	512.043	-0.015064	0.100644	-0.149676	0.881388	0.906015	82	Insignificant		Akkermansia	361.728	0.0479368	0.346803	0.138225	0.890448	0.955483	72.1008	Insignificant
Corallococcus	512.043	-0.015064	0.100644	-0.149676	0.881388	0.906015	82	Insignificant		Coprococcus	366.451	-0.0351279	0.377372	-0.0930857	0.926084	0.955483	75	Insignificant
Desulfotomaculum	512.043	-0.015064	0.100644	-0.149676	0.881388	0.906015	82	Insignificant		Dialister	363.632	-0.0536465	0.499938	-0.107306	0.914832	0.955483	75	Insignificant
Desulfovibrio	798.43	0.247291	0.425898	0.580633	0.56308	0.906015	82	Insignificant		Dorea	220.374	-0.0243225	0.188937	-0.128733	0.897913	0.955483	75	Insignificant
Duodenibacillus	512.043	-0.015064	0.100644	-0.149676	0.881388	0.906015	82	Insignificant		Lawsonibacter	215.729	0.0117451	0.122752	0.0956809	0.924029	0.955483	75	Insignificant
Dysosmobacter	617.353	-0.0448488	0.15042	-0.298157	0.766338	0.906015	82	Insignificant		Acidaminococcus	390.455	-0.0161765	0.241851	-0.0668864	0.94685	0.961645	75	Insignificant
Eggerthella	512.043	-0.015064	0.100644	-0.149676	0.881388	0.906015	82	Insignificant		Intestinimonas	372.578	-0.00426814	0.368594	-0.0115795	0.990792	0.990792	75	Insignificant
Emergencia	512.043	-0.015064	0.100644	-0.149676	0.881388	0.906015	82	Insignificant										Insignificant
Enterobacter	512.043	-0.015064	0.100644	-0.149676	0.881388	0.906015	82	Insignificant										Insignificant
Gemmiger	512.043	-0.015064	0.100644	-0.149676	0.881388	0.906015	82	Insignificant										Insignificant
Holdemania	521.051	0.0254536	0.103445	0.24606	0.80628	0.906015	78.3255	Insignificant										Insignificant
Intestinibacter	512.043	-0.015064	0.100644	-0.149676	0.881388	0.906015	82	Insignificant										Insignificant
Methanobrevibacter	512.043	-0.015064	0.100644	-0.149676	0.881388	0.906015	82	Insignificant										Insignificant
Monoglobus	512.043	-0.015064	0.100644	-0.149676	0.881388	0.906015	82	Insignificant										Insignificant
Muribaculum	512.043	-0.015064	0.100644	-0.149676	0.881388	0.906015	82	Insignificant										Insignificant
Mycoplasma	512.043	-0.015064	0.100644	-0.149676	0.881388	0.906015	82	Insignificant										Insignificant
Odoribacter	512.043	-0.015064	0.100644	-0.149676	0.881388	0.906015	82	Insignificant										Insignificant
Oxalobacter	512.043	-0.015064	0.100644	-0.149676	0.881388	0.906015	82	Insignificant										Insignificant
Paenibacillus	512.043	-0.015064	0.100644	-0.149676	0.881388	0.906015	82	Insignificant										Insignificant
Parasutterella	837.207	0.225293	0.347281	0.648733	0.518324	0.906015	82	Insignificant										Insignificant
Phascolarctobacterium	777.855	0.155644	0.518695	0.300068	0.764885	0.906015	82	Insignificant										Insignificant
Pseudoflavonifractor	512.043	-0.015064	0.100644	-0.149676	0.881388	0.906015	82	Insignificant										Insignificant
Turicibacter	512.043	-0.015064	0.100644	-0.149676	0.881388	0.906015	82	Insignificant										Insignificant
Victivallis	410.803	0.0379949	0.184592	0.205832	0.837455	0.906015	78.4256	Insignificant										Insignificant
Vidavervirus	512.043	-0.015064	0.100644	-0.149676	0.881388	0.906015	82	Insignificant										Insignificant
Pseudoruminoccoccus	532.328	-0.00906689	0.10353	-0.0875773	0.930426	0.941503	82	Insignificant										Insignificant
Cepunavirus	534.102	0.0011714	0.109025	0.0107443	0.991454	0.991454	82	Insignificant										Insignificant
