# Supplementary material for: Individuality and ethnicity eclipse a short-term dietary intervention in shaping microbiomes and viromes
Source: PLoS Biol. 2022 Aug 23;20(8):e3001758. doi: 10.1371/journal.pbio.3001758 (PMC9397868; doi:10.1371/journal.pbio.3001758)
Supplement: S9 Data — (XLSX) [file pbio.3001758.s009.xlsx]

## Sheet: S9_Data
S9_Data. Significant metabolites after dietary intervention
Urine Metabolites				Plasma Metabolites
Metabolites	Class	Log 10 (Fold Change)		Metabolites	Class	Log 10 (Fold Change)
daidzein sulfate 2	Xenobiotics	1.91377		genistein sulfate	Xenobiotics	1.17838
daidzein sulfate 1	Xenobiotics	1.72617		4-ethylphenyl sulfate	Xenobiotics	0.897105
genistein glucuronide	Xenobiotics	1.70582		S-allylcysteine	Xenobiotics	0.738985
daidzein 7-O-glucuronide	Xenobiotics	1.67502		N-acetylalliin	Xenobiotics	0.636778
genistein sulfate	Xenobiotics	1.37747		4-acetylphenyl sulfate	Xenobiotics	0.591545
daidzein	Xenobiotics	1.27348		alliin	Xenobiotics	0.542387
dimethyl sulfone	Xenobiotics	1.10119		N-acetyl-S-allyl-L-cysteine	Xenobiotics	0.538258
4-ethylphenyl sulfate	Xenobiotics	0.97285		thymol sulfate	Xenobiotics	0.518041
4-ethylphenol glucuronide	Xenobiotics	0.965753		methyl glucopyranoside-alpha-beta	Xenobiotics	0.2751
N-acetyl-S-allyl-L-cysteine	Xenobiotics	0.756613		4-methylcatechol sulfate	Xenobiotics	-0.507521
naringenin 7-glucuronide	Xenobiotics	0.751888		1-methylurate	Xenobiotics	-0.594491
2-oxo-1-pyrrolidinepropionate	Xenobiotics	0.628499		paraxanthine	Xenobiotics	-0.599423
4-acetylphenyl sulfate	Xenobiotics	0.617743		5-acetylamino-6-formylamino-3-methyluracil	Xenobiotics	-0.637623
N-acetylalliin	Xenobiotics	0.608122		1-methylxanthine	Xenobiotics	-0.681005
alliin	Xenobiotics	0.538117		theophylline	Xenobiotics	-0.721926
hydroquinone sulfate	Xenobiotics	0.298657		quinate	Xenobiotics	-0.755032
4-ethylcatechol sulfate	Xenobiotics	0.29826		3-methylxanthine	Xenobiotics	-0.772471
3 5-dihydroxybenzoic acid	Xenobiotics	0.272354		7-methylxanthine	Xenobiotics	-0.78367
homocitrate	Xenobiotics	0.26179		5-acetylamino-6-amino-3-methyluracil	Xenobiotics	-0.823722
3-hydroxystachydrine	Xenobiotics	0.204158		caffeine	Xenobiotics	-0.831021
4-hydroxybenzoate	Xenobiotics	0.192958		2,3-dihydroxyisovalerate	Xenobiotics	-1.02592
1-methylurate	Xenobiotics	-0.516626		theobromine	Xenobiotics	-1.0395
indoleacetylcarnitine	Xenobiotics	-0.5194		gamma-glutamyl-alpha-lysine	Peptide	-0.077846
quinate	Xenobiotics	-0.536433		gamma-glutamyl-epsilon-lysine	Peptide	-0.113756
1 3-dimethylurate	Xenobiotics	-0.629212		5,6-dihydrouridine	Nucleotide	0.0525981
1-methylxanthine	Xenobiotics	-0.636469		orotidine	Nucleotide	-0.0559608
1 3 7-trimethylurate	Xenobiotics	-0.693691		7-methylguanine	Nucleotide	-0.0669154
1 7-dimethylurate	Xenobiotics	-0.696667		2-aminoheptanoate	Lipid	0.170053
beta-guanidinopropanoate	Xenobiotics	-0.700127		taurocholenate sulfate	Lipid	0.15889
5-acetylamino-6-amino-3-methyluracil	Xenobiotics	-0.782303		oleoyl ethanolamide	Lipid	0.13572
7-methylurate	Xenobiotics	-0.85988		oleoylcarnitine C18	Lipid	0.101212
7-methylxanthine	Xenobiotics	-0.939627		pregnenediol sulfate C21H34O5S	Lipid	0.0733225
3 7-dimethylurate	Xenobiotics	-0.98685		sphingomyelin d182/210, d162/230	Lipid	0.0354474
3-methylxanthine	Xenobiotics	-1.0135		1-palmitoyl-2-linoleoyl-GPC 160/182	Lipid	-0.0205345
5-acetylamino-6-formylamino-3-methyluracil	Xenobiotics	-1.02046		deoxycarnitine	Lipid	-0.046355
3-methylurate	Xenobiotics	-1.06527		carnitine	Lipid	-0.0503516
theobromine	Xenobiotics	-1.22177		sphingomyelin d181/140, d161/160	Lipid	-0.053433
phenylacetylserine	Peptide	0.153958		1-1-enyl-palmitoyl-2-arachidonoyl-GPC P-160/204	Lipid	-0.0587778
leucylhydroxyproline	Peptide	0.110521		sphingomyelin d182/140, d181/141	Lipid	-0.0611316
isoleucylhydroxyproline	Peptide	0.103396		1-linoleoyl-2-arachidonoyl-GPC 182/204n6	Lipid	-0.0692277
glucuronide of C10H14O2 2	Partially Characterized Molecules	0.249643		sphingomyelin d171/140, d161/150	Lipid	-0.0713733
glucuronide of C10H14O2 1	Partially Characterized Molecules	-0.51137		1-1-enyl-palmitoyl-2-linoleoyl-GPC P-160/182	Lipid	-0.0810492
3-ureidoisobutyrate	Nucleotide	0.291754		N-palmitoyl-sphinganine d180/160	Lipid	-0.0935191
3-ureidopropionate	Nucleotide	0.18242		1-stearoyl-2-oleoyl-GPC 180/181	Lipid	-0.0979179
N6-carbamoylthreonyladenosine	Nucleotide	0.179251		1-palmitoyl-2-stearoyl-GPC 160/180	Lipid	-0.10027
5 6-dihydrouridine	Nucleotide	0.14765		glycerophosphoethanolamine	Lipid	-0.112594
4-ureidobutyrate	Nucleotide	0.123879		phosphoethanolamine PE	Lipid	-0.118442
pregnenetriol sulfate	Lipid	0.523879		myristoyl dihydrosphingomyelin d180/140	Lipid	-0.123596
androstenediol 3alpha 17alpha monosulfate 2	Lipid	0.434039		1-1-enyl-palmitoyl-GPE P-160	Lipid	-0.140688
dehydroepiandrosterone sulfate DHEA-S	Lipid	0.428565		1-1-enyl-palmitoyl-2-oleoyl-GPE P-160/181	Lipid	-0.15681
androstenediol 3beta 17beta monosulfate 1	Lipid	0.371321		eicosanedioate C20-DC	Lipid	-0.171845
epiandrosterone sulfate	Lipid	0.345859		3-carboxy-4-methyl-5-pentyl-2-furanpropionate 3-CMPFP	Lipid	-0.178387
16a-hydroxy DHEA 3-sulfate	Lipid	0.326292		2R,3R-dihydroxybutyrate	Lipid	-0.179241
3-hydroxydodecanedioate	Lipid	0.28895		1-1-enyl-stearoyl-2-oleoyl-GPE P-180/181	Lipid	-0.186902
malonate	Lipid	0.287857		1-1-enyl-stearoyl-2-linoleoyl-GPE P-180/182	Lipid	-0.211991
3-hydroxyhexanoate	Lipid	0.287093		1-linolenoyl-GPC 183	Lipid	-0.229441
taurocholenate sulfate	Lipid	0.281233		1-myristoyl-2-arachidonoyl-GPC 140/204	Lipid	-0.239964
pregnen-diol disulfate	Lipid	0.233816		1-1-enyl-stearoyl-2-arachidonoyl-GPE P-180/204	Lipid	-0.246662
androsterone sulfate	Lipid	0.222441		1-1-enyl-palmitoyl-2-arachidonoyl-GPE P-160/204	Lipid	-0.312206
androstenediol 3beta 17beta disulfate 1	Lipid	0.20637		1-myristoyl-2-palmitoyl-GPC 140/160	Lipid	-0.330113
3-methylglutarate/2-methylglutarate	Lipid	0.199209		1-1-enyl-palmitoyl-2-linoleoyl-GPE P-160/182	Lipid	-0.338501
11-ketoetiocholanolone sulfate	Lipid	0.17721		beta-cryptoxanthin	Cofactors and Vitamins	0.149645
androstenediol 3beta 17beta disulfate 2	Lipid	0.153633		bilirubin	Cofactors and Vitamins	0.0695545
carnitine	Lipid	-0.481768		N-delta-acetylornithine	Amino Acid	0.279092
propionylcarnitine C3	Lipid	-0.650984		acisoga	Amino Acid	0.257183
citrate	Energy	0.258488		homocitrulline	Amino Acid	0.213685
oxalate ethanedioate	Cofactors and Vitamins	0.361044		indolepropionate	Amino Acid	0.211442
nicotinamide riboside	Cofactors and Vitamins	0.256703		S-methylcysteine	Amino Acid	0.178874
trigonelline N'-methylnicotinate	Cofactors and Vitamins	0.255436		N-acetyl-isoputreanine	Amino Acid	0.0913032
pantothenate Vitamin B5	Cofactors and Vitamins	0.165479		tryptophan betaine	Amino Acid	0.0708932
mannose	Carbohydrate	0.176764		lysine	Amino Acid	-0.0745128
methionine sulfoxide	Amino Acid	0.400397		threonine	Amino Acid	-0.0822206
N-methyl-GABA	Amino Acid	0.299016		hydroxy-N6,N6,N6-trimethyllysine	Amino Acid	-0.0872723
indolepropionylglycine	Amino Acid	0.289029		1-methylhistidine	Amino Acid	-0.104696
homocitrulline	Amino Acid	0.279702		N-acetyltryptophan	Amino Acid	-0.112828
N-delta-acetylornithine	Amino Acid	0.275402		indoleacetate	Amino Acid	-0.123555
acisoga	Amino Acid	0.253866		N6,N6,N6-trimethyllysine	Amino Acid	-0.154351
N2 N5-diacetylornithine	Amino Acid	0.250903		hydroxyproline	Amino Acid	-0.171524
imidazole lactate	Amino Acid	0.230522		indole-3-carboxylate	Amino Acid	-0.198784
4-imidazoleacetate	Amino Acid	0.224167		xanthurenate	Amino Acid	-0.436427
N-acetyl-isoputreanine	Amino Acid	0.209025		cystathionine	Amino Acid	-0.469446
N-acetylhomocitrulline	Amino Acid	0.201366		1-methyl-5-imidazoleacetate	Amino Acid	-0.989367
gamma-carboxyglutamate	Amino Acid	0.190281		3-methylhistidine	Amino Acid	-1.24188
dimethylglycine	Amino Acid	0.179021
2-hydroxybutyrate/2-hydroxyisobutyrate	Amino Acid	0.158457
alpha-hydroxyisovalerate	Amino Acid	0.156042
methionine sulfone	Amino Acid	0.146523
N-acetyltaurine	Amino Acid	0.143299
8-methoxykynurenate	Amino Acid	-0.129765
isobutyrylcarnitine C4	Amino Acid	-0.143665
isovalerylglycine	Amino Acid	-0.200904
isovalerylcarnitine C5	Amino Acid	-0.413927
tyramine O-sulfate	Amino Acid	-0.452411
1-methyl-5-imidazoleacetate	Amino Acid	-0.850515
anserine	Amino Acid	-1.1419
N-acetyl-3-methylhistidine	Amino Acid	-1.28394
3-methylhistidine	Amino Acid	-1.31
